# Supplementary material for: Multi-Population Selective Genotyping to Identify Soybean [Glycine max (L.) Merr.] Seed Protein and Oil QTLs
Source: G3 (Bethesda). 2016 Apr 1;6(6):1635–48. doi: 10.1534/g3.116.027656 (PMC4889660; doi:10.1534/g3.116.027656)
Supplement: Supplemental Material [file supp_g3.116.027656_TableS1.xlsx]

## Sheet: 1536-SNP Chip Set
TABLE S1. Translation table relating the 1536 SNP BARC ID# numbers (as listed in Soybase) to a synonymous but shorter S-prefixed
5-digit SNP ID number created (for use in linkage and QTL analysis software and in journal article tables) from the last five digits of
the correspondingly unique SNP locus NCBI dbNP ss# series of ss1079xxxxx (1522) and ss49xxxxx (14). Sequence data for any
given NCBI SNP ss# can be obtained at: http://www.ncbi.nlm.nih.gov/snp/?term=txid3847[Organism:noexp]
The order and map positions of the 1536 SNPs are those of the Version 4.0 genetic map (Supplemental Table 2 of Hyten et al. 2010).
Color (Allele Frequency): Blue (0.00-0.10); Green (0.11-0.20); Yellow (0.21-0.30); Orange (031-0.40); Red (0.41-0.50).
BARC SNP ID# USLP 1536-SNP chip	SNP Locus ID# NCBI dbSNP ss#	Shorter SNP ID# (created from last five digits of SNP locus NCBI ss#)	Chr	LG	Map Pos. (cM)	Order for SNPs w/ identical map pos	Map Pos Sort Order	Minor allele frequency in 96 land races	Minor allele frequency in 96 elite cultivars
BARC-059889-16199	ss107927468	S27468	1	D1a	7.349		1	0.448	0.276
BARC-035199-07136	ss107919095	S19095	1	D1a	12.824		2	0.359	0.214
BARC-038883-07384	ss107919439	S19439	1	D1a	15.983		3	0.359	0.208
BARC-016003-02032	ss107913053	S13053	1	D1a	16.649		4	0.177	0.021
BARC-045297-08928	ss107920733	S20733	1	D1a	16.723		5	0.411	0.141
BARC-047699-10383	ss107921288	S21288	1	D1a	17.33		6	0.26	0.073
BARC-016475-02622	ss107915391	S15391	1	D1a	18.589		7	0.391	0.135
BARC-024477-04900	ss107917465	S17465	1	D1a	24.795		8	0.479	0.172
BARC-017963-02483	ss107913169	S13169	1	D1a	29.884		9	0.083	0.052
BARC-040201-07681	ss107919715	S19715	1	D1a	30.275		10	0.302	0.026
BARC-021671-04176	ss107916933	S16933	1	D1a	30.744		11	0.172	0.021
BARC-030973-06982	ss107918851	S18851	1	D1a	33.542		12	0.156	0.089
BARC-060833-16926	ss107928195	S28195	1	D1a	37.143		13	0.385	0.443
BARC-060767-16867	ss107928136	S28136	1	D1a	37.971		14	0.125	0.172
BARC-056087-14062	ss107925265	S25265	1	D1a	38.469		15	0.146	0
BARC-065325-19338	ss107930428	S30428	1	D1a	38.878		16	0.125	0.198
BARC-011057-00831	ss107914319	S14319	1	D1a	39.921		17	0.427	0.25
BARC-058851-15477	ss107926741	S26741	1	D1a	40.745		18	0.229	0.271
BARC-051659-11186	ss107922886	S22886	1	D1a	40.869	ID1	19	0.307	0.047
BARC-059281-15709	ss107926972	S26972	1	D1a	40.869	ID2	20	0.432	0.115
BARC-065507-19517	ss107930607	S30607	1	D1a	40.869	ID3	21	0.281	0.036
BARC-061099-17047	ss107928341	S28341	1	D1a	41.578	ID1	22	0.208	0.375
BARC-062007-17609	ss107928783	S28783	1	D1a	41.578	ID2	23	0.042	0.182
BARC-058135-15106	ss107926304	S26304	1	D1a	41.58	ID1	24	0.5	0.292
BARC-065079-19090	ss107930182	S30182	1	D1a	41.58	ID2	25	0.469	0.302
BARC-050267-09542	ss107912776	S12776	1	D1a	41.689		26	0.198	0.281
BARC-054393-12560	ss107924079	S24079	1	D1a	42.007		27	0.49	0.422
BARC-055131-13049	ss107924263	S24263	1	D1a	42.227		28	0.292	0.38
BARC-064293-18611	ss107929804	S29804	1	D1a	42.572		29	0.375	0.484
BARC-059897-16201	ss107927470	S27470	1	D1a	42.627	ID1	30	0.328	0.37
BARC-060923-16968	ss107928262	S28262	1	D1a	42.627	ID2	31	0.276	0.063
BARC-060617-16751	ss107928020	S28020	1	D1a	43.745		32	0.5	0.443
BARC-051167-11023	ss107922723	S22723	1	D1a	43.795		33	0.354	0.432
BARC-063183-18261	ss107929432	S29432	1	D1a	45.061	ID1	34	0.469	0.042
BARC-064615-18752	ss107929968	S29968	1	D1a	45.061	ID2	35	0.146	0.021
BARC-038331-10034	ss107919244	S19244	1	D1a	45.071		36	0.234	0.021
BARC-015055-02546	ss107913021	S13021	1	D1a	45.12		37	0.328	0.021
BARC-065083-19095	ss107930187	S30187	1	D1a	45.576		38	0.385	0.37
BARC-052429-11439	ss107923139	S23139	1	D1a	49.432		39	0.349	0.365
BARC-010999-00814	ss107914302	S14302	1	D1a	52.713		40	0.458	0.396
BARC-024909-10358	ss107917765	S17765	1	D1a	54.864		41	0.432	0.286
BARC-041325-07964	ss107913849	S13849	1	D1a	58.03		42	0.401	0.047
BARC-064441-18673	ss107929868	S29868	1	D1a	58.225		43	0.297	0.333
BARC-060037-16311	ss107927580	S27580	1	D1a	58.805		44	0.375	0.318
BARC-065113-19102	ss107930194	S30194	1	D1a	59.029		45	0.167	0.24
BARC-018755-03002	ss107913217	S13217	1	D1a	59.786		46	0.453	0.057
BARC-053519-11885	ss107923585	S23585	1	D1a	60.624		47	0.318	0.323
BARC-044293-08662	ss107920517	S20517	1	D1a	62.972		48	0.281	0.01
BARC-054071-12319	ss107923857	S23857	1	D1a	64.675		49	0.177	0.411
BARC-054051-12293	ss107923832	S23832	1	D1a	65.868		50	0.396	0.464
BARC-044479-08708	ss107912682	S12682	1	D1a	71.117		51	0.354	0.49
BARC-055863-13800	ss107925009	S25009	1	D1a	73.27		52	0.156	0
BARC-008013-00215	ss4969797	S69797	1	D1a	74.677		53	0.115	0
BARC-020113-04470	ss107913265	S13265	1	D1a	75.635		54	0.063	0.432
BARC-013211-00449	ss107912896	S12896	1	D1a	77.066		55	0.271	0.484
BARC-039805-07589	ss107913795	S13795	1	D1a	83.799		56	0.255	0.422
BARC-030807-06945	ss107913655	S13655	1	D1a	85.93		57	0.307	0.318
BARC-018835-03260	ss107913226	S13226	1	D1a	91.319		58	0.484	0.125
BARC-035219-07139	ss107919097	S19097	1	D1a	92.812		59	0.109	0.177
BARC-008009-00213	ss4969795	S69795	1	D1a	93.218		60	0.172	0.38
BARC-051047-10962	ss107922662	S22662	1	D1a	94.196		61	0.245	0.354
BARC-007726-00090	ss4969672	S69672	1	D1a	95.232		62	0.26	0.26
BARC-018211-03157	ss107915856	S15856	1	D1a	97.287		63	0.38	0.042
BARC-013955-01283	ss107914779	S14779	2	D1b	0		64	0.443	0.396
BARC-048593-10672	ss107921577	S21577	2	D1b	0.947		65	0.219	0.151
BARC-041773-08087	ss107920031	S20031	2	D1b	3.544		66	0.125	0.495
BARC-041475-08016	ss107919971	S19971	2	D1b	4.877		67	0.417	0.464
BARC-040621-07801	ss107919808	S19808	2	D1b	18.433		68	0.401	0.365
BARC-029969-06762	ss107918691	S18691	2	D1b	18.801		69	0.438	0.469
BARC-029431-06192	ss107918459	S18459	2	D1b	19.781		70	0.406	0.302
BARC-027478-06590	ss107913471	S13471	2	D1b	19.812		71	0.271	0.146
BARC-020105-04465	ss107913263	S13263	2	D1b	20.449		72	0.141	0.057
BARC-020103-04462	ss107912545	S12545	2	D1b	20.453		73	0.313	0.422
BARC-054295-12453	ss107923984	S23984	2	D1b	21.459		74	0.141	0.224
BARC-032525-08992	ss107913715	S13715	2	D1b	21.962		75	0.271	0.5
BARC-020481-04638	ss107913284	S13284	2	D1b	25.115		76	0.219	0.01
BARC-050661-09809	ss107912811	S12811	2	D1b	26.14		77	0.25	0.484
BARC-018187-02537	ss107913191	S13191	2	D1b	27.009		78	0.115	0.188
BARC-063263-18286	ss107929458	S29458	2	D1b	28.412		79	0.182	0.271
BARC-065787-19749	ss107930839	S30839	2	D1b	28.431		80	0.349	0.438
BARC-016063-02049	ss107913058	S13058	2	D1b	28.449		81	0.281	0.271
BARC-016573-02145	ss107915454	S15454	2	D1b	29.984		82	0.188	0.208
BARC-046124-10284	ss107912694	S12694	2	D1b	30.386		83	0.469	0.49
BARC-056237-14178	ss107925376	S25376	2	D1b	30.668	ID1	84	0.24	0.38
BARC-906883-01023	ss107912843	S12843	2	D1b	30.668	ID2	85	0.344	0.182
BARC-051039-10958	ss107922658	S22658	2	D1b	32.397		86	0.396	0.333
BARC-007889-00156	ss4969738	S69738	2	D1b	36.115	ID1	87	0.443	0.073
BARC-063205-18270	ss107929441	S29441	2	D1b	36.115	ID2	88	0.073	0.406
BARC-041307-07962	ss107919926	S19926	2	D1b	36.88		89	0.188	0.052
BARC-037223-06748	ss107919176	S19176	2	D1b	38.319		90	0.401	0.479
BARC-028393-05861	ss107918202	S18202	2	D1b	40.326		91	0.391	0.208
BARC-050325-09554	ss107912779	S12779	2	D1b	41.693		92	0.328	0.453
BARC-019149-03315	ss107916198	S16198	2	D1b	44.246		93	0.37	0.276
BARC-027724-06644	ss107918072	S18072	2	D1b	44.398		94	0.438	0.25
BARC-063497-18380	ss107929550	S29550	2	D1b	44.461		95	0.151	0.422
BARC-053459-11856	ss107923556	S23556	2	D1b	45.028		96	0.354	0.214
BARC-040713-07825	ss107913832	S13832	2	D1b	46.704		97	0.307	0.198
BARC-057545-14810	ss107926007	S26007	2	D1b	46.851		98	0.141	0.417
BARC-025955-05182	ss107913447	S13447	2	D1b	47.93		99	0.469	0.474
BARC-062989-18203	ss107929374	S29374	2	D1b	48.443		100	0.443	0.328
BARC-016079-02059	ss107915294	S15294	2	D1b	48.5		101	0.479	0.49
BARC-062943-18169	ss107929341	S29341	2	D1b	49.096		102	0.109	0.094
BARC-030665-06919	ss107913650	S13650	2	D1b	50.246		103	0.177	0.104
BARC-030679-06925	ss107913651	S13651	2	D1b	55.191		104	0.359	0.219
BARC-047372-12911	ss107921176	S21176	2	D1b	55.561		105	0.141	0.135
BARC-040465-07749	ss107912642	S12642	2	D1b	55.822		106	0.255	0.135
BARC-031301-07041	ss107918897	S18897	2	D1b	65.18		107	0.083	0.422
BARC-048815-10726	ss107921631	S21631	2	D1b	66.176		108	0.495	0.099
BARC-047945-10443	ss107921348	S21348	2	D1b	71.695		109	0.255	0
BARC-042403-08252	ss107920166	S20166	2	D1b	81.581		110	0.469	0.469
BARC-060381-16646	ss107927915	S27915	2	D1b	82.215		111	0.391	0.38
BARC-014233-03138	ss107914852	S14852	2	D1b	82.225	ID1	112	0.24	0.328
BARC-064823-18809	ss107930023	S30023	2	D1b	82.225	ID2	113	0.5	0.354
BARC-061653-17307	ss107928613	S28613	2	D1b	83.008		114	0.156	0.292
BARC-010849-00771	ss107914208	S14208	2	D1b	83.356	ID1	115	0.495	0.297
BARC-056333-14265	ss107925463	S25463	2	D1b	83.356	ID2	116	0.333	0.276
BARC-057357-14727	ss107925924	S25924	2	D1b	83.356	ID3	117	0.349	0.182
BARC-060135-16407	ss107927676	S27676	2	D1b	83.384		118	0.203	0.391
BARC-018381-03605	ss107915961	S15961	2	D1b	83.928		119	0.271	0.083
BARC-053163-11724	ss107923424	S23424	2	D1b	84.305	ID1	120	0.219	0.391
BARC-063685-18434	ss107929621	S29621	2	D1b	84.305	ID2	121	0.328	0.385
BARC-053161-11723	ss107923423	S23423	2	D1b	84.691		122	0.208	0.391
BARC-060541-16718	ss107927987	S27987	2	D1b	85.057		123	0.396	0.318
BARC-030195-06829	ss107918743	S18743	2	D1b	85.835		124	0.484	0.391
BARC-032679-09011	ss107919050	S19050	2	D1b	88.855		125	0.297	0.068
BARC-055839-13759	ss107924971	S24971	2	D1b	90.547		126	0.255	0.286
BARC-060163-16427	ss107927695	S27695	2	D1b	94.037		127	0.328	0.307
BARC-010321-00584	ss107914028	S14028	2	D1b	94.068		128	0.115	0.307
BARC-064837-18812	ss107930026	S30026	2	D1b	94.405		129	0.229	0.292
BARC-032025-07239	ss107913705	S13705	2	D1b	94.879		130	0.13	0.234
BARC-048437-10593	ss107921498	S21498	2	D1b	95.414		131	0.177	0.365
BARC-031617-07119	ss107918958	S18958	2	D1b	96.93		132	0.167	0
BARC-031263-07027	ss107918887	S18887	2	D1b	100.33		133	0.12	0.094
BARC-041581-08046	ss107913858	S13858	2	D1b	101.181		134	0.286	0.354
BARC-030479-06875	ss107918773	S18773	2	D1b	103.612		135	0.146	0.396
BARC-021647-04164	ss107916923	S16923	2	D1b	103.895		136	0.38	0.333
BARC-046084-10230	ss107920774	S20774	2	D1b	105.034		137	0.464	0.391
BARC-026065-05240	ss107917986	S17986	2	D1b	113.841		138	0.339	0.297
BARC-017895-02427	ss107913160	S13160	2	D1b	114.69		139	0.385	0.302
BARC-045013-08865	ss107912689	S12689	2	D1b	116.484		140	0.198	0
BARC-028373-05856	ss107918197	S18197	2	D1b	116.494		141	0.396	0.234
BARC-054149-12354	ss107923892	S23892	2	D1b	118.341		142	0.172	0.339
BARC-016037-02043	ss107913056	S13056	2	D1b	119.19		143	0.479	0.297
BARC-040169-07675	ss107919711	S19711	2	D1b	125.79		144	0.245	0.464
BARC-062705-18010	ss107929181	S29181	2	D1b	126.235		145	0.24	0.453
BARC-044747-08795	ss107913946	S13946	2	D1b	126.256		146	0.318	0.156
BARC-059321-15931	ss107927016	S27016	2	D1b	130.713		147	0.219	0.167
BARC-051677-11199	ss107922899	S22899	2	D1b	130.805		148	0.365	0.297
BARC-039799-07588	ss107913794	S13794	2	D1b	131.851		149	0.203	0.031
BARC-042881-08448	ss107920337	S20337	2	D1b	132.023		150	0.323	0.313
BARC-025631-06538	ss107913418	S13418	2	D1b	132.597		151	0.198	0.031
BARC-019805-04379	ss107916439	S16439	2	D1b	133.301		152	0.24	0.365
BARC-906743-01012	ss107931068	S31068	2	D1b	134.019		153	0.208	0.333
BARC-062759-18042	ss107929215	S29215	3	N	4.08		154	0.146	0.01
BARC-044643-08744	ss107920581	S20581	3	N	4.707		155	0.224	0.031
BARC-052165-11373	ss107923073	S23073	3	N	12.532	ID1	156	0.49	0.349
BARC-052169-11380	ss107923080	S23080	3	N	12.532	ID2	157	0.266	0.344
BARC-029963-06759	ss107918689	S18689	3	N	13.404		158	0.323	0.281
BARC-055149-13089	ss107924303	S24303	3	N	13.934		159	0.339	0.448
BARC-044123-08622	ss107920483	S20483	3	N	16.784		160	0.052	0
BARC-051877-11280	ss107922980	S22980	3	N	20.596		161	0.297	0.266
BARC-028645-05979	ss107913534	S13534	3	N	21.13		162	0.193	0.245
BARC-028619-05977	ss107913533	S13533	3	N	22.033		163	0.432	0.292
BARC-064351-18627	ss107929820	S29820	3	N	23.323		164	0.448	0.333
BARC-016199-02307	ss107912527	S12527	3	N	25.967		165	0.484	0.323
BARC-053313-11792	ss107923492	S23492	3	N	27.183		166	0.427	0.385
BARC-065003-19042	ss107930134	S30134	3	N	27.429		167	0.401	0.411
BARC-045053-08869	ss107920680	S20680	3	N	27.528		168	0.443	0.234
BARC-055637-13558	ss107924771	S24771	3	N	27.637		169	0.464	0.151
BARC-042071-08163	ss107920093	S20093	3	N	27.639		170	0.286	0.286
BARC-046796-12751	ss107921019	S21019	3	N	27.779		171	0.135	0.292
BARC-061185-18857	ss107928403	S28403	3	N	28.436		172	0.391	0.422
BARC-057823-14942	ss107926140	S26140	3	N	28.457		173	0.24	0.406
BARC-054061-12296	ss107923835	S23835	3	N	28.656		174	0.286	0.391
BARC-010837-00763	ss107914200	S14200	3	N	30.518		175	0.443	0.464
BARC-056167-14133	ss107925333	S25333	3	N	30.713	ID1	176	0.203	0.01
BARC-057129-14594	ss107925790	S25790	3	N	30.713	ID2	177	0.344	0.193
BARC-013579-01164	ss107914686	S14686	3	N	32.618	ID1	178	0.281	0.474
BARC-048383-10556	ss107921461	S21461	3	N	32.618	ID2	179	0.198	0.01
BARC-061333-17169	ss107928469	S28469	3	N	32.618	ID3	180	0.49	0.474
BARC-063255-18278	ss107929450	S29450	3	N	37.468	ID1	181	0.286	0.021
BARC-065459-19489	ss107930579	S30579	3	N	37.468	ID2	182	0.182	0.021
BARC-017957-02482	ss107915821	S15821	3	N	38.175		183	0.135	0.474
BARC-050433-09624	ss107912787	S12787	3	N	44.989		184	0.224	0.021
BARC-019375-03900	ss107916303	S16303	3	N	45.589		185	0.458	0.141
BARC-021465-04122	ss107916895	S16895	3	N	47.787		186	0.385	0.245
BARC-010179-00543	ss107913993	S13993	3	N	49.693		187	0.208	0.276
BARC-018929-03038	ss107916160	S16160	3	N	50.429		188	0.031	0.109
BARC-040277-07705	ss107919736	S19736	3	N	53.131		189	0.281	0.146
BARC-014927-01923	ss107915013	S15013	3	N	59.266		190	0.26	0.146
BARC-023365-05350	ss107917174	S17174	3	N	60.667	ID1	191	0.464	0.458
BARC-029185-06108	ss107918394	S18394	3	N	60.667	ID2	192	0.349	0.432
BARC-046426-12582	ss107920850	S20850	3	N	60.959		193	0.229	0.135
BARC-028205-05791	ss107918149	S18149	3	N	61.334		194	0.37	0.349
BARC-016485-02069	ss107913079	S13079	3	N	61.481		195	0.417	0.224
BARC-038335-10041	ss107919251	S19251	3	N	61.63		196	0.443	0.422
BARC-045271-08921	ss107920726	S20726	3	N	61.637		197	0.38	0.422
BARC-038333-10036	ss107919246	S19246	3	N	61.887		198	0.375	0.161
BARC-020101-04452	ss107913261	S13261	3	N	62.615		199	0.365	0.464
BARC-046758-12733	ss107921001	S21001	3	N	63.125		200	0.26	0.141
BARC-013865-01261	ss107912938	S12938	3	N	66.302		201	0.214	0.031
BARC-047693-10381	ss107921286	S21286	3	N	67.505		202	0.099	0.214
BARC-029997-06773	ss107913615	S13615	3	N	73.224		203	0.318	0.052
BARC-028745-06004	ss107913541	S13541	3	N	73.627		204	0.448	0.052
BARC-028539-05944	ss107912585	S12585	3	N	74.162		205	0.401	0.344
BARC-048557-10665	ss107921570	S21570	3	N	79.051		206	0.135	0.385
BARC-013513-00508	ss107912511	S12511	3	N	81.043		207	0.115	0.432
BARC-065687-19660	ss107930750	S30750	3	N	85.075		208	0.276	0.255
BARC-014699-01621	ss107914954	S14954	3	N	85.18		209	0.406	0.49
BARC-044603-08734	ss107920575	S20575	3	N	85.822		210	0.464	0.354
BARC-031999-07236	ss107913702	S13702	3	N	86.213		211	0.495	0.359
BARC-060109-16388	ss107927657	S27657	3	N	86.907		212	0.307	0.495
BARC-016535-02085	ss107913086	S13086	3	N	88.225		213	0.307	0.495
BARC-049907-09240	ss107912737	S12737	3	N	91.756		214	0.318	0.255
BARC-052979-11684	ss107923384	S23384	3	N	92.06	ID1	215	0.141	0.37
BARC-060031-16308	ss107927577	S27577	3	N	92.06	ID2	216	0.354	0.24
BARC-054507-12102	ss107924101	S24101	3	N	92.72		217	0.052	0.115
BARC-030669-06920	ss107918806	S18806	3	N	94.686	ID1	218	0.245	0.495
BARC-900569-00953	ss107931012	S31012	3	N	94.686	ID2	219	0.042	0.281
BARC-046018-10189	ss107920734	S20734	3	N	95.842		220	0.411	0.339
BARC-028321-05831	ss107913512	S13512	4	C1	4.856		221	0.396	0.266
BARC-038359-10052	ss107919262	S19262	4	C1	5.442		222	0.146	0.458
BARC-016117-02283	ss107913065	S13065	4	C1	6.143		223	0.297	0.141
BARC-024297-04835	ss107917427	S17427	4	C1	6.173		224	0.458	0.271
BARC-039915-07604	ss107919653	S19653	4	C1	6.745		225	0.193	0.464
BARC-057913-15004	ss107926202	S26202	4	C1	10.044		226	0.271	0.125
BARC-021961-04241	ss107913342	S13342	4	C1	10.513		227	0.411	0.177
BARC-030765-06943	ss107913654	S13654	4	C1	11.97		228	0.109	0.146
BARC-054289-12451	ss107923982	S23982	4	C1	12.185		229	0.464	0.266
BARC-039239-07481	ss107919507	S19507	4	C1	14.034		230	0.208	0.26
BARC-016519-02081	ss107915399	S15399	4	C1	15.583		231	0.224	0.115
BARC-022353-04316	ss107917034	S17034	4	C1	16.715		232	0.063	0.104
BARC-031733-07217	ss107913694	S13694	4	C1	19.496		233	0.083	0.094
BARC-020565-04674	ss107916696	S16696	4	C1	20.098		234	0.219	0.073
BARC-021219-04011	ss107912554	S12554	4	C1	20.252		235	0.182	0.073
BARC-014361-01331	ss107912961	S12961	4	C1	27.651		236	0.375	0
BARC-019015-03051	ss107913240	S13240	4	C1	28.004		237	0.104	0.005
BARC-044691-08761	ss107920596	S20596	4	C1	32.272		238	0.078	0.182
BARC-044521-08714	ss107912684	S12684	4	C1	33.106		239	0.115	0.26
BARC-040777-07848	ss107913836	S13836	4	C1	34		240	0.073	0.12
BARC-025825-05102	ss107917912	S17912	4	C1	36.478		241	0.188	0
BARC-044331-08673	ss107920526	S20526	4	C1	37.725		242	0.146	0
BARC-064861-18829	ss107930043	S30043	4	C1	41.077		243	0.161	0.026
BARC-031795-07219	ss107913695	S13695	4	C1	42.878		244	0.339	0.214
BARC-024445-04886	ss107917456	S17456	4	C1	43.508		245	0.182	0.172
BARC-062641-17963	ss107929137	S29137	4	C1	44.483		246	0.068	0.38
BARC-030073-06798	ss107918719	S18719	4	C1	44.632		247	0.333	0.214
BARC-029943-06758	ss107918688	S18688	4	C1	45.961		248	0.339	0.427
BARC-062753-18040	ss107929213	S29213	4	C1	46.203		249	0.193	0.161
BARC-057915-15006	ss107926204	S26204	4	C1	46.426		250	0.104	0.25
BARC-046068-10219	ss107920763	S20763	4	C1	47.068		251	0.177	0.37
BARC-062503-17863	ss107929037	S29037	4	C1	47.209		252	0.484	0.391
BARC-053223-11766	ss107923466	S23466	4	C1	48.478		253	0.141	0.099
BARC-053219-11764	ss107923464	S23464	4	C1	48.874		254	0.443	0.385
BARC-058645-15349	ss107926537	S26537	4	C1	50.757		255	0.396	0.24
BARC-042719-08395	ss107920293	S20293	4	C1	50.769		256	0.12	0.385
BARC-055359-13232	ss107924445	S24445	4	C1	51.076		257	0.307	0.198
BARC-065315-19329	ss107930419	S30419	4	C1	51.083		258	0.286	0.203
BARC-051261-11044	ss107922744	S22744	4	C1	51.118		259	0.042	0.375
BARC-058213-15160	ss107926349	S26349	4	C1	51.133		260	0.115	0.432
BARC-016757-03361	ss107915511	S15511	4	C1	51.445		261	0.182	0.161
BARC-062981-18194	ss107929365	S29365	4	C1	51.667		262	0.458	0.255
BARC-057827-14943	ss107926141	S26141	4	C1	52.082		263	0.333	0.094
BARC-061613-17304	ss107928610	S28610	4	C1	52.352		264	0.188	0.438
BARC-049201-10820	ss107921721	S21721	4	C1	52.477	ID1	265	0.365	0.49
BARC-062951-18172	ss107929343	S29343	4	C1	52.477	ID2	266	0.427	0.5
BARC-058991-15550	ss107926814	S26814	4	C1	52.715		267	0.432	0.063
BARC-061273-17145	ss107928446	S28446	4	C1	52.716		268	0.271	0.052
BARC-060869-16937	ss107928206	S28206	4	C1	52.963		269	0.125	0.365
BARC-907035-01038	ss107931090	S31090	4	C1	53.274		270	0.13	0.49
BARC-063499-18381	ss107929551	S29551	4	C1	53.298		271	0.229	0.063
BARC-907030-01032	ss107912844	S12844	4	C1	53.325		272	0.375	0.057
BARC-059291-15718	ss107926981	S26981	4	C1	53.841		273	0.188	0.052
BARC-061079-17031	ss107928325	S28325	4	C1	53.845		274	0.365	0.063
BARC-058277-15192	ss107926381	S26381	4	C1	54.889		275	0.276	0.385
BARC-061865-18888	ss107928730	S28730	4	C1	55.758		276	0.219	0
BARC-058411-15278	ss107926465	S26465	4	C1	59.335		277	0.281	0.453
BARC-038989-07419	ss107919464	S19464	4	C1	59.343		278	0.198	0.411
BARC-048827-10732	ss107921637	S21637	4	C1	59.692		279	0.203	0.417
BARC-056153-14127	ss107925327	S25327	4	C1	60.01		280	0.167	0.417
BARC-017645-02642	ss107915692	S15692	4	C1	63.833		281	0.422	0.266
BARC-050677-09819	ss107912812	S12812	4	C1	63.834		282	0.219	0.271
BARC-044523-08716	ss107913935	S13935	4	C1	63.901		283	0.115	0.281
BARC-060235-16488	ss107927757	S27757	4	C1	64.883		284	0.224	0.109
BARC-021803-04215	ss107913333	S13333	4	C1	65.074		285	0.432	0.078
BARC-030647-06914	ss107913648	S13648	4	C1	66.348		286	0.224	0.083
BARC-042189-08197	ss107920123	S20123	4	C1	68.847		287	0.276	0.328
BARC-040387-07722	ss107919749	S19749	4	C1	75.211		288	0.203	0
BARC-044373-08692	ss107920542	S20542	4	C1	80.756		289	0.396	0.068
BARC-052267-11398	ss107923098	S23098	4	C1	82.171		290	0.104	0
BARC-013699-01240	ss107914748	S14748	4	C1	97.433		291	0.479	0.193
BARC-015121-02570	ss107915069	S15069	4	C1	100.565		292	0.281	0.177
BARC-047813-10397	ss107921302	S21302	4	C1	101.597		293	0.349	0.271
BARC-054297-12455	ss107923986	S23986	4	C1	103.423		294	0.443	0.198
BARC-061009-17004	ss107928298	S28298	4	C1	104.605		295	0.24	0.01
BARC-018629-03208	ss107916062	S16062	4	C1	105.842		296	0.021	0.109
BARC-044145-08629	ss107912678	S12678	4	C1	106.452		297	0.495	0.229
BARC-028671-05985	ss107918301	S18301	4	C1	108.244		298	0.208	0.318
BARC-062835-18113	ss107929285	S29285	4	C1	108.934		299	0.38	0.365
BARC-032045-07244	ss107918979	S18979	4	C1	110.22		300	0.115	0.021
BARC-029125-06087	ss107918378	S18378	4	C1	112.201		301	0.073	0
BARC-048987-10780	ss107921684	S21684	5	A1	0	ID1	302	0.411	0.219
BARC-064775-18801	ss107930016	S30016	5	A1	0	ID2	303	0.375	0.391
BARC-040651-07808	ss107919814	S19814	5	A1	2.452		304	0.495	0.469
BARC-053261-11776	ss107923476	S23476	5	A1	3.449		305	0.448	0.38
BARC-023411-05376	ss107917197	S17197	5	A1	4.067		306	0.417	0.443
BARC-031311-07043	ss107912607	S12607	5	A1	4.083		307	0.354	0.406
BARC-050619-09775	ss107912808	S12808	5	A1	5.034		308	0.464	0.182
BARC-062429-17772	ss107928944	S28944	5	A1	5.649		309	0.115	0.224
BARC-044147-08639	ss107913925	S13925	5	A1	6.866		310	0.349	0.297
BARC-019485-03631	ss107916356	S16356	5	A1	7.665		311	0.094	0.203
BARC-019475-03618	ss107916344	S16344	5	A1	7.67		312	0.109	0.245
BARC-044997-08863	ss107913954	S13954	5	A1	9.483		313	0.344	0.125
BARC-014287-01306	ss107912951	S12951	5	A1	14.78		314	0.151	0.01
BARC-053497-11882	ss107923582	S23582	5	A1	17.098		315	0.245	0.448
BARC-017935-02459	ss107915802	S15802	5	A1	17.406		316	0.234	0.448
BARC-019415-03923	ss107916326	S16326	5	A1	17.645		317	0.464	0.396
BARC-051975-11312	ss107923012	S23012	5	A1	19.794		318	0.172	0.01
BARC-021573-04148	ss107913319	S13319	5	A1	20.28		319	0.125	0.469
BARC-052043-11321	ss107923021	S23021	5	A1	21.708		320	0.25	0.115
BARC-044481-08709	ss107920554	S20554	5	A1	22.524		321	0.297	0.448
BARC-014883-01912	ss107913008	S13008	5	A1	24.069		322	0.208	0.094
BARC-058785-15434	ss107926698	S26698	5	A1	27.639		323	0.083	0.104
BARC-054163-12369	ss107923907	S23907	5	A1	29.91		324	0.24	0.344
BARC-053559-11912	ss107923612	S23612	5	A1	30.894		325	0.177	0.193
BARC-050075-09365	ss107912754	S12754	5	A1	31.368		326	0.365	0.479
BARC-024797-10343	ss107917750	S17750	5	A1	32.051		327	0.198	0.38
BARC-048025-10453	ss107921358	S21358	5	A1	32.398		328	0.219	0.172
BARC-050757-09856	ss107912822	S12822	5	A1	32.896		329	0.146	0.375
BARC-018785-03017	ss107916119	S16119	5	A1	33.603		330	0.094	0.344
BARC-064245-18594	ss107929784	S29784	5	A1	33.81		331	0.422	0.198
BARC-058743-15389	ss107926653	S26653	5	A1	34.598		332	0.12	0.125
BARC-053377-11834	ss107923534	S23534	5	A1	34.628		333	0.411	0.25
BARC-053373-11828	ss107923528	S23528	5	A1	34.778		334	0.479	0.115
BARC-054977-12201	ss107924200	S24200	5	A1	35.051		335	0.224	0.063
BARC-040459-07745	ss107913817	S13817	5	A1	36.095		336	0.156	0.167
BARC-056463-14388	ss107925585	S25585	5	A1	37.399		337	0.391	0.271
BARC-052343-11430	ss107923130	S23130	5	A1	37.896		338	0.063	0.339
BARC-050697-09840	ss107912816	S12816	5	A1	38.045		339	0.432	0.271
BARC-020479-04637	ss107916669	S16669	5	A1	38.957		340	0.448	0.099
BARC-053443-11853	ss107923553	S23553	5	A1	41.627		341	0.323	0.328
BARC-042331-08243	ss107913883	S13883	5	A1	42.038		342	0.328	0.271
BARC-044557-08720	ss107920561	S20561	5	A1	44.01		343	0.188	0.401
BARC-025997-05216	ss107913450	S13450	5	A1	46.789		344	0.109	0.005
BARC-031361-07059	ss107918912	S18912	5	A1	47.268	ID1	345	0.141	0.271
BARC-049091-10809	ss107921710	S21710	5	A1	47.268	ID2	346	0.344	0.266
BARC-042853-08438	ss107920328	S20328	5	A1	49.474		347	0.484	0.292
BARC-018011-02495	ss107915828	S15828	5	A1	50.977		348	0.411	0.182
BARC-030907-06967	ss107918839	S18839	5	A1	51.762		349	0.104	0.01
BARC-020229-04499	ss107916574	S16574	5	A1	52.37		350	0.417	0.219
BARC-026129-05274	ss107913462	S13462	5	A1	53.005		351	0.146	0.01
BARC-059081-15595	ss107926859	S26859	5	A1	55.158		352	0.484	0.432
BARC-038407-10072	ss107919282	S19282	5	A1	56.137		353	0.25	0.38
BARC-059049-15585	ss107926849	S26849	5	A1	56.199		354	0.318	0.401
BARC-019085-03298	ss107913245	S13245	5	A1	57.233		355	0.365	0.422
BARC-039495-07502	ss107919569	S19569	5	A1	57.945		356	0.474	0.474
BARC-052589-11517	ss107923217	S23217	5	A1	61.035		357	0.099	0.042
BARC-059171-15653	ss107926917	S26917	5	A1	62.379		358	0.078	0
BARC-051453-11119	ss107922819	S22819	5	A1	63.493		359	0.307	0
BARC-029341-06154	ss107912593	S12593	5	A1	64.367		360	0.375	0.365
BARC-035145-07126	ss107919088	S19088	5	A1	64.905		361	0.318	0
BARC-047849-10410	ss107921315	S21315	5	A1	65.734		362	0.281	0.286
BARC-065229-19273	ss107930364	S30364	5	A1	70.438		363	0.479	0.271
BARC-052097-11347	ss107923047	S23047	5	A1	71.832		364	0.385	0.49
BARC-039515-07505	ss107919571	S19571	5	A1	72.963		365	0.333	0.495
BARC-020259-04536	ss107913271	S13271	5	A1	73.037		366	0.323	0.276
BARC-060051-16321	ss107927590	S27590	5	A1	75.767		367	0.302	0
BARC-059073-15592	ss107926856	S26856	5	A1	77.959		368	0.193	0.078
BARC-050849-09931	ss107912834	S12834	5	A1	78.469		369	0.359	0.214
BARC-041257-07953	ss107912653	S12653	5	A1	78.846		370	0.281	0.333
BARC-058665-17450	ss107926601	S26601	5	A1	80.461		371	0.286	0.375
BARC-043209-08557	ss107920430	S20430	5	A1	80.51		372	0.464	0.401
BARC-058653-17430	ss107926581	S26581	5	A1	80.633		373	0.349	0.245
BARC-020855-03964	ss107916759	S16759	5	A1	80.687	ID1	374	0.427	0.203
BARC-058647-17392	ss107926543	S26543	5	A1	80.687	ID2	375	0.448	0.182
BARC-058659-17449	ss107926600	S26600	5	A1	81.032	ID1	376	0.151	0.156
BARC-058879-15486	ss107926750	S26750	5	A1	81.032	ID2	377	0.255	0.198
BARC-015969-02023	ss107915269	S15269	5	A1	81.129		378	0.271	0.307
BARC-021775-04203	ss107916955	S16955	5	A1	81.929		379	0.271	0.49
BARC-059035-15581	ss107926845	S26845	5	A1	82.976		380	0.427	0.276
BARC-029787-06340	ss107918581	S18581	5	A1	86.746		381	0.469	0.063
BARC-040833-07851	ss107913837	S13837	6	C2	5.196		382	0.125	0.25
BARC-054349-12493	ss107924020	S24020	6	C2	5.4		383	0.224	0.318
BARC-015973-02029	ss107913051	S13051	6	C2	6.108		384	0.365	0.167
BARC-058783-15432	ss107926696	S26696	6	C2	14.509		385	0.078	0.083
BARC-056069-14029	ss107925232	S25232	6	C2	16.388		386	0.141	0.49
BARC-064413-18929	ss107929860	S29860	6	C2	23.207		387	0.479	0.453
BARC-024137-04780	ss107913376	S13376	6	C2	23.661		388	0.385	0.448
BARC-042045-08161	ss107920091	S20091	6	C2	23.813		389	0.328	0.396
BARC-016957-02165	ss107913110	S13110	6	C2	26.077		390	0.385	0.276
BARC-065139-19125	ss107930217	S30217	6	C2	30.508		391	0.333	0.146
BARC-018563-02977	ss107913202	S13202	6	C2	30.83		392	0.198	0
BARC-062461-17811	ss107928983	S28983	6	C2	33.278		393	0	0.141
BARC-059985-16274	ss107927543	S27543	6	C2	34.398		394	0.318	0
BARC-059997-16280	ss107927549	S27549	6	C2	35.368		395	0.115	0
BARC-045145-08894	ss107920703	S20703	6	C2	36.086		396	0.203	0.01
BARC-044639-08743	ss107913939	S13939	6	C2	36.765		397	0.344	0.161
BARC-056271-14211	ss107925409	S25409	6	C2	41.457		398	0.177	0.281
BARC-057469-14770	ss107925967	S25967	6	C2	41.963		399	0.109	0
BARC-029937-06757	ss107918687	S18687	6	C2	65.041		400	0.438	0.094
BARC-040587-07787	ss107919796	S19796	6	C2	65.67		401	0.203	0
BARC-041867-08122	ss107912660	S12660	6	C2	65.73		402	0.12	0
BARC-063259-18282	ss107929454	S29454	6	C2	66.091		403	0.25	0.318
BARC-054397-12561	ss107924080	S24080	6	C2	66.294		404	0.161	0
BARC-014557-01578	ss107912981	S12981	6	C2	67.988		405	0.396	0.443
BARC-024429-04882	ss107913399	S13399	6	C2	70.92		406	0.49	0.286
BARC-018663-03235	ss107913212	S13212	6	C2	71.603		407	0.198	0
BARC-022299-04310	ss107917031	S17031	6	C2	72.394		408	0.073	0
BARC-048543-10663	ss107921568	S21568	6	C2	80.204		409	0.208	0.443
BARC-028177-05786	ss107913501	S13501	6	C2	80.281		410	0.302	0.12
BARC-013837-01254	ss107914758	S14758	6	C2	86.271		411	0.167	0.37
BARC-052917-11675	ss107923375	S23375	6	C2	86.957		412	0.042	0.37
BARC-047715-10388	ss107921293	S21293	6	C2	88.142		413	0.078	0.479
BARC-021735-04194	ss107912558	S12558	6	C2	90.88		414	0.344	0.266
BARC-054075-12325	ss107923863	S23863	6	C2	92.097		415	0.094	0.063
BARC-041165-07922	ss107919901	S19901	6	C2	93.207		416	0.37	0.266
BARC-044133-08626	ss107920487	S20487	6	C2	93.678		417	0.411	0.396
BARC-016777-02325	ss107915519	S15519	6	C2	94.506		418	0.021	0.063
BARC-031337-07051	ss107918906	S18906	6	C2	97.061		419	0.276	0.37
BARC-025707-05008	ss107917861	S17861	6	C2	97.811		420	0.318	0.484
BARC-010743-00740	ss107914178	S14178	6	C2	98.146	ID1	421	0.401	0.474
BARC-055889-13824	ss107925029	S25029	6	C2	98.146	ID2	422	0.302	0.401
BARC-063661-18416	ss107929602	S29602	6	C2	98.146	ID3	423	0.302	0.401
BARC-056573-14503	ss107925699	S25699	6	C2	98.553	ID1	424	0.198	0.083
BARC-063591-18406	ss107929594	S29594	6	C2	98.553	ID2	425	0.208	0.036
BARC-014491-01561	ss107912977	S12977	6	C2	100.174		426	0.188	0.104
BARC-066175-19800	ss107930961	S30961	6	C2	100.913		427	0.25	0.427
BARC-064115-18558	ss107929749	S29749	6	C2	100.941		428	0.073	0.333
BARC-065853-19796	ss107930886	S30886	6	C2	101.763		429	0.219	0.401
BARC-031099-06997	ss107918865	S18865	6	C2	102.122		430	0.344	0.349
BARC-042161-08193	ss107920120	S20120	6	C2	102.569		431	0.229	0.01
BARC-054471-12090	ss107924089	S24089	6	C2	102.83		432	0.125	0.01
BARC-049601-09082	ss107912713	S12713	6	C2	102.906		433	0.26	0.104
BARC-055345-13222	ss107924435	S24435	6	C2	103.109		434	0.323	0.13
BARC-040475-07751	ss107913818	S13818	6	C2	103.193		435	0.146	0.406
BARC-051071-10973	ss107922673	S22673	6	C2	103.198		436	0.063	0.406
BARC-023517-05442	ss107917254	S17254	6	C2	103.325		437	0.094	0.396
BARC-900778-00957	ss107931016	S31016	6	C2	103.521		438	0.125	0.104
BARC-023371-05359	ss107912561	S12561	6	C2	103.872		439	0.156	0.047
BARC-023171-03802	ss107917089	S17089	6	C2	103.881	ID1	440	0.255	0.13
BARC-054861-12184	ss107924183	S24183	6	C2	103.881	ID2	441	0.313	0.036
BARC-052881-11646	ss107923346	S23346	6	C2	104.504	ID1	442	0.396	0.12
BARC-065449-19467	ss107930557	S30557	6	C2	104.504	ID2	443	0.135	0.083
BARC-049845-09168	ss107912725	S12725	6	C2	104.51		444	0.432	0.224
BARC-056379-14289	ss107925487	S25487	6	C2	105.157		445	0.198	0.104
BARC-061245-17140	ss107928441	S28441	6	C2	106.335		446	0.323	0.13
BARC-011045-00827	ss107914315	S14315	6	C2	106.36		447	0.422	0.115
BARC-059303-15722	ss107926985	S26985	6	C2	106.362		448	0.198	0.042
BARC-060285-16573	ss107927842	S27842	6	C2	106.442		449	0.276	0
BARC-023203-03824	ss107917110	S17110	6	C2	106.465		450	0.052	0.349
BARC-061709-17355	ss107928665	S28665	6	C2	106.582		451	0.135	0.276
BARC-060993-16994	ss107928288	S28288	6	C2	106.693		452	0.094	0.297
BARC-023211-03827	ss107917113	S17113	6	C2	107.007	ID1	453	0.406	0.125
BARC-024669-05521	ss107917519	S17519	6	C2	107.007	ID2	454	0.135	0.083
BARC-024717-05584	ss107917577	S17577	6	C2	107.007	ID3	455	0.307	0.083
BARC-024739-05617	ss107917604	S17604	6	C2	107.007	ID4	456	0.25	0.12
BARC-010457-00640	ss107912865	S12865	6	C2	108.504		457	0.375	0.411
BARC-062515-17881	ss107929055	S29055	6	C2	108.554		458	0.448	0.432
BARC-055939-13876	ss107925078	S25078	6	C2	110.153		459	0.297	0.438
BARC-010777-00746	ss107914184	S14184	6	C2	113.054		460	0.302	0.427
BARC-021425-04104	ss107913310	S13310	6	C2	113.236		461	0.104	0.083
BARC-054227-12382	ss107923919	S23919	6	C2	113.28		462	0.411	0.323
BARC-038885-07387	ss107913752	S13752	6	C2	114.129		463	0.365	0.104
BARC-025767-05060	ss107913428	S13428	6	C2	114.457		464	0.26	0.396
BARC-064859-18826	ss107930040	S30040	6	C2	128.367		465	0.276	0.198
BARC-064297-18613	ss107929806	S29806	6	C2	129.529		466	0.474	0.208
BARC-041427-07981	ss107919937	S19937	6	C2	130.272	ID1	467	0.453	0.198
BARC-062639-17962	ss107929136	S29136	6	C2	130.272	ID2	468	0.167	0.01
BARC-038861-07350	ss107912626	S12626	6	C2	132.414		469	0.427	0.135
BARC-042781-08406	ss107920301	S20301	6	C2	132.849		470	0.12	0.406
BARC-015435-01966	ss107913032	S13032	6	C2	135.042	ID1	471	0.396	0.141
BARC-025179-06455	ss107917776	S17776	6	C2	135.042	ID2	472	0.229	0.448
BARC-030551-06898	ss107918790	S18790	6	C2	135.042	ID3	473	0.146	0.083
BARC-056575-14505	ss107925701	S25701	7	M	3.031		474	0.333	0.104
BARC-059421-15798	ss107927067	S27067	7	M	4.969		475	0.208	0.052
BARC-018109-02524	ss107915845	S15845	7	M	6.893		476	0.167	0
BARC-027718-06640	ss107913484	S13484	7	M	9.179		477	0.25	0
BARC-055845-13761	ss107924973	S24973	7	M	9.557		478	0.49	0.219
BARC-039741-07564	ss107919622	S19622	7	M	12.655		479	0.266	0.01
BARC-035447-07202	ss107919146	S19146	7	M	15.142		480	0.177	0.016
BARC-029825-06442	ss107918678	S18678	7	M	16.947		481	0.464	0.063
BARC-054347-12492	ss107924019	S24019	7	M	24.461		482	0.427	0.396
BARC-041667-08063	ss107920011	S20011	7	M	25.442		483	0.281	0.469
BARC-013845-01256	ss107912935	S12935	7	M	27.928		484	0.146	0
BARC-050315-09547	ss107912777	S12777	7	M	31.477		485	0.318	0.005
BARC-015945-02020	ss107913049	S13049	7	M	32.183		486	0.406	0.026
BARC-028455-05917	ss107918251	S18251	7	M	38.048		487	0.099	0.224
BARC-031395-07087	ss107918936	S18936	7	M	38.468		488	0.229	0.266
BARC-900461-00929	ss107930989	S30989	7	M	39.074		489	0.401	0.276
BARC-039383-07310	ss107913778	S13778	7	M	39.939		490	0.203	0.255
BARC-039195-07465	ss107919497	S19497	7	M	41.372	ID1	491	0.448	0.255
BARC-042815-08424	ss107920316	S20316	7	M	41.372	ID2	492	0.484	0.49
BARC-014705-01623	ss107912995	S12995	7	M	44.294		493	0.115	0.031
BARC-044841-08824	ss107912687	S12687	7	M	45.128		494	0.432	0.333
BARC-012945-00406	ss107912885	S12885	7	M	47.379	ID1	495	0.188	0.365
BARC-048517-10647	ss107921552	S21552	7	M	47.379	ID2	496	0.292	0.37
BARC-062865-18132	ss107929304	S29304	7	M	48.211		497	0.104	0.151
BARC-054331-12480	ss107924009	S24009	7	M	48.431		498	0.474	0.198
BARC-032703-09019	ss107919057	S19057	7	M	48.714	ID1	499	0.297	0.323
BARC-042771-08403	ss107920298	S20298	7	M	48.714	ID2	500	0.302	0.323
BARC-018283-03551	ss107915919	S15919	7	M	48.838		501	0.297	0.438
BARC-047430-12933	ss107921198	S21198	7	M	49.18		502	0.448	0.167
BARC-016783-02329	ss107913100	S13100	7	M	50.249		503	0.432	0.193
BARC-057955-15024	ss107926222	S26222	7	M	56.043	ID1	504	0.401	0.411
BARC-062039-17642	ss107928816	S28816	7	M	56.043	ID2	505	0.354	0.349
BARC-061507-17243	ss107928546	S28546	7	M	56.816		506	0.104	0
BARC-060941-16977	ss107928271	S28271	7	M	57.323		507	0.333	0.307
BARC-023593-05477	ss107917285	S17285	7	M	61.291		508	0.021	0.161
BARC-062457-17799	ss107928971	S28971	7	M	62.174		509	0.281	0.031
BARC-065353-19384	ss107930474	S30474	7	M	64.065		510	0.438	0.031
BARC-016303-02898	ss107915334	S15334	7	M	64.684	ID1	511	0.26	0.219
BARC-019987-03748	ss107916515	S16515	7	M	64.684	ID2	512	0.464	0.375
BARC-062193-17703	ss107928876	S28876	7	M	65.753		513	0.292	0.063
BARC-017117-02201	ss107915596	S15596	7	M	65.876		514	0.219	0.161
BARC-020517-04647	ss107913287	S13287	7	M	66.442		515	0.208	0.063
BARC-016743-03360	ss107915510	S15510	7	M	67.725		516	0.26	0.396
BARC-050397-09585	ss107922260	S22260	7	M	68.296		517	0.167	0.01
BARC-047995-10452	ss107921357	S21357	7	M	68.69		518	0.177	0.104
BARC-024721-05599	ss107917592	S17592	7	M	69.783		519	0.073	0.01
BARC-056349-14277	ss107925475	S25475	7	M	70.761		520	0.313	0.458
BARC-014213-02708	ss107914845	S14845	7	M	71.022		521	0.396	0.151
BARC-013521-01153	ss107914681	S14681	7	M	71.558	ID1	522	0.417	0.156
BARC-014217-02710	ss107914846	S14846	7	M	71.558	ID2	523	0.474	0.49
BARC-901055-00985	ss107912841	S12841	7	M	71.558	ID3	524	0.354	0.474
BARC-012865-00400	ss107914547	S14547	7	M	72.627		525	0.458	0.156
BARC-015135-02720	ss107915077	S15077	7	M	72.897		526	0.396	0.146
BARC-907715-01049	ss107912845	S12845	7	M	73.448		527	0.385	0.208
BARC-062101-17658	ss107928831	S28831	7	M	74.407		528	0.245	0.479
BARC-058289-15194	ss107926383	S26383	7	M	74.776		529	0.125	0
BARC-055937-13873	ss107925075	S25075	7	M	75.42	ID1	530	0.365	0.151
BARC-058051-15076	ss107926274	S26274	7	M	75.42	ID2	531	0.479	0.49
BARC-032201-07331	ss107913707	S13707	7	M	75.843		532	0.073	0.125
BARC-060311-16599	ss107927868	S27868	7	M	76.653		533	0.245	0.01
BARC-028385-05858	ss107918199	S18199	7	M	87.684		534	0.438	0.344
BARC-040209-07684	ss107912639	S12639	7	M	87.853		535	0.094	0.271
BARC-007320-00155	ss4969737	S69737	7	M	89.837		536	0.286	0.37
BARC-065255-19294	ss107930385	S30385	7	M	98.539		537	0.406	0.391
BARC-028517-05936	ss107912584	S12584	7	M	127.897		538	0.302	0.016
BARC-021937-04237	ss107913340	S13340	8	A2	9.566		539	0.49	0.38
BARC-039839-07593	ss107919644	S19644	8	A2	11.553		540	0.354	0.24
BARC-039209-07468	ss107919498	S19498	8	A2	14.022		541	0.24	0.104
BARC-028853-06030	ss107912588	S12588	8	A2	14.613		542	0.438	0.302
BARC-021463-04108	ss107916882	S16882	8	A2	14.662		543	0.344	0.302
BARC-031701-07215	ss107913692	S13692	8	A2	15.451		544	0.427	0.313
BARC-044051-08595	ss107920461	S20461	8	A2	16.442		545	0.255	0.245
BARC-042199-08209	ss107920135	S20135	8	A2	16.962		546	0.177	0.219
BARC-065591-19578	ss107930668	S30668	8	A2	21.016		547	0.339	0.161
BARC-028679-05986	ss107913537	S13537	8	A2	22.789		548	0.104	0.005
BARC-017665-03101	ss107915722	S15722	8	A2	30.669		549	0.208	0.089
BARC-045199-08906	ss107920715	S20715	8	A2	31.199		550	0.333	0.365
BARC-059093-15605	ss107926869	S26869	8	A2	33.244		551	0.073	0
BARC-011635-00314	ss107914369	S14369	8	A2	38.762		552	0.078	0
BARC-032503-08989	ss107912616	S12616	8	A2	44.469		553	0.37	0.307
BARC-045047-08867	ss107912690	S12690	8	A2	45.621		554	0.234	0.042
BARC-016685-03321	ss107915471	S15471	8	A2	46.416		555	0.172	0.13
BARC-040339-07715	ss107919742	S19742	8	A2	46.979		556	0.448	0
BARC-050171-09440	ss107912766	S12766	8	A2	47.336		557	0.271	0.38
BARC-012193-01743	ss107912505	S12505	8	A2	47.557		558	0.146	0.26
BARC-010097-00518	ss107912848	S12848	8	A2	47.561		559	0.354	0.01
BARC-059853-16139	ss107927408	S27408	8	A2	48.04		560	0.208	0.042
BARC-027726-06646	ss107918074	S18074	8	A2	49.327	ID1	561	0.224	0.333
BARC-057257-14650	ss107925847	S25847	8	A2	49.327	ID2	562	0.182	0.344
BARC-026091-05255	ss107913458	S13458	8	A2	50.416		563	0.167	0.031
BARC-065571-19573	ss107930663	S30663	8	A2	51.348		564	0.026	0.458
BARC-038631-07266	ss107919395	S19395	8	A2	52.381		565	0.479	0.495
BARC-053809-12037	ss107923737	S23737	8	A2	52.444		566	0.286	0.016
BARC-020307-04548	ss107916610	S16610	8	A2	55.099		567	0.401	0.042
BARC-045081-08872	ss107913955	S13955	8	A2	55.108		568	0.359	0.042
BARC-029671-06303	ss107918552	S18552	8	A2	56.734	ID1	569	0.141	0.005
BARC-039393-07313	ss107919549	S19549	8	A2	56.734	ID2	570	0.271	0.031
BARC-027614-06619	ss107918057	S18057	8	A2	56.878		571	0.375	0.214
BARC-016661-02162	ss107915465	S15465	8	A2	57.205		572	0.125	0.01
BARC-044869-08827	ss107920652	S20652	8	A2	58.864		573	0.198	0.375
BARC-018941-03041	ss107916169	S16169	8	A2	59.302		574	0.24	0.026
BARC-014665-01618	ss107914952	S14952	8	A2	61.069		575	0.375	0.115
BARC-044217-08646	ss107920503	S20503	8	A2	61.884		576	0.266	0.474
BARC-041561-08032	ss107912656	S12656	8	A2	62.468		577	0.266	0.094
BARC-029593-06225	ss107918483	S18483	8	A2	63.059		578	0.198	0.026
BARC-014325-01321	ss107914871	S14871	8	A2	63.755		579	0.375	0.031
BARC-044663-08756	ss107920591	S20591	8	A2	64.419		580	0.208	0
BARC-055265-13154	ss107924367	S24367	8	A2	66.583		581	0.203	0.302
BARC-038455-10089	ss107919298	S19298	8	A2	69.584		582	0.333	0.411
BARC-043207-08556	ss107920429	S20429	8	A2	69.765		583	0.208	0
BARC-028297-05815	ss107918166	S18166	8	A2	70.116		584	0.292	0
BARC-045183-08900	ss107920709	S20709	8	A2	72.805		585	0.094	0.005
BARC-038489-10129	ss107912625	S12625	8	A2	73.546		586	0.125	0.464
BARC-035349-07163	ss107913733	S13733	8	A2	74.63		587	0.286	0.411
BARC-031627-07124	ss107918963	S18963	8	A2	75.01		588	0.188	0.016
BARC-039899-07603	ss107919652	S19652	8	A2	76.426		589	0.276	0.438
BARC-029669-06297	ss107918546	S18546	8	A2	77.062	ID1	590	0.203	0.474
BARC-049031-10792	ss107921696	S21696	8	A2	77.062	ID2	591	0.318	0.484
BARC-042491-08277	ss107920189	S20189	8	A2	79.136		592	0.188	0.141
BARC-022387-04319	ss107913364	S13364	8	A2	81.247		593	0.49	0.135
BARC-030261-06841	ss107918751	S18751	8	A2	85.579		594	0.49	0.115
BARC-040051-07650	ss107912638	S12638	8	A2	85.599		595	0.26	0.135
BARC-028207-05794	ss107918151	S18151	8	A2	87.105		596	0.396	0.01
BARC-054143-12351	ss107923889	S23889	8	A2	88.163		597	0.375	0.302
BARC-059821-16111	ss107927380	S27380	8	A2	89.495		598	0.339	0.208
BARC-021577-04150	ss107913321	S13321	8	A2	89.559		599	0.443	0.078
BARC-043057-08511	ss107912674	S12674	8	A2	89.61		600	0.37	0.089
BARC-032319-08947	ss107919001	S19001	8	A2	89.649		601	0.427	0.271
BARC-041231-07943	ss107919910	S19910	8	A2	90.755		602	0.469	0.031
BARC-027788-06671	ss107913488	S13488	8	A2	90.836		603	0.224	0.01
BARC-063283-18296	ss107929468	S29468	8	A2	94.142		604	0.328	0.38
BARC-019299-03876	ss107916280	S16280	8	A2	94.214		605	0.078	0.208
BARC-063663-18423	ss107929609	S29609	8	A2	94.723		606	0.464	0.297
BARC-065759-19720	ss107930810	S30810	8	A2	97.037		607	0.328	0.203
BARC-039223-07476	ss107919504	S19504	8	A2	98.117		608	0.427	0.333
BARC-060405-16674	ss107927943	S27943	8	A2	98.519		609	0.078	0.219
BARC-057653-14889	ss107926089	S26089	8	A2	99.803		610	0.37	0.438
BARC-064653-18769	ss107929985	S29985	8	A2	101.454		611	0.219	0.245
BARC-051883-11286	ss107922986	S22986	8	A2	101.521		612	0.115	0.359
BARC-051847-11270	ss107922970	S22970	8	A2	101.93		613	0.161	0.391
BARC-055945-13878	ss107925080	S25080	8	A2	102.181		614	0.281	0.24
BARC-049853-09177	ss107912726	S12726	8	A2	102.333		615	0.115	0.229
BARC-010341-00598	ss107914041	S14041	8	A2	103.565		616	0.219	0.005
BARC-062129-17664	ss107928837	S28837	8	A2	103.87		617	0.13	0.005
BARC-017137-02222	ss107915613	S15613	8	A2	105.482		618	0.161	0
BARC-039787-07582	ss107919638	S19638	8	A2	106.09		619	0.276	0.042
BARC-059367-15768	ss107927037	S27037	8	A2	107.556		620	0.177	0
BARC-031481-07100	ss107918944	S18944	8	A2	109.194		621	0.292	0.042
BARC-053807-12035	ss107923735	S23735	8	A2	110.328		622	0.146	0.021
BARC-050015-09290	ss107912745	S12745	8	A2	110.528		623	0.281	0.021
BARC-041889-08126	ss107920065	S20065	8	A2	110.843		624	0.12	0.021
BARC-039797-07587	ss107913793	S13793	8	A2	113.979	ID1	625	0.26	0.339
BARC-061019-17012	ss107928306	S28306	8	A2	113.979	ID2	626	0.313	0.339
BARC-042715-08379	ss107920278	S20278	8	A2	124.403		627	0.49	0.12
BARC-026019-05227	ss107913452	S13452	8	A2	124.762		628	0.01	0.297
BARC-020591-04686	ss107913292	S13292	8	A2	128.798		629	0.448	0.266
BARC-054355-12497	ss107924024	S24024	8	A2	133.921		630	0.229	0.047
BARC-056517-14441	ss107925638	S25638	8	A2	135.442		631	0.146	0.146
BARC-054887-12192	ss107924191	S24191	8	A2	136.308		632	0.125	0.125
BARC-050441-09630	ss107922301	S22301	8	A2	136.745		633	0.484	0.193
BARC-053255-11775	ss107923475	S23475	8	A2	142.958		634	0.208	0.146
BARC-022031-04262	ss107912559	S12559	9	K	5.329		635	0.234	0.13
BARC-040487-07754	ss107913820	S13820	9	K	5.799		636	0.255	0.13
BARC-055141-13084	ss107924298	S24298	9	K	6.863		637	0.203	0.13
BARC-007972-00189	ss4969771	S69771	9	K	8.557		638	0.307	0.01
BARC-051589-11168	ss107922868	S22868	9	K	8.765		639	0.495	0.234
BARC-038473-10119	ss107912624	S12624	9	K	9.345	ID1	640	0.135	0.38
BARC-059521-15876	ss107927145	S27145	9	K	9.345	ID2	641	0.224	0.422
BARC-051595-11169	ss107922869	S22869	9	K	10.116		642	0.188	0.375
BARC-025939-05174	ss107917952	S17952	9	K	11.654		643	0.099	0.245
BARC-042049-08162	ss107920092	S20092	9	K	12.142		644	0.135	0.224
BARC-060299-16598	ss107927867	S27867	9	K	12.166		645	0.13	0.135
BARC-051275-11075	ss107922775	S22775	9	K	14.419		646	0.302	0.271
BARC-039923-07610	ss107913799	S13799	9	K	21.428		647	0.26	0.068
BARC-047743-10393	ss107921298	S21298	9	K	21.503		648	0.167	0.063
BARC-055301-13192	ss107924405	S24405	9	K	23.331		649	0.156	0.083
BARC-028040-06720	ss107918132	S18132	9	K	23.81		650	0.495	0.25
BARC-039391-07312	ss107913779	S13779	9	K	28.022		651	0.292	0.474
BARC-053591-11917	ss107923617	S23617	9	K	29.323		652	0.406	0.089
BARC-050781-09877	ss107912826	S12826	9	K	31.95	ID1	653	0.453	0.026
BARC-065209-19244	ss107930335	S30335	9	K	31.95	ID2	654	0.354	0.016
BARC-014659-01609	ss107914945	S14945	9	K	34.032		655	0.328	0.307
BARC-026035-05236	ss107917985	S17985	9	K	35.018		656	0.224	0.286
BARC-021689-04177	ss107916934	S16934	9	K	35.093		657	0.198	0.026
BARC-021491-04133	ss107913314	S13314	9	K	36.305		658	0.432	0.318
BARC-028249-05804	ss107918158	S18158	9	K	39.511		659	0.37	0.297
BARC-026143-05278	ss107913464	S13464	9	K	39.513		660	0.375	0.302
BARC-051647-11184	ss107922884	S22884	9	K	39.868	ID1	661	0.344	0.313
BARC-057243-14642	ss107925839	S25839	9	K	39.868	ID2	662	0.156	0.349
BARC-048623-10678	ss107921583	S21583	9	K	39.881		663	0.156	0.297
BARC-023509-05422	ss107917237	S17237	9	K	40.124		664	0.307	0.297
BARC-058901-15494	ss107926758	S26758	9	K	40.126	ID1	665	0.417	0.458
BARC-061977-17602	ss107928776	S28776	9	K	40.126	ID2	666	0.297	0.313
BARC-042823-08429	ss107913900	S13900	9	K	40.424		667	0.26	0.297
BARC-055529-13356	ss107924569	S24569	9	K	40.436		668	0.276	0.198
BARC-058145-15142	ss107926331	S26331	9	K	41.311		669	0.167	0.432
BARC-056323-14257	ss107925455	S25455	9	K	41.693		670	0.198	0.182
BARC-029275-06136	ss107913567	S13567	9	K	41.798		671	0.49	0.391
BARC-053623-11921	ss107923621	S23621	9	K	41.87		672	0.266	0.438
BARC-040527-07779	ss107912644	S12644	9	K	42.631		673	0.37	0.172
BARC-900871-00960	ss107931018	S31018	9	K	42.64		674	0.161	0.036
BARC-059135-15629	ss107926893	S26893	9	K	42.997		675	0.219	0.12
BARC-041483-08020	ss107913856	S13856	9	K	43.331		676	0.161	0.047
BARC-010353-00615	ss107914058	S14058	9	K	43.82	ID1	677	0.125	0.302
BARC-042339-08245	ss107920162	S20162	9	K	43.82	ID2	678	0.271	0.125
BARC-047863-10415	ss107921320	S21320	9	K	43.82	ID3	679	0.391	0.297
BARC-050815-09887	ss107912828	S12828	9	K	44.167		680	0.156	0.49
BARC-062871-18139	ss107929311	S29311	9	K	44.273		681	0.063	0.354
BARC-056007-13965	ss107925168	S25168	9	K	44.801		682	0.49	0.333
BARC-061897-17586	ss107928760	S28760	9	K	44.858		683	0.344	0.474
BARC-050823-09918	ss107912830	S12830	9	K	45.245		684	0.089	0.135
BARC-055355-13228	ss107924441	S24441	9	K	45.719		685	0.401	0.323
BARC-049147-10810	ss107921711	S21711	9	K	45.77		686	0.188	0.141
BARC-055789-13719	ss107924931	S24931	9	K	47.207		687	0.458	0.135
BARC-014813-01678	ss107913002	S13002	9	K	47.384		688	0.115	0.286
BARC-017625-02635	ss107915686	S15686	9	K	51.077		689	0.031	0.271
BARC-055533-13402	ss107924615	S24615	9	K	54.522		690	0.453	0.104
BARC-007999-00186	ss4969768	S69768	9	K	57.208		691	0.417	0.344
BARC-060805-16910	ss107928179	S28179	9	K	59.124		692	0.073	0.188
BARC-014929-01925	ss107915014	S15014	9	K	60.041	ID1	693	0.161	0.115
BARC-044609-08737	ss107920577	S20577	9	K	60.041	ID2	694	0.339	0.266
BARC-038909-07393	ss107912627	S12627	9	K	69.282		695	0.417	0.396
BARC-027950-06707	ss107918120	S18120	9	K	69.64		696	0.344	0.271
BARC-039101-07449	ss107913760	S13760	9	K	69.997		697	0.052	0.25
BARC-030457-06873	ss107918771	S18771	9	K	70.65		698	0.266	0.042
BARC-065467-19490	ss107930580	S30580	9	K	71.268		699	0.083	0.281
BARC-030181-06822	ss107913625	S13625	9	K	74.562		700	0.323	0.333
BARC-053193-11760	ss107923460	S23460	9	K	76.078		701	0.104	0.354
BARC-051035-10955	ss107922655	S22655	9	K	77.44		702	0.255	0.354
BARC-048619-10676	ss107921581	S21581	9	K	81.115		703	0.26	0.25
BARC-052125-11359	ss107923059	S23059	9	K	81.336		704	0.271	0.422
BARC-055795-13724	ss107924936	S24936	9	K	84.148		705	0.495	0.125
BARC-053539-11889	ss107923589	S23589	9	K	84.243		706	0.375	0.458
BARC-030025-06777	ss107918703	S18703	9	K	84.99		707	0.333	0.141
BARC-062149-17671	ss107928844	S28844	9	K	88.386		708	0.161	0.01
BARC-060183-16458	ss107927727	S27727	9	K	89.402		709	0.495	0.396
BARC-028317-05830	ss107918177	S18177	9	K	90.172		710	0.125	0.021
BARC-052697-11567	ss107923267	S23267	9	K	90.392		711	0.479	0.13
BARC-062731-18022	ss107929193	S29193	9	K	91.079		712	0.26	0.266
BARC-042559-08304	ss107920212	S20212	9	K	91.916		713	0.469	0.229
BARC-015535-01992	ss107913042	S13042	9	K	92.24		714	0.453	0.245
BARC-059411-15797	ss107927066	S27066	9	K	93.035		715	0.349	0.313
BARC-051771-11237	ss107922937	S22937	9	K	93.753		716	0.406	0.297
BARC-051769-11236	ss107922936	S22936	9	K	93.79		717	0.396	0.297
BARC-029231-06131	ss107918412	S18412	9	K	95.024		718	0.359	0.141
BARC-055465-13303	ss107924516	S24516	10	O	5.6		719	0.083	0.313
BARC-065679-19649	ss107930739	S30739	10	O	6.23		720	0.156	0.448
BARC-064613-18745	ss107929961	S29961	10	O	6.232		721	0.219	0.365
BARC-046624-12675	ss107920943	S20943	10	O	7.774		722	0.297	0.479
BARC-018101-02517	ss107913183	S13183	10	O	10.747		723	0.432	0.245
BARC-062909-18153	ss107929325	S29325	10	O	10.982		724	0.344	0.245
BARC-065469-19494	ss107930584	S30584	10	O	14.263		725	0.38	0.063
BARC-048925-10757	ss107921662	S21662	10	O	16.322		726	0.286	0.255
BARC-020377-04584	ss107916633	S16633	10	O	17.285		727	0.219	0.323
BARC-010119-00522	ss107912849	S12849	10	O	17.764		728	0.135	0
BARC-008079-00003	ss4969585	S69585	10	O	20.072		729	0.125	0
BARC-018911-03277	ss107916155	S16155	10	O	25.524		730	0.411	0.208
BARC-063079-18232	ss107929403	S29403	10	O	27.447		731	0.161	0.01
BARC-065789-19751	ss107930841	S30841	10	O	29.449		732	0.063	0.438
BARC-032511-08991	ss107919035	S19035	10	O	30.977		733	0.177	0.01
BARC-055653-13572	ss107924785	S24785	10	O	34.209		734	0.219	0.302
BARC-041457-07999	ss107919954	S19954	10	O	36.588		735	0.193	0.094
BARC-035255-07160	ss107919114	S19114	10	O	41.762		736	0.344	0.266
BARC-015165-02730	ss107915086	S15086	10	O	43.055		737	0.219	0.021
BARC-017045-02182	ss107913117	S13117	10	O	43.739		738	0.177	0.167
BARC-051153-11022	ss107922722	S22722	10	O	46.376		739	0.214	0.432
BARC-051149-11016	ss107922716	S22716	10	O	47.348		740	0.234	0.01
BARC-019105-03305	ss107916190	S16190	10	O	50.102		741	0.104	0.344
BARC-010977-00811	ss107914299	S14299	10	O	51.037	ID1	742	0.208	0.193
BARC-063365-18347	ss107929517	S29517	10	O	51.037	ID2	743	0.208	0.375
BARC-010813-00754	ss107914191	S14191	10	O	51.447	ID1	744	0.167	0.333
BARC-059885-16192	ss107927461	S27461	10	O	51.447	ID2	745	0.313	0.401
BARC-038327-10019	ss107919229	S19229	10	O	51.499		746	0.385	0.453
BARC-060901-16948	ss107928242	S28242	10	O	51.569		747	0.156	0.443
BARC-064941-19017	ss107930109	S30109	10	O	53.136		748	0.089	0.323
BARC-059863-16170	ss107927439	S27439	10	O	54.348		749	0.281	0
BARC-022175-04293	ss107917019	S17019	10	O	54.375		750	0.344	0.172
BARC-029531-06209	ss107913582	S13582	10	O	58.489		751	0.188	0.219
BARC-057979-15045	ss107926243	S26243	10	O	58.492		752	0.266	0.078
BARC-060203-16475	ss107927744	S27744	10	O	64.956		753	0.214	0.172
BARC-058227-15165	ss107926354	S26354	10	O	65.555		754	0.401	0.469
BARC-016773-02317	ss107915512	S15512	10	O	66.048		755	0.26	0.141
BARC-054045-12290	ss107923829	S23829	10	O	66.821		756	0.229	0.203
BARC-040749-07839	ss107912648	S12648	10	O	66.854		757	0.391	0.422
BARC-060257-16508	ss107927777	S27777	10	O	69.796		758	0.161	0.479
BARC-065805-19758	ss107930848	S30848	10	O	76.674		759	0.229	0.219
BARC-020735-04704	ss107913294	S13294	10	O	80.177		760	0.135	0.104
BARC-042373-08248	ss107913884	S13884	10	O	81.694		761	0.333	0.068
BARC-029491-06207	ss107918469	S18469	10	O	82.103	ID1	762	0.417	0.281
BARC-044517-08712	ss107920556	S20556	10	O	82.103	ID2	763	0.359	0.276
BARC-038447-10088	ss107919297	S19297	10	O	83.712		764	0.031	0.245
BARC-056633-14536	ss107925732	S25732	10	O	84.476		765	0.109	0.005
BARC-048879-10743	ss107921648	S21648	10	O	89.534		766	0.083	0
BARC-055475-13315	ss107924528	S24528	10	O	91.086		767	0.104	0
BARC-008021-00209	ss4969791	S69791	10	O	92.393		768	0.094	0.172
BARC-043247-08565	ss107920438	S20438	10	O	92.789		769	0.031	0.203
BARC-050013-09288	ss107912744	S12744	10	O	94.973		770	0.396	0.391
BARC-032347-08952	ss107919004	S19004	10	O	96.438		771	0.328	0.276
BARC-065663-19627	ss107930717	S30717	10	O	99.018		772	0.271	0.396
BARC-015925-02017	ss107915265	S15265	10	O	99.685		773	0.083	0.427
BARC-041383-07976	ss107913852	S13852	10	O	105.133		774	0.448	0.385
BARC-028651-05984	ss107913536	S13536	10	O	106.794		775	0.328	0.365
BARC-018693-02992	ss107913214	S13214	10	O	114.569		776	0.313	0.01
BARC-013297-00468	ss107914627	S14627	10	O	114.927		777	0.307	0.01
BARC-043129-08536	ss107913912	S13912	10	O	115.753		778	0.135	0
BARC-008241-00035	ss4969617	S69617	10	O	116.285		779	0.333	0.005
BARC-046788-12746	ss107921014	S21014	10	O	117.377	ID1	780	0.234	0.01
BARC-047374-12913	ss107921178	S21178	10	O	117.377	ID2	781	0.469	0.391
BARC-065783-19748	ss107930838	S30838	10	O	117.856		782	0.411	0.464
BARC-057253-14649	ss107925846	S25846	10	O	118.187		783	0.323	0.063
BARC-041027-07899	ss107919882	S19882	10	O	119.92		784	0.125	0
BARC-032467-08977	ss107919023	S19023	10	O	120.355	ID1	785	0.203	0.396
BARC-063361-18346	ss107929516	S29516	10	O	120.355	ID2	786	0.406	0.286
BARC-054375-12539	ss107924063	S24063	10	O	120.652		787	0.401	0.458
BARC-048777-10716	ss107921621	S21621	10	O	120.78		788	0.391	0.094
BARC-015167-02733	ss107912519	S12519	10	O	121.178		789	0.411	0.094
BARC-052547-11497	ss107923197	S23197	10	O	132.887		790	0.281	0.13
BARC-018583-02981	ss107913204	S13204	11	B1	2.537		791	0.099	0
BARC-038295-07260	ss107919212	S19212	11	B1	4.578	ID1	792	0.167	0
BARC-062833-18109	ss107929281	S29281	11	B1	4.578	ID2	793	0.229	0.156
BARC-018025-02500	ss107913177	S13177	11	B1	5.474		794	0.193	0
BARC-041591-08048	ss107919997	S19997	11	B1	5.575		795	0.255	0.021
BARC-041095-07905	ss107919887	S19887	11	B1	23.856	ID1	796	0.464	0.094
BARC-053481-11881	ss107923581	S23581	11	B1	23.856	ID2	797	0.203	0.104
BARC-014611-01591	ss107912515	S12515	11	B1	26.167		798	0.234	0.349
BARC-054021-12241	ss107923783	S23783	11	B1	31.508		799	0.203	0.281
BARC-061893-17578	ss107928752	S28752	11	B1	32.124		800	0.359	0.484
BARC-032333-08951	ss107912613	S12613	11	B1	32.126		801	0.203	0.042
BARC-030863-06956	ss107913659	S13659	11	B1	32.136		802	0.484	0.495
BARC-017097-02199	ss107913122	S13122	11	B1	37.948		803	0.161	0.063
BARC-054259-12411	ss107923942	S23942	11	B1	38.321		804	0.479	0.104
BARC-040851-07854	ss107919849	S19849	11	B1	44.651		805	0.354	0.438
BARC-042837-08435	ss107920326	S20326	11	B1	44.971		806	0.458	0.344
BARC-025873-05130	ss107913440	S13440	11	B1	45.373		807	0.495	0.328
BARC-016539-02087	ss107913087	S13087	11	B1	45.398		808	0.198	0.453
BARC-031547-07108	ss107913688	S13688	11	B1	46.248		809	0.115	0.021
BARC-050091-09377	ss107912755	S12755	11	B1	46.556		810	0.328	0.021
BARC-042473-08271	ss107920183	S20183	11	B1	55.296		811	0.255	0.5
BARC-032817-09052	ss107919087	S19087	11	B1	55.573		812	0.271	0.266
BARC-042999-08498	ss107920383	S20383	11	B1	55.607		813	0.172	0.073
BARC-016279-02316	ss107913072	S13072	11	B1	61.609		814	0.479	0.115
BARC-050929-13806	ss107922579	S22579	11	B1	65.622		815	0.089	0
BARC-054421-12081	ss107924081	S24081	11	B1	66.695		816	0.37	0.115
BARC-059851-16137	ss107927406	S27406	11	B1	67.932		817	0.37	0.125
BARC-050069-09363	ss107912753	S12753	11	B1	68.352		818	0.38	0.125
BARC-040309-07711	ss107913812	S13812	11	B1	69.17	ID1	819	0.339	0.01
BARC-053713-11954	ss107923654	S23654	11	B1	69.17	ID2	820	0.188	0.021
BARC-041167-07925	ss107913846	S13846	11	B1	76.213		821	0.063	0.432
BARC-050205-09457	ss107922154	S22154	11	B1	76.856		822	0.307	0.25
BARC-042843-08437	ss107912672	S12672	11	B1	80.959		823	0.188	0.042
BARC-059773-16088	ss107927357	S27357	11	B1	80.992		824	0.01	0.464
BARC-027720-06642	ss107913485	S13485	11	B1	92.403		825	0.401	0.198
BARC-042299-08241	ss107912663	S12663	11	B1	92.47		826	0.365	0.313
BARC-035379-07181	ss107919127	S19127	11	B1	94.765		827	0.422	0.333
BARC-054049-12291	ss107923830	S23830	11	B1	101.754		828	0.469	0.146
BARC-061787-17389	ss107928705	S28705	11	B1	109.384		829	0.182	0
BARC-037219-06745	ss107919173	S19173	11	B1	109.489		830	0.24	0.193
BARC-062275-17736	ss107928908	S28908	11	B1	109.913		831	0.266	0.057
BARC-044669-08757	ss107920592	S20592	11	B1	110.169		832	0.349	0.214
BARC-054037-12260	ss107923799	S23799	11	B1	110.289		833	0.286	0.224
BARC-025703-04996	ss107917851	S17851	11	B1	110.628		834	0.073	0.422
BARC-044711-08768	ss107920602	S20602	11	B1	111.022		835	0.339	0.141
BARC-010169-00539	ss107913990	S13990	11	B1	111.29		836	0.411	0.104
BARC-050545-09732	ss107912802	S12802	11	B1	111.997		837	0.151	0.396
BARC-032029-07241	ss107918976	S18976	11	B1	112.692		838	0.339	0.01
BARC-904050-01007	ss107931063	S31063	11	B1	112.735		839	0.292	0.021
BARC-900336-00920	ss107930981	S30981	11	B1	113.624		840	0.229	0.406
BARC-021459-04106	ss107913311	S13311	11	B1	114.922		841	0.323	0.188
BARC-055333-13216	ss107924429	S24429	11	B1	115.554		842	0.49	0.26
BARC-018869-03031	ss107916145	S16145	11	B1	115.974		843	0.417	0.276
BARC-016391-02576	ss107915351	S15351	11	B1	117.934		844	0.255	0.214
BARC-016635-02156	ss107915461	S15461	12	H	5.167		845	0.26	0.031
BARC-050539-09728	ss107912800	S12800	12	H	5.763		846	0.349	0.057
BARC-013545-01156	ss107914682	S14682	12	H	6.175	ID1	847	0.297	0.276
BARC-020149-04485	ss107916563	S16563	12	H	6.175	ID2	848	0.302	0.318
BARC-047839-10407	ss107921312	S21312	12	H	6.175	ID3	849	0.417	0.234
BARC-016111-02282	ss107913064	S13064	12	H	6.751		850	0.234	0.307
BARC-044181-08640	ss107920499	S20499	12	H	7.162		851	0.328	0.188
BARC-026101-05257	ss107917989	S17989	12	H	9.737		852	0.401	0.234
BARC-031429-07094	ss107918941	S18941	12	H	9.743		853	0.177	0.245
BARC-027560-06613	ss107918051	S18051	12	H	9.802		854	0.188	0.146
BARC-065503-19514	ss107930604	S30604	12	H	10.15		855	0.042	0.255
BARC-040539-07782	ss107919794	S19794	12	H	10.766		856	0.151	0.214
BARC-052481-11480	ss107923180	S23180	12	H	14.621		857	0.104	0.323
BARC-053059-11707	ss107923407	S23407	12	H	15.72		858	0.339	0.141
BARC-016187-02305	ss107915316	S15316	12	H	17.478		859	0.224	0.375
BARC-017095-02196	ss107915593	S15593	12	H	18.079		860	0.214	0.438
BARC-039499-07504	ss107912632	S12632	12	H	26.913		861	0.177	0.323
BARC-052799-11625	ss107923325	S23325	12	H	31.367		862	0.198	0.198
BARC-055731-13669	ss107924882	S24882	12	H	31.715		863	0.297	0.245
BARC-041563-08036	ss107919986	S19986	12	H	33.449		864	0.13	0
BARC-030145-06814	ss107918731	S18731	12	H	33.888		865	0.193	0
BARC-055545-13413	ss107924626	S24626	12	H	36.432		866	0.125	0
BARC-021659-04168	ss107913327	S13327	12	H	42.707		867	0.359	0.438
BARC-041917-08135	ss107913867	S13867	12	H	43.676		868	0.474	0.344
BARC-055349-13226	ss107924439	S24439	12	H	45.175		869	0.115	0.167
BARC-042633-08335	ss107912666	S12666	12	H	45.387		870	0.083	0.385
BARC-019775-04370	ss107913253	S13253	12	H	49.406		871	0.167	0.411
BARC-011573-00291	ss107914349	S14349	12	H	51.54		872	0.052	0.016
BARC-032147-07327	ss107913706	S13706	12	H	52.74		873	0.464	0.276
BARC-025943-05179	ss107912573	S12573	12	H	55.638		874	0.411	0.333
BARC-062675-18002	ss107929173	S29173	12	H	55.833		875	0.401	0.193
BARC-050429-09617	ss107912786	S12786	12	H	56.137		876	0.109	0.109
BARC-062921-18158	ss107929330	S29330	12	H	57.757		877	0.266	0.198
BARC-056205-14140	ss107925340	S25340	12	H	57.767		878	0.245	0.208
BARC-050237-09522	ss107912769	S12769	12	H	58.343		879	0.422	0.161
BARC-050239-09523	ss107912770	S12770	12	H	58.603		880	0.161	0.193
BARC-029055-06058	ss107913558	S13558	12	H	60.281		881	0.135	0.063
BARC-056033-13997	ss107925200	S25200	12	H	60.962		882	0.156	0.156
BARC-007732-00002	ss4969584	S69584	12	H	61.154		883	0.344	0.214
BARC-065597-19579	ss107930669	S30669	12	H	61.536		884	0.188	0.156
BARC-055907-13843	ss107925048	S25048	12	H	61.691		885	0.208	0.156
BARC-018973-03046	ss107913237	S13237	12	H	62.005		886	0.167	0.172
BARC-061985-17608	ss107928782	S28782	12	H	62.138		887	0.219	0.141
BARC-018895-03034	ss107913230	S13230	12	H	70.79		888	0.458	0.245
BARC-044073-08598	ss107920464	S20464	12	H	74.864		889	0.021	0.396
BARC-031017-06986	ss107913666	S13666	12	H	75.586		890	0.266	0.01
BARC-051831-11255	ss107922955	S22955	12	H	77.448		891	0.354	0.01
BARC-039403-07492	ss107919562	S19562	12	H	78.391	ID1	892	0.344	0.031
BARC-050003-09283	ss107912743	S12743	12	H	78.391	ID2	893	0.448	0.443
BARC-021693-04179	ss107916935	S16935	12	H	79.704		894	0.38	0.438
BARC-064633-18761	ss107929977	S29977	12	H	81.355		895	0.484	0.063
BARC-049209-10821	ss107921722	S21722	12	H	83.151		896	0.161	0.115
BARC-065695-19663	ss107930753	S30753	12	H	84.996		897	0.052	0.255
BARC-010415-00629	ss107914072	S14072	12	H	87.327		898	0.484	0.224
BARC-032647-09003	ss107913717	S13717	12	H	87.357		899	0.26	0.26
BARC-015079-02561	ss107913024	S13024	12	H	89.379		900	0.307	0.297
BARC-014633-01603	ss107912987	S12987	12	H	92.973		901	0.125	0
BARC-030421-06864	ss107913638	S13638	12	H	95.438		902	0.417	0.38
BARC-048845-10736	ss107921641	S21641	12	H	99.168		903	0.135	0.01
BARC-039237-07479	ss107913770	S13770	12	H	101.092		904	0.208	0.25
BARC-017181-02241	ss107915629	S15629	12	H	103.699		905	0.146	0.021
BARC-019821-04399	ss107916458	S16458	12	H	106.142		906	0.307	0.005
BARC-062843-18117	ss107929289	S29289	12	H	109.648		907	0.25	0.115
BARC-900926-00961	ss107931019	S31019	13	F	5.145		908	0.49	0.484
BARC-054285-12438	ss107923969	S23969	13	F	5.688		909	0.229	0.151
BARC-031169-07006	ss107913670	S13670	13	F	10.117		910	0.339	0.214
BARC-065851-19789	ss107930879	S30879	13	F	12.508		911	0.146	0.198
BARC-065403-19439	ss107930529	S30529	13	F	13.084		912	0.135	0.219
BARC-051955-11307	ss107923007	S23007	13	F	15.035		913	0.464	0.151
BARC-064051-18538	ss107929729	S29729	13	F	18.376		914	0.495	0.411
BARC-066191-19815	ss107930976	S30976	13	F	19.157		915	0.286	0.177
BARC-035375-07174	ss107913737	S13737	13	F	19.184		916	0.344	0.49
BARC-059869-16174	ss107927443	S27443	13	F	20.084		917	0.125	0.135
BARC-043267-08567	ss107913916	S13916	13	F	20.993		918	0.443	0.339
BARC-041237-07944	ss107912652	S12652	13	F	20.999		919	0.292	0.474
BARC-050399-09586	ss107922261	S22261	13	F	21.97		920	0.161	0.125
BARC-014411-01355	ss107912966	S12966	13	F	28.209		921	0.198	0.167
BARC-049723-09133	ss107912718	S12718	13	F	29.632		922	0.24	0.031
BARC-051405-11095	ss107922795	S22795	13	F	31.005		923	0.255	0.109
BARC-058031-15072	ss107926270	S26270	13	F	31.361		924	0.417	0.344
BARC-046112-10273	ss107920816	S20816	13	F	32.135		925	0.255	0.344
BARC-050787-09886	ss107912827	S12827	13	F	33.129		926	0.422	0.12
BARC-043173-08548	ss107913914	S13914	13	F	33.672		927	0.49	0.49
BARC-019977-03735	ss107916503	S16503	13	F	33.927		928	0.375	0.5
BARC-016943-02391	ss107913109	S13109	13	F	33.929		929	0.406	0.38
BARC-018551-02971	ss107913200	S13200	13	F	34.065		930	0.406	0.375
BARC-038405-10071	ss107919281	S19281	13	F	34.457		931	0.286	0.104
BARC-023293-05321	ss107917146	S17146	13	F	34.581		932	0.417	0.484
BARC-024663-05516	ss107917514	S17514	13	F	34.843	ID1	933	0.13	0.276
BARC-061813-17543	ss107928711	S28711	13	F	34.843	ID2	934	0.219	0.276
BARC-024749-05639	ss107917623	S17623	13	F	35.01		935	0.417	0.146
BARC-024765-05652	ss107917633	S17633	13	F	35.44	ID1	936	0.328	0.5
BARC-050437-09628	ss107912788	S12788	13	F	35.44	ID2	937	0.115	0.151
BARC-059591-15929	ss107927198	S27198	13	F	35.982	ID1	938	0.401	0.245
BARC-060261-16509	ss107927778	S27778	13	F	35.982	ID2	939	0.37	0.24
BARC-016891-02361	ss107912529	S12529	13	F	36.363		940	0.484	0.156
BARC-061105-17048	ss107928342	S28342	13	F	36.67		941	0.177	0.052
BARC-020233-04500	ss107913270	S13270	13	F	36.681		942	0.474	0.021
BARC-063977-18520	ss107929709	S29709	13	F	36.697		943	0.328	0.042
BARC-062009-17616	ss107928790	S28790	13	F	36.736		944	0.203	0.266
BARC-029581-06217	ss107918476	S18476	13	F	40.041		945	0.042	0.203
BARC-050235-09520	ss107912768	S12768	13	F	44.849		946	0.146	0.172
BARC-050657-09804	ss107912810	S12810	13	F	45.033		947	0.234	0.49
BARC-025599-06528	ss107917837	S17837	13	F	49.32	ID1	948	0.292	0.167
BARC-042681-08346	ss107920248	S20248	13	F	49.32	ID2	949	0.375	0.271
BARC-025897-05144	ss107913443	S13443	13	F	49.424		950	0.141	0.484
BARC-024569-04982	ss107917485	S17485	13	F	49.81		951	0.443	0.302
BARC-017133-02214	ss107915606	S15606	13	F	49.876		952	0.391	0.318
BARC-038413-10074	ss107919284	S19284	13	F	50.707		953	0.25	0.448
BARC-065495-19507	ss107930597	S30597	13	F	51.896		954	0.417	0.245
BARC-064707-18784	ss107929998	S29998	13	F	52.218		955	0.313	0.453
BARC-041671-08065	ss107912657	S12657	13	F	53.202	ID1	956	0.359	0.286
BARC-063863-18477	ss107929664	S29664	13	F	53.202	ID2	957	0.292	0.375
BARC-030853-06954	ss107913658	S13658	13	F	54.078		958	0.406	0.354
BARC-042515-08280	ss107912665	S12665	13	F	54.922		959	0.438	0.38
BARC-013633-01184	ss107912922	S12922	13	F	55.317		960	0.307	0.359
BARC-060107-16382	ss107927651	S27651	13	F	55.781		961	0.406	0.234
BARC-010501-00676	ss107914112	S14112	13	F	56.243		962	0.021	0.49
BARC-030899-06963	ss107918836	S18836	13	F	56.609		963	0	0.427
BARC-017917-02456	ss107915800	S15800	13	F	57.158		964	0.094	0.464
BARC-041141-07916	ss107919896	S19896	13	F	57.817		965	0.349	0.151
BARC-055499-13329	ss107924542	S24542	13	F	61.354		966	0.057	0.453
BARC-061189-17109	ss107928404	S28404	13	F	64.119		967	0.203	0.016
BARC-039631-07532	ss107912633	S12633	13	F	65.091		968	0.12	0.365
BARC-030359-06859	ss107918763	S18763	13	F	65.095		969	0.422	0.177
BARC-038503-10136	ss107919342	S19342	13	F	66.907		970	0.151	0.047
BARC-041649-08056	ss107920004	S20004	13	F	68.55		971	0.365	0.255
BARC-024045-04714	ss107917362	S17362	13	F	68.704		972	0.458	0.333
BARC-047893-10417	ss107921322	S21322	13	F	69.328		973	0.271	0.479
BARC-032717-09021	ss107913720	S13720	13	F	71.221		974	0.365	0.276
BARC-044875-08829	ss107920654	S20654	13	F	71.259		975	0.109	0.266
BARC-031567-07110	ss107918951	S18951	13	F	71.893	ID	976	0.37	0.365
BARC-045235-08913	ss107920720	S20720	13	F	71.893	ID	977	0.135	0.271
BARC-055229-13122	ss107924336	S24336	13	F	71.893	ID	978	0.099	0.266
BARC-055801-13734	ss107924946	S24946	13	F	73.652		979	0.214	0
BARC-052431-11446	ss107923146	S23146	13	F	74.202		980	0.151	0.031
BARC-027622-06625	ss107913481	S13481	13	F	74.541		981	0.203	0.031
BARC-041647-08054	ss107920003	S20003	13	F	75.485		982	0.276	0.063
BARC-028583-05961	ss107913529	S13529	13	F	75.921		983	0.474	0.453
BARC-028887-06033	ss107918333	S18333	13	F	76.682		984	0.474	0.135
BARC-055613-13490	ss107924703	S24703	13	F	77.164		985	0.073	0.297
BARC-025561-06521	ss107913416	S13416	13	F	78.335		986	0.359	0.229
BARC-014657-01608	ss107912991	S12991	13	F	79.425		987	0.328	0.042
BARC-046144-10286	ss107920828	S20828	13	F	85.177		988	0.38	0.438
BARC-061571-17276	ss107928583	S28583	13	F	91.631		989	0.255	0.443
BARC-026113-05263	ss107913460	S13460	13	F	95.847		990	0.156	0.021
BARC-038355-10050	ss107919260	S19260	13	F	96.91		991	0.13	0.156
BARC-025915-05157	ss107917941	S17941	13	F	98.455		992	0.276	0.083
BARC-013325-00484	ss107914640	S14640	13	F	100.61		993	0.49	0.432
BARC-042953-08476	ss107920362	S20362	13	F	102.161		994	0.266	0.422
BARC-018741-02997	ss107916098	S16098	13	F	107.33		995	0.417	0.109
BARC-017179-02236	ss107915624	S15624	13	F	108.822		996	0.198	0.083
BARC-020519-04649	ss107912550	S12550	13	F	110.578		997	0.083	0.052
BARC-021845-04222	ss107916970	S16970	13	F	116.894		998	0.052	0
BARC-050723-09851	ss107912820	S12820	13	F	118.256		999	0.073	0
BARC-013365-00489	ss107914645	S14645	14	B2	3.28		1000	0.453	0.104
BARC-030905-06965	ss107913662	S13662	14	B2	4.273		1001	0.198	0.255
BARC-014285-01304	ss107912950	S12950	14	B2	4.936		1002	0.167	0.406
BARC-062271-17735	ss107928907	S28907	14	B2	5.481		1003	0.443	0.484
BARC-058633-15342	ss107926530	S26530	14	B2	7.882		1004	0.245	0.292
BARC-061447-18864	ss107928516	S28516	14	B2	9.973		1005	0.151	0.021
BARC-028553-05949	ss107913527	S13527	14	B2	10.429		1006	0.276	0.427
BARC-022025-04259	ss107916994	S16994	14	B2	11.344	ID1	1007	0.167	0.281
BARC-046036-10200	ss107920745	S20745	14	B2	11.344	ID2	1008	0.297	0.333
BARC-017127-02213	ss107912531	S12531	14	B2	11.514		1009	0.161	0.313
BARC-028723-05998	ss107913540	S13540	14	B2	11.891		1010	0.224	0.302
BARC-060237-16491	ss107927760	S27760	14	B2	12.589		1011	0.188	0.208
BARC-065411-19443	ss107930533	S30533	14	B2	13.099		1012	0.359	0.333
BARC-051559-11161	ss107922861	S22861	14	B2	14.482		1013	0.333	0.063
BARC-020561-04671	ss107913289	S13289	14	B2	14.853		1014	0.172	0.042
BARC-065327-19348	ss107930438	S30438	14	B2	15.332		1015	0.177	0.25
BARC-049217-10824	ss107921725	S21725	14	B2	15.619		1016	0.203	0.26
BARC-021353-04044	ss107916822	S16822	14	B2	21.727		1017	0.146	0.495
BARC-031281-07037	ss107913675	S13675	14	B2	22.673		1018	0.156	0.443
BARC-044973-08857	ss107920676	S20676	14	B2	25.48		1019	0.198	0.375
BARC-015539-02002	ss107915148	S15148	14	B2	27.381		1020	0.37	0.427
BARC-055975-13947	ss107925149	S25149	14	B2	35.521	ID1	1021	0.26	0.49
BARC-059691-16004	ss107927267	S27267	14	B2	35.521	ID2	1022	0.406	0.302
BARC-050249-09527	ss107912772	S12772	14	B2	38.37		1023	0.417	0.385
BARC-065455-19481	ss107930571	S30571	14	B2	39.387		1024	0.422	0.276
BARC-044549-08718	ss107920559	S20559	14	B2	40.026		1025	0.443	0.161
BARC-064873-18956	ss107930049	S30049	14	B2	45.456		1026	0.25	0.12
BARC-020455-04627	ss107913280	S13280	14	B2	46.828		1027	0.495	0.375
BARC-055677-13598	ss107924811	S24811	14	B2	53.921		1028	0.161	0.328
BARC-014309-01312	ss107912954	S12954	14	B2	54.505		1029	0.104	0.297
BARC-052759-11611	ss107923311	S23311	14	B2	55.5		1030	0.469	0.484
BARC-059265-15700	ss107926963	S26963	14	B2	55.501		1031	0.375	0.49
BARC-057817-14938	ss107926137	S26137	14	B2	55.785		1032	0.5	0.339
BARC-054615-12115	ss107924114	S24114	14	B2	56.097		1033	0.5	0.349
BARC-012913-00402	ss107914549	S14549	14	B2	56.341		1034	0.089	0.135
BARC-061965-17599	ss107928773	S28773	14	B2	56.343		1035	0.203	0.292
BARC-065009-19043	ss107930135	S30135	14	B2	56.602		1036	0.359	0.339
BARC-019429-03932	ss107916335	S16335	14	B2	57.31		1037	0.427	0.479
BARC-019423-03930	ss107916333	S16333	14	B2	58.479		1038	0.417	0.464
BARC-055413-13266	ss107924479	S24479	14	B2	63.481	ID1	1039	0.245	0.438
BARC-061279-17151	ss107928451	S28451	14	B2	63.481	ID2	1040	0.234	0.396
BARC-048959-10760	ss107921665	S21665	14	B2	63.487		1041	0.193	0.021
BARC-901431-00997	ss107912842	S12842	14	B2	64.211		1042	0.307	0.057
BARC-062647-17964	ss107929138	S29138	14	B2	64.391		1043	0.26	0.458
BARC-052727-11578	ss107923278	S23278	14	B2	64.715		1044	0.13	0.042
BARC-052789-11619	ss107923319	S23319	14	B2	65.173		1045	0.453	0.224
BARC-063857-18474	ss107929660	S29660	14	B2	73.942		1046	0.109	0.042
BARC-017933-02457	ss107913166	S13166	14	B2	75.973		1047	0.099	0.271
BARC-013273-00464	ss107914625	S14625	14	B2	80.364		1048	0.443	0.063
BARC-016831-02340	ss107915529	S15529	14	B2	81.186		1049	0.313	0.25
BARC-040821-07850	ss107919846	S19846	14	B2	85.48		1050	0.313	0.13
BARC-029797-06413	ss107918652	S18652	14	B2	86.181		1051	0.057	0.188
BARC-039667-07536	ss107919596	S19596	14	B2	86.643		1052	0.234	0.094
BARC-064301-18614	ss107929807	S29807	14	B2	86.941		1053	0.375	0.276
BARC-044201-08645	ss107920502	S20502	14	B2	89.965		1054	0.078	0.24
BARC-040761-07846	ss107919843	S19843	14	B2	96.014		1055	0.109	0.026
BARC-030849-06952	ss107913657	S13657	14	B2	96.758		1056	0.458	0.073
BARC-041333-07967	ss107912654	S12654	14	B2	96.885		1057	0.109	0.031
BARC-031363-07063	ss107913677	S13677	14	B2	97.126		1058	0.266	0.026
BARC-017589-02630	ss107912533	S12533	14	B2	97.923		1059	0.182	0.01
BARC-012703-00380	ss107912880	S12880	14	B2	98.88		1060	0.276	0.203
BARC-031269-07029	ss107913674	S13674	15	E	0		1061	0.354	0.406
BARC-018959-03045	ss107913236	S13236	15	E	5.655		1062	0.229	0.021
BARC-025493-06513	ss107913414	S13414	15	E	9.972		1063	0.271	0.339
BARC-065535-19545	ss107930635	S30635	15	E	10.814		1064	0.167	0.135
BARC-018923-03037	ss107913233	S13233	15	E	11.991		1065	0.219	0.245
BARC-062899-18147	ss107929319	S29319	15	E	14.796		1066	0.406	0.406
BARC-055329-13210	ss107924423	S24423	15	E	15.584		1067	0.411	0.052
BARC-063195-18266	ss107929437	S29437	15	E	17.013	ID1	1068	0.167	0.245
BARC-065965-17516	ss107930937	S30937	15	E	17.013	ID2	1069	0.396	0.495
BARC-039687-07541	ss107919601	S19601	15	E	18.773		1070	0.422	0.464
BARC-042349-08247	ss107920164	S20164	15	E	19.799		1071	0.292	0.104
BARC-042857-08439	ss107920329	S20329	15	E	20.044		1072	0.141	0
BARC-052095-11344	ss107923044	S23044	15	E	20.352		1073	0.385	0.49
BARC-054257-12408	ss107923939	S23939	15	E	20.634		1074	0.234	0.448
BARC-028907-06042	ss107918338	S18338	15	E	25.476		1075	0.443	0.318
BARC-030171-06819	ss107918734	S18734	15	E	27.2		1076	0.323	0.302
BARC-029599-06237	ss107918494	S18494	15	E	28.326		1077	0.448	0.458
BARC-041187-07932	ss107912650	S12650	15	E	31.257		1078	0.453	0.328
BARC-027786-06670	ss107918096	S18096	15	E	33.181	ID1	1079	0.214	0.5
BARC-038977-07417	ss107919462	S19462	15	E	33.181	ID2	1080	0.469	0.458
BARC-027534-06602	ss107918043	S18043	15	E	36.23		1081	0.391	0.135
BARC-027480-06591	ss107913472	S13472	15	E	39.996		1082	0.354	0.245
BARC-018901-03270	ss107916149	S16149	15	E	47.292		1083	0.234	0.313
BARC-039817-07592	ss107919643	S19643	15	E	47.811		1084	0.13	0.406
BARC-025663-04988	ss107917848	S17848	15	E	47.9		1085	0.214	0.313
BARC-052309-11428	ss107923128	S23128	15	E	48.714		1086	0.167	0.125
BARC-052667-11557	ss107923257	S23257	15	E	53.775		1087	0.333	0.469
BARC-050109-09389	ss107912757	S12757	15	E	54.942		1088	0.464	0.323
BARC-044707-08763	ss107920598	S20598	15	E	56.542		1089	0.375	0.063
BARC-028607-05972	ss107913532	S13532	15	E	57.236		1090	0.406	0.073
BARC-014987-01944	ss107913017	S13017	15	E	61.142		1091	0.125	0.083
BARC-018461-02916	ss107913195	S13195	15	E	61.363		1092	0.406	0.375
BARC-066103-17539	ss107930960	S30960	15	E	66.033		1093	0.5	0.307
BARC-058675-17461	ss107926612	S26612	15	E	68.056	ID1	1094	0.24	0.302
BARC-058689-17465	ss107926616	S26616	15	E	68.056	ID2	1095	0.234	0.297
BARC-038377-10061	ss107919271	S19271	15	E	69.387		1096	0.099	0.25
BARC-058671-17458	ss107926609	S26609	15	E	69.692		1097	0.271	0.01
BARC-054023-12243	ss107923785	S23785	15	E	69.793		1098	0.349	0.443
BARC-016029-02040	ss107913055	S13055	15	E	70.598		1099	0.328	0.25
BARC-023525-05447	ss107917258	S17258	15	E	71.204		1100	0.359	0.396
BARC-060905-16966	ss107928260	S28260	15	E	71.419		1101	0.188	0.224
BARC-019069-03297	ss107913244	S13244	15	E	71.73		1102	0.266	0.073
BARC-017123-02209	ss107915603	S15603	15	E	73.169		1103	0.208	0.094
BARC-057755-14919	ss107926118	S26118	15	E	74.805	ID1	1104	0.156	0.063
BARC-062569-17914	ss107929088	S29088	15	E	74.805	ID2	1105	0.339	0.089
BARC-054787-12166	ss107924165	S24165	15	E	75.942		1106	0.495	0.146
BARC-020861-03969	ss107916763	S16763	15	E	76.282		1107	0.109	0
BARC-030059-06795	ss107918717	S18717	15	E	76.37		1108	0.427	0.365
BARC-053201-11762	ss107923462	S23462	15	E	76.596		1109	0.474	0.469
BARC-056287-14214	ss107925412	S25412	15	E	76.864		1110	0.302	0.479
BARC-062397-17769	ss107928941	S28941	15	E	76.873		1111	0.359	0.177
BARC-057969-15031	ss107926229	S26229	15	E	77.038		1112	0.333	0.219
BARC-059221-15678	ss107926941	S26941	15	E	77.406	ID1	1113	0.5	0.396
BARC-064209-18584	ss107929774	S29774	15	E	77.406	ID2	1114	0.188	0.432
BARC-051429-11107	ss107922807	S22807	15	E	77.485		1115	0.464	0.177
BARC-040185-07678	ss107913808	S13808	15	E	77.659		1116	0.37	0.37
BARC-016649-02159	ss107913097	S13097	15	E	77.862		1117	0.49	0.286
BARC-058493-15308	ss107926496	S26496	15	E	78.621		1118	0.333	0.188
BARC-061277-17149	ss107928449	S28449	15	E	78.712		1119	0.453	0.495
BARC-044083-08609	ss107920473	S20473	15	E	79.229		1120	0.208	0.49
BARC-028221-05799	ss107913504	S13504	15	E	79.266		1121	0.208	0.359
BARC-900545-00945	ss107931005	S31005	15	E	79.287		1122	0.203	0.198
BARC-050165-09427	ss107912764	S12764	15	E	79.332		1123	0.469	0.245
BARC-050947-10881	ss107922581	S22581	15	E	80.371		1124	0.146	0.333
BARC-064319-18620	ss107929813	S29813	15	E	80.399		1125	0.344	0.406
BARC-062831-18095	ss107929267	S29267	15	E	80.793		1126	0.26	0.063
BARC-023181-03804	ss107912560	S12560	15	E	81.099		1127	0.349	0.5
BARC-058789-15439	ss107926703	S26703	15	E	81.242		1128	0.052	0.307
BARC-055571-13451	ss107924664	S24664	15	E	81.618		1129	0.302	0.135
BARC-050763-09857	ss107912823	S12823	15	E	82.116		1130	0.339	0.474
BARC-055527-13350	ss107924563	S24563	15	E	82.277		1131	0.042	0.13
BARC-051565-11166	ss107922866	S22866	15	E	82.695		1132	0.115	0.125
BARC-055319-13203	ss107924416	S24416	15	E	83.042		1133	0.333	0.474
BARC-040965-07871	ss107913839	S13839	15	E	84.934		1134	0.161	0
BARC-043041-08509	ss107920392	S20392	15	E	85.879		1135	0.047	0.156
BARC-065721-19678	ss107930768	S30768	15	E	86.323		1136	0.026	0.13
BARC-052379-11435	ss107923135	S23135	15	E	86.524		1137	0.161	0.438
BARC-020425-04614	ss107913277	S13277	15	E	86.643		1138	0.208	0.443
BARC-016131-02290	ss107913067	S13067	15	E	88.471		1139	0.13	0.01
BARC-013231-00451	ss107914616	S14616	15	E	89.738		1140	0.229	0.177
BARC-022009-04249	ss107916986	S16986	15	E	91.304		1141	0.156	0.156
BARC-042937-08466	ss107913902	S13902	15	E	92.366		1142	0.115	0.156
BARC-025839-05112	ss107913435	S13435	15	E	93.416		1143	0.167	0.063
BARC-057281-14664	ss107925861	S25861	15	E	93.739		1144	0.401	0.474
BARC-056621-14529	ss107925725	S25725	15	E	94.148		1145	0.135	0.141
BARC-016027-02038	ss107915281	S15281	16	J	2.336		1146	0.354	0.292
BARC-028423-05867	ss107913518	S13518	16	J	4.908		1147	0.245	0.448
BARC-063377-18348	ss107929518	S29518	16	J	8.184		1148	0.26	0.083
BARC-023739-03474	ss107917354	S17354	16	J	11.145		1149	0.161	0.271
BARC-028006-06717	ss107918129	S18129	16	J	11.362		1150	0.12	0.375
BARC-041767-08086	ss107920030	S20030	16	J	23.094		1151	0.104	0.083
BARC-030595-06910	ss107918800	S18800	16	J	23.797	ID1	1152	0.339	0.13
BARC-041471-08009	ss107919964	S19964	16	J	23.797	ID2	1153	0.25	0.182
BARC-042521-08287	ss107913888	S13888	16	J	24.374		1154	0.12	0.214
BARC-045157-08897	ss107920706	S20706	16	J	25.347		1155	0.417	0.344
BARC-020505-04644	ss107913285	S13285	16	J	25.437		1156	0.365	0.448
BARC-054099-12340	ss107923878	S23878	16	J	25.768		1157	0.25	0.349
BARC-060265-16514	ss107927783	S27783	16	J	26.028		1158	0.307	0.286
BARC-022453-04332	ss107913369	S13369	16	J	26.428		1159	0.297	0.182
BARC-016775-02320	ss107915515	S15515	16	J	27.938		1160	0.37	0.208
BARC-029477-06200	ss107918464	S18464	16	J	31.143		1161	0.188	0.224
BARC-031525-07106	ss107918948	S18948	16	J	34.782		1162	0.417	0.052
BARC-065799-19753	ss107930843	S30843	16	J	35.443		1163	0.135	0
BARC-018889-03032	ss107916148	S16148	16	J	38.622		1164	0.318	0.036
BARC-028159-05778	ss107913499	S13499	16	J	41.631		1165	0.474	0.365
BARC-014745-01638	ss107912516	S12516	16	J	41.814		1166	0.479	0.229
BARC-059919-16214	ss107927483	S27483	16	J	42.078		1167	0.302	0.229
BARC-050447-09631	ss107912789	S12789	16	J	42.358		1168	0.24	0.427
BARC-048299-10543	ss107921448	S21448	16	J	43.042		1169	0.354	0.453
BARC-023625-03428	ss107917309	S17309	16	J	44.281		1170	0.328	0.313
BARC-059287-15715	ss107926978	S26978	16	J	44.521		1171	0.172	0.307
BARC-013151-01456	ss107914604	S14604	16	J	44.612		1172	0.208	0.073
BARC-055881-13813	ss107925018	S25018	16	J	44.622		1173	0.391	0.24
BARC-059867-16171	ss107927440	S27440	16	J	46.048		1174	0.26	0.057
BARC-022261-04297	ss107913357	S13357	16	J	46.063		1175	0.193	0.042
BARC-062135-17666	ss107928839	S28839	16	J	46.657		1176	0.484	0.146
BARC-055949-13908	ss107925110	S25110	16	J	46.675		1177	0.333	0.49
BARC-011077-00839	ss107914327	S14327	16	J	47.273		1178	0.219	0.365
BARC-059379-15786	ss107927055	S27055	16	J	47.279		1179	0.443	0.135
BARC-015035-01962	ss107915042	S15042	16	J	47.299		1180	0.198	0.359
BARC-056411-14301	ss107925499	S25499	16	J	48.983		1181	0.484	0.359
BARC-039865-07595	ss107913797	S13797	16	J	49.858		1182	0.229	0.333
BARC-048421-10588	ss107921493	S21493	16	J	51.413		1183	0.151	0.391
BARC-038949-07404	ss107913754	S13754	16	J	57.697		1184	0.109	0.073
BARC-059837-16121	ss107927390	S27390	16	J	58.386		1185	0.198	0.37
BARC-031917-07226	ss107913698	S13698	16	J	60.927		1186	0.307	0.396
BARC-042193-08207	ss107920133	S20133	16	J	62.957		1187	0.12	0.01
BARC-043081-08519	ss107913908	S13908	16	J	66.003		1188	0.286	0.281
BARC-059845-16134	ss107927403	S27403	16	J	66.489		1189	0.318	0.125
BARC-059943-16234	ss107927503	S27503	16	J	66.848		1190	0.406	0.443
BARC-043111-08534	ss107913910	S13910	16	J	67.482		1191	0.229	0.25
BARC-060179-16450	ss107927719	S27719	16	J	67.74		1192	0.208	0.125
BARC-011645-00322	ss107914377	S14377	16	J	67.895		1193	0.073	0.313
BARC-012971-00414	ss107914559	S14559	16	J	71.559	ID1	1194	0.104	0
BARC-064455-18689	ss107929884	S29884	16	J	71.559	ID2	1195	0.057	0.224
BARC-042697-08373	ss107920273	S20273	16	J	72.476		1196	0.422	0.151
BARC-042131-08181	ss107920109	S20109	16	J	73.898		1197	0.484	0.307
BARC-051887-11292	ss107922992	S22992	16	J	76.212		1198	0.12	0.161
BARC-030433-06867	ss107913640	S13640	16	J	76.614		1199	0.469	0.214
BARC-051715-11216	ss107922916	S22916	16	J	77.398		1200	0.151	0.401
BARC-045099-08885	ss107920695	S20695	16	J	78.968		1201	0.359	0.396
BARC-025851-05117	ss107917922	S17922	16	J	80.794		1202	0.349	0.109
BARC-044031-08587	ss107920455	S20455	16	J	81.413		1203	0.344	0.13
BARC-015307-02272	ss107915092	S15092	16	J	84.762		1204	0.12	0
BARC-011625-00310	ss107914365	S14365	16	J	85.577		1205	0.245	0.448
BARC-019229-03401	ss107916239	S16239	16	J	85.841	ID1	1206	0.125	0.458
BARC-060143-16410	ss107927679	S27679	16	J	85.841	ID2	1207	0.255	0.141
BARC-019215-03395	ss107916233	S16233	16	J	86.807		1208	0.177	0.365
BARC-048135-10500	ss107921405	S21405	16	J	86.821		1209	0.297	0.385
BARC-019219-03397	ss107916235	S16235	16	J	87.383		1210	0.245	0.453
BARC-030203-06832	ss107918746	S18746	16	J	87.575		1211	0.141	0.078
BARC-031515-07105	ss107913687	S13687	16	J	88.501		1212	0.328	0.479
BARC-030817-06946	ss107913656	S13656	16	J	88.929		1213	0.01	0.443
BARC-020357-04569	ss107913274	S13274	17	D2	5.07		1214	0.292	0.313
BARC-060011-16286	ss107927555	S27555	17	D2	7.521		1215	0.286	0.104
BARC-031827-07220	ss107912610	S12610	17	D2	8.164		1216	0.177	0.099
BARC-016645-02157	ss107913096	S13096	17	D2	9.698		1217	0.104	0.016
BARC-050393-09582	ss107912784	S12784	17	D2	11.44		1218	0.438	0.365
BARC-018767-03009	ss107916109	S16109	17	D2	11.449		1219	0.24	0.031
BARC-021477-04128	ss107916901	S16901	17	D2	11.606		1220	0.198	0.24
BARC-047903-10427	ss107921332	S21332	17	D2	12.173		1221	0.135	0.01
BARC-024287-04825	ss107913385	S13385	17	D2	13.202		1222	0.141	0.01
BARC-046618-12673	ss107920941	S20941	17	D2	13.821		1223	0.115	0.01
BARC-057345-14694	ss107925891	S25891	17	D2	13.83		1224	0.37	0.021
BARC-064161-18577	ss107929768	S29768	17	D2	15.904		1225	0.135	0.01
BARC-018791-03018	ss107916120	S16120	17	D2	16.144		1226	0.26	0.021
BARC-065705-19668	ss107930758	S30758	17	D2	16.381		1227	0.401	0.25
BARC-029195-06120	ss107913565	S13565	17	D2	18.957		1228	0.349	0
BARC-044417-08703	ss107920551	S20551	17	D2	20.357		1229	0.396	0.073
BARC-043087-08524	ss107920404	S20404	17	D2	21.029		1230	0.344	0.339
BARC-056107-14093	ss107925296	S25296	17	D2	21.274		1231	0.208	0.484
BARC-014447-01366	ss107914902	S14902	17	D2	22.072		1232	0.26	0.359
BARC-030909-06973	ss107918844	S18844	17	D2	22.441		1233	0.406	0.359
BARC-048043-10480	ss107921385	S21385	17	D2	22.996		1234	0.047	0.193
BARC-028485-05923	ss107913523	S13523	17	D2	23.495		1235	0.182	0
BARC-041945-08143	ss107920077	S20077	17	D2	24.405		1236	0.156	0
BARC-058841-15463	ss107926727	S26727	17	D2	32.99		1237	0.495	0.484
BARC-054249-12398	ss107923929	S23929	17	D2	33.385		1238	0.286	0.167
BARC-056481-14397	ss107925594	S25594	17	D2	37.998		1239	0.167	0.49
BARC-052295-11407	ss107923107	S23107	17	D2	38.553		1240	0.271	0.302
BARC-064695-18779	ss107929993	S29993	17	D2	39.031		1241	0.229	0.438
BARC-062955-18179	ss107929350	S29350	17	D2	39.48		1242	0.12	0.313
BARC-020373-04573	ss107916628	S16628	17	D2	40.643		1243	0.234	0.292
BARC-048381-10555	ss107921460	S21460	17	D2	41.551		1244	0.427	0.276
BARC-035383-07190	ss107913739	S13739	17	D2	41.59		1245	0.271	0.286
BARC-012687-00367	ss107912878	S12878	17	D2	42.449		1246	0.344	0.307
BARC-024449-04894	ss107913401	S13401	17	D2	44.739		1247	0.422	0
BARC-025885-05138	ss107917931	S17931	17	D2	55.591		1248	0.391	0.26
BARC-013043-00427	ss107914569	S14569	17	D2	56.348	ID1	1249	0.099	0.188
BARC-017525-03061	ss107915648	S15648	17	D2	56.348	ID2	1250	0.245	0.188
BARC-057467-14765	ss107925962	S25962	17	D2	56.614		1251	0.286	0.313
BARC-063551-18386	ss107929556	S29556	17	D2	57.33		1252	0.188	0.422
BARC-013637-01186	ss107914703	S14703	17	D2	59.916		1253	0.448	0.172
BARC-013969-01290	ss107914785	S14785	17	D2	62.789		1254	0.396	0.276
BARC-050543-09730	ss107912801	S12801	17	D2	64.319		1255	0.464	0.245
BARC-047685-10379	ss107921284	S21284	17	D2	64.724		1256	0.464	0.104
BARC-017059-02191	ss107915590	S15590	17	D2	64.734		1257	0.313	0.25
BARC-060377-16632	ss107927901	S27901	17	D2	72.125		1258	0.198	0
BARC-051665-11191	ss107922891	S22891	17	D2	72.14		1259	0.37	0
BARC-021991-04246	ss107916984	S16984	17	D2	72.218		1260	0.276	0
BARC-047829-10399	ss107921304	S21304	17	D2	72.232		1261	0.422	0.01
BARC-042295-08238	ss107920159	S20159	17	D2	72.631		1262	0.125	0.448
BARC-048389-10562	ss107921467	S21467	17	D2	72.645		1263	0.318	0
BARC-059581-15926	ss107927195	S27195	17	D2	73.339		1264	0.177	0.448
BARC-059735-16071	ss107927340	S27340	17	D2	73.593		1265	0.448	0
BARC-056215-14153	ss107925353	S25353	17	D2	73.669		1266	0.286	0
BARC-062213-17705	ss107928878	S28878	17	D2	74.476		1267	0.422	0.479
BARC-062355-17757	ss107928929	S28929	17	D2	75.042		1268	0.073	0.37
BARC-059719-16041	ss107927305	S27305	17	D2	75.061		1269	0.469	0.453
BARC-023721-03465	ss107917346	S17346	17	D2	75.111		1270	0.375	0.01
BARC-064101-18557	ss107929748	S29748	17	D2	75.444		1271	0.339	0.01
BARC-061777-18882	ss107928693	S28693	17	D2	75.845	ID1	1272	0.458	0.182
BARC-065239-19278	ss107930369	S30369	17	D2	75.845	ID2	1273	0.417	0.385
BARC-059487-15840	ss107927109	S27109	17	D2	76.123		1274	0.344	0
BARC-061049-17016	ss107928310	S28310	17	D2	77.388		1275	0.37	0.031
BARC-040583-07786	ss107912646	S12646	17	D2	78.311		1276	0.318	0
BARC-019787-04375	ss107912542	S12542	17	D2	78.523		1277	0.078	0.318
BARC-037179-06731	ss107919160	S19160	17	D2	82.621		1278	0.25	0.349
BARC-051885-11289	ss107922989	S22989	17	D2	86.022		1279	0.411	0.188
BARC-025927-05161	ss107917944	S17944	17	D2	87.839		1280	0.266	0.344
BARC-049255-10878	ss107921779	S21779	17	D2	95.969		1281	0.495	0.422
BARC-011591-00299	ss107914356	S14356	17	D2	99.549		1282	0.385	0.177
BARC-013709-01242	ss107914749	S14749	17	D2	99.69		1283	0.115	0
BARC-042475-08276	ss107920188	S20188	17	D2	101.431		1284	0.135	0.167
BARC-048855-10738	ss107921643	S21643	17	D2	109.308		1285	0.328	0.203
BARC-014747-01639	ss107912998	S12998	17	D2	110.801		1286	0.104	0.125
BARC-019021-03292	ss107916176	S16176	17	D2	111.257		1287	0.12	0.146
BARC-060181-16456	ss107927725	S27725	17	D2	113.896		1288	0.193	0.323
BARC-039151-07458	ss107919494	S19494	17	D2	116.098		1289	0.422	0.333
BARC-030531-06894	ss107912601	S12601	17	D2	117.79		1290	0.063	0.021
BARC-044937-08842	ss107920663	S20663	17	D2	118.32		1291	0.156	0.292
BARC-052957-11678	ss107923378	S23378	18	G	0		1292	0.443	0.427
BARC-064665-18774	ss107929989	S29989	18	G	0.112		1293	0.276	0.005
BARC-029369-06162	ss107918434	S18434	18	G	0.923	ID1	1294	0.203	0.323
BARC-029601-06241	ss107918498	S18498	18	G	0.923	ID2	1295	0.344	0.167
BARC-043197-08552	ss107920425	S20425	18	G	0.923	ID3	1296	0.156	0.26
BARC-014403-01354	ss107912513	S12513	18	G	1.533		1297	0.458	0.115
BARC-060195-16470	ss107927739	S27739	18	G	1.637		1298	0.38	0.453
BARC-042717-08388	ss107920287	S20287	18	G	6.164		1299	0.474	0.104
BARC-016837-02349	ss107915537	S15537	18	G	7.529		1300	0.052	0.177
BARC-020839-03962	ss107916757	S16757	18	G	8.117	ID1	1301	0.464	0.401
BARC-900558-00952	ss107931011	S31011	18	G	8.117	ID2	1302	0.443	0.302
BARC-055551-13421	ss107924634	S24634	18	G	8.153		1303	0.333	0.229
BARC-049013-10791	ss107921695	S21695	18	G	8.386		1304	0.156	0.281
BARC-015371-01813	ss107915110	S15110	18	G	8.628		1305	0.292	0.01
BARC-019351-03885	ss107912541	S12541	18	G	9.131		1306	0.26	0.385
BARC-054083-12329	ss107923867	S23867	18	G	9.417		1307	0.453	0.427
BARC-040479-07752	ss107913819	S13819	18	G	9.437		1308	0.208	0.453
BARC-048277-10538	ss107921443	S21443	18	G	9.938		1309	0.385	0.219
BARC-048271-10520	ss107921425	S21425	18	G	9.939	ID1	1310	0.156	0.182
BARC-048275-10534	ss107921439	S21439	18	G	9.939	ID2	1311	0.484	0.229
BARC-012259-01773	ss107914436	S14436	18	G	9.957		1312	0.292	0.193
BARC-G01477-00243	ss4969825	S69825	18	G	10.019		1313	0.38	0.339
BARC-048801-10723	ss107921628	S21628	18	G	10.063		1314	0.135	0.469
BARC-012237-01756	ss107914420	S14420	18	G	10.432		1315	0.031	0.104
BARC-012289-01799	ss107914461	S14461	18	G	11.12	ID1	1316	0.458	0.365
BARC-012295-01800	ss107914462	S14462	18	G	11.12	ID2	1317	0.453	0.484
BARC-015067-02556	ss107915058	S15058	18	G	12.005		1318	0.37	0.396
BARC-025777-05064	ss107917891	S17891	18	G	12.915		1319	0.328	0.146
BARC-047665-10370	ss107921275	S21275	18	G	15.967		1320	0.354	0.25
BARC-014395-01348	ss107914889	S14889	18	G	19.482		1321	0.359	0.5
BARC-046934-12799	ss107921067	S21067	18	G	26.922		1322	0.427	0.24
BARC-042201-08212	ss107913876	S13876	18	G	38.962		1323	0.448	0.172
BARC-040265-07700	ss107919731	S19731	18	G	39.861		1324	0.12	0.458
BARC-901121-00988	ss107931045	S31045	18	G	40.414		1325	0.286	0.339
BARC-063581-18909	ss107929576	S29576	18	G	41.17		1326	0.359	0.406
BARC-059933-16218	ss107927487	S27487	18	G	41.455		1327	0.286	0.177
BARC-064177-18581	ss107929772	S29772	18	G	43.918		1328	0.474	0.464
BARC-051587-11167	ss107922867	S22867	18	G	44.053		1329	0.5	0.229
BARC-052753-11606	ss107923306	S23306	18	G	44.448		1330	0.172	0.255
BARC-050465-09647	ss107912792	S12792	18	G	44.925		1331	0.313	0.203
BARC-016859-02354	ss107915541	S15541	18	G	44.989		1332	0.427	0.354
BARC-042985-08484	ss107920369	S20369	18	G	45.198		1333	0.104	0.219
BARC-057117-14589	ss107925785	S25785	18	G	46.375		1334	0.318	0.203
BARC-054849-12183	ss107924182	S24182	18	G	47.508		1335	0.266	0.255
BARC-030363-06862	ss107918765	S18765	18	G	47.882		1336	0.115	0.359
BARC-051099-10991	ss107922691	S22691	18	G	47.933		1337	0.49	0.422
BARC-064283-18606	ss107929796	S29796	18	G	48.209		1338	0.333	0.37
BARC-047076-12834	ss107921100	S21100	18	G	48.948	ID	1339	0.323	0.292
BARC-047246-12893	ss107921158	S21158	18	G	48.948	ID	1340	0.172	0.281
BARC-047570-12985	ss107921249	S21249	18	G	48.948	ID	1341	0.448	0.292
BARC-047572-12990	ss107921253	S21253	18	G	48.948	ID	1342	0.25	0.292
BARC-047582-13000	ss107921263	S21263	18	G	48.948	ID	1343	0.458	0.37
BARC-059485-15839	ss107927108	S27108	18	G	48.948	ID	1344	0.26	0.354
BARC-019465-03616	ss107916342	S16342	18	G	50.883		1345	0.094	0.083
BARC-046878-12780	ss107921048	S21048	18	G	52.035	ID1	1346	0.411	0.156
BARC-060837-16930	ss107928199	S28199	18	G	52.035	ID2	1347	0.125	0.083
BARC-058413-15279	ss107926466	S26466	18	G	53.378		1348	0.172	0.104
BARC-055557-13432	ss107924645	S24645	18	G	54.445	ID1	1349	0.443	0.37
BARC-060825-16919	ss107928188	S28188	18	G	54.445	ID2	1350	0.13	0.12
BARC-063705-18440	ss107929627	S29627	18	G	54.445	ID3	1351	0.438	0.438
BARC-014783-01660	ss107914987	S14987	18	G	55.603	ID1	1352	0.411	0.141
BARC-047502-12946	ss107921211	S21211	18	G	55.603	ID2	1353	0.214	0.266
BARC-047504-12947	ss107921212	S21212	18	G	55.603	ID3	1354	0.156	0.156
BARC-047516-12955	ss107921220	S21220	18	G	55.603	ID4	1355	0.495	0.479
BARC-057565-14836	ss107926033	S26033	18	G	55.603	ID5	1356	0.349	0.438
BARC-062847-18118	ss107929290	S29290	18	G	56.183		1357	0.193	0
BARC-010349-00609	ss107914052	S14052	18	G	56.711	ID1	1358	0.365	0.188
BARC-057509-14780	ss107925977	S25977	18	G	56.711	ID2	1359	0.396	0.375
BARC-057809-14935	ss107926134	S26134	18	G	56.711	ID3	1360	0.474	0.396
BARC-065333-19350	ss107930440	S30440	18	G	56.711	ID4	1361	0.458	0.198
BARC-055575-13456	ss107924669	S24669	18	G	59.994		1362	0.453	0.495
BARC-061457-17222	ss107928522	S28522	18	G	60.526		1363	0.422	0.484
BARC-058327-15227	ss107926416	S26416	18	G	60.922		1364	0.219	0.177
BARC-060125-16403	ss107927672	S27672	18	G	61.074		1365	0.177	0.177
BARC-013627-01181	ss107912921	S12921	18	G	63.215		1366	0.182	0.266
BARC-056635-14538	ss107925734	S25734	18	G	63.923		1367	0.38	0.411
BARC-030493-06880	ss107918775	S18775	18	G	63.952		1368	0.224	0.255
BARC-015633-02774	ss107915182	S15182	18	G	64.255	ID1	1369	0.5	0.281
BARC-015645-02795	ss107915197	S15197	18	G	64.255	ID2	1370	0.125	0.266
BARC-019255-03845	ss107916251	S16251	18	G	64.959		1371	0.271	0.313
BARC-040429-07735	ss107919760	S19760	18	G	69.133		1372	0.344	0.089
BARC-040163-07672	ss107919708	S19708	18	G	69.503		1373	0.281	0.193
BARC-024489-04936	ss107913405	S13405	18	G	70.624		1374	0.417	0.115
BARC-048761-10703	ss107921608	S21608	18	G	72.842		1375	0.323	0.313
BARC-016867-02359	ss107913107	S13107	18	G	73.336		1376	0.375	0.328
BARC-018441-03188	ss107913194	S13194	18	G	73.802		1377	0.375	0.328
BARC-052045-11324	ss107923024	S23024	18	G	74.995		1378	0.234	0.13
BARC-042393-08251	ss107912664	S12664	18	G	75.325		1379	0.313	0.484
BARC-019001-03050	ss107916174	S16174	18	G	76.246		1380	0.156	0.047
BARC-017681-03105	ss107913148	S13148	18	G	77.373		1381	0.135	0
BARC-037195-06738	ss107912619	S12619	18	G	78.278		1382	0.385	0.339
BARC-013509-00507	ss107912912	S12912	18	G	78.501		1383	0.443	0.385
BARC-059017-15576	ss107926840	S26840	18	G	78.894		1384	0.396	0.323
BARC-054089-12331	ss107923869	S23869	18	G	79.119		1385	0.307	0.24
BARC-032277-08935	ss107912612	S12612	18	G	79.403		1386	0.234	0.021
BARC-016935-02365	ss107915548	S15548	18	G	79.663		1387	0.177	0.443
BARC-032785-09037	ss107919073	S19073	18	G	80.96	ID1	1388	0.401	0.464
BARC-041331-07965	ss107919928	S19928	18	G	80.96	ID2	1389	0.245	0.474
BARC-048095-10484	ss107921389	S21389	18	G	86.585		1390	0.318	0.151
BARC-038873-07372	ss107919427	S19427	18	G	87.301		1391	0.365	0.391
BARC-031343-07057	ss107912608	S12608	18	G	90.462		1392	0.406	0.438
BARC-010255-00571	ss107914021	S14021	18	G	93.867		1393	0.318	0.047
BARC-024251-04812	ss107917416	S17416	18	G	94.304		1394	0.448	0.406
BARC-020069-04425	ss107916531	S16531	18	G	96.305		1395	0.339	0.094
BARC-062677-18004	ss107929175	S29175	18	G	97.315		1396	0.057	0.333
BARC-062769-18043	ss107929216	S29216	18	G	100.159		1397	0.271	0.042
BARC-044363-08678	ss107920529	S20529	18	G	100.44		1398	0.49	0.099
BARC-031121-06998	ss107913667	S13667	18	G	100.921		1399	0.167	0
BARC-030123-06813	ss107912598	S12598	18	G	101.849		1400	0.313	0.172
BARC-057845-14952	ss107926150	S26150	18	G	103.109		1401	0.302	0.286
BARC-055537-13406	ss107924619	S24619	18	G	103.397		1402	0.38	0.12
BARC-039397-07314	ss107919550	S19550	18	G	103.553		1403	0.276	0.271
BARC-021603-04153	ss107913323	S13323	18	G	104.215		1404	0.302	0.432
BARC-049989-09280	ss107922003	S22003	18	G	105.845		1405	0.323	0.089
BARC-017669-03102	ss107913146	S13146	18	G	107.09		1406	0.146	0.052
BARC-060295-16596	ss107927865	S27865	19	L	0		1407	0.172	0.26
BARC-060177-18775	ss107927718	S27718	19	L	0.091		1408	0.229	0.302
BARC-039375-07306	ss107919546	S19546	19	L	3.735		1409	0.219	0.26
BARC-050993-10894	ss107922594	S22594	19	L	18.162		1410	0.438	0.016
BARC-041643-08051	ss107920000	S20000	19	L	25.845		1411	0.063	0.109
BARC-057829-14944	ss107926142	S26142	19	L	27.382		1412	0.234	0.417
BARC-062231-17720	ss107928893	S28893	19	L	28.707		1413	0.385	0.177
BARC-011793-00875	ss107914393	S14393	19	L	29.317		1414	0.365	0.432
BARC-047428-12928	ss107921193	S21193	19	L	29.32		1415	0.167	0.464
BARC-059443-15806	ss107927075	S27075	19	L	30.414		1416	0.385	0.245
BARC-061089-17037	ss107928331	S28331	19	L	32.773		1417	0.266	0.193
BARC-040695-07821	ss107912647	S12647	19	L	33.219		1418	0.391	0.193
BARC-041465-08003	ss107919958	S19958	19	L	34.003		1419	0.453	0.37
BARC-064129-18562	ss107929753	S29753	19	L	34.396		1420	0.417	0.115
BARC-020457-04632	ss107913281	S13281	19	L	35.779		1421	0.266	0.224
BARC-013203-00448	ss107912895	S12895	19	L	39.338		1422	0.349	0.01
BARC-042665-08342	ss107912667	S12667	19	L	46.098		1423	0.495	0.281
BARC-016181-02303	ss107915314	S15314	19	L	46.511		1424	0.302	0.141
BARC-060795-16881	ss107928150	S28150	19	L	48.449		1425	0.146	0.479
BARC-025567-06523	ss107917833	S17833	19	L	49.519		1426	0.12	0.484
BARC-055315-13197	ss107924410	S24410	19	L	50.297		1427	0.307	0.052
BARC-042563-08305	ss107920213	S20213	19	L	50.678		1428	0.469	0.052
BARC-030187-06826	ss107918740	S18740	19	L	51.634		1429	0.24	0
BARC-007554-00101	ss4969683	S69683	19	L	54.933	ID1	1430	0.286	0.276
BARC-028567-05954	ss107912586	S12586	19	L	54.933	ID2	1431	0.167	0.276
BARC-044415-08701	ss107913933	S13933	19	L	55.881		1432	0.422	0.276
BARC-059723-16418	ss107927321	S27321	19	L	56.404		1433	0.411	0.109
BARC-059657-15973	ss107927236	S27236	19	L	56.987	ID1	1434	0.302	0.375
BARC-060587-16731	ss107928000	S28000	19	L	56.987	ID2	1435	0.245	0.396
BARC-055739-13676	ss107924889	S24889	19	L	59.183		1436	0.432	0.115
BARC-014885-01914	ss107915007	S15007	19	L	61.475	ID1	1437	0.474	0.156
BARC-047496-12943	ss107921208	S21208	19	L	61.475	ID2	1438	0.49	0.286
BARC-044913-08839	ss107920660	S20660	19	L	62.309		1439	0.495	0.286
BARC-065769-19741	ss107930831	S30831	19	L	73.011		1440	0.25	0.167
BARC-013061-00434	ss107912891	S12891	19	L	73.904		1441	0.234	0.021
BARC-035235-07156	ss107919111	S19111	19	L	74.759		1442	0.25	0.302
BARC-016145-02292	ss107913069	S13069	19	L	75.644		1443	0.177	0.177
BARC-024345-04854	ss107913393	S13393	19	L	76.541		1444	0.302	0.177
BARC-017027-02179	ss107913116	S13116	19	L	76.71		1445	0.422	0.047
BARC-026069-05243	ss107912574	S12574	19	L	76.787		1446	0.323	0.292
BARC-029975-06765	ss107913613	S13613	19	L	78.085		1447	0.448	0.094
BARC-021733-04193	ss107913330	S13330	19	L	80.749		1448	0.292	0.146
BARC-030101-06809	ss107918727	S18727	19	L	84.05		1449	0.188	0.177
BARC-029419-06181	ss107918449	S18449	19	L	84.534		1450	0.177	0.177
BARC-064609-18739	ss107929955	S29955	19	L	86.302		1451	0.297	0.37
BARC-018175-02534	ss107915850	S15850	19	L	88.791		1452	0.115	0.401
BARC-055107-13809	ss107924237	S24237	19	L	89.808		1453	0.104	0.281
BARC-029051-06057	ss107918349	S18349	19	L	90.334		1454	0.25	0.01
BARC-013129-01447	ss107914602	S14602	19	L	90.442		1455	0.479	0.25
BARC-039977-07624	ss107919668	S19668	19	L	91.133		1456	0.182	0.099
BARC-007569-00135	ss4969717	S69717	19	L	91.522		1457	0.12	0.339
BARC-051673-11193	ss107922893	S22893	19	L	94.042		1458	0.125	0.063
BARC-056173-14137	ss107925337	S25337	19	L	95.332		1459	0.094	0.042
BARC-041915-08133	ss107913866	S13866	19	L	99.112		1460	0.198	0.063
BARC-014385-01342	ss107912964	S12964	19	L	100.692		1461	0.25	0.198
BARC-038633-07267	ss107913748	S13748	19	L	100.822		1462	0.167	0.135
BARC-065047-19054	ss107930146	S30146	20	I	1.029		1463	0.12	0.349
BARC-042281-08231	ss107920153	S20153	20	I	3.052		1464	0.359	0.37
BARC-028335-05836	ss107918181	S18181	20	I	11.353	ID1	1465	0.151	0.036
BARC-055857-13795	ss107925004	S25004	20	I	11.353	ID2	1466	0.208	0.078
BARC-057041-14548	ss107925744	S25744	20	I	17.031	ID1	1467	0.172	0.276
BARC-057049-14550	ss107925746	S25746	20	I	17.031	ID2	1468	0.339	0.469
BARC-057065-14562	ss107925758	S25758	20	I	17.135	ID1	1469	0.354	0.339
BARC-057087-14579	ss107925775	S25775	20	I	17.135	ID2	1470	0.234	0.297
BARC-057033-14543	ss107925739	S25739	20	I	17.685		1471	0.063	0.203
BARC-021887-04232	ss107913338	S13338	20	I	18.506		1472	0.193	0.302
BARC-027552-06609	ss107913479	S13479	20	I	18.908		1473	0.26	0.49
BARC-042619-08314	ss107913892	S13892	20	I	19.679		1474	0.422	0.245
BARC-052017-11314	ss107923014	S23014	20	I	19.964		1475	0.474	0.411
BARC-046420-12581	ss107920849	S20849	20	I	25.757		1476	0.271	0.021
BARC-065829-19777	ss107930867	S30867	20	I	26.054		1477	0.109	0.01
BARC-049663-09106	ss107912716	S12716	20	I	27.686		1478	0.156	0
BARC-057867-14973	ss107926171	S26171	20	I	29.164		1479	0.063	0.042
BARC-029827-06444	ss107913608	S13608	20	I	29.561	ID1	1480	0.313	0.146
BARC-038157-09983	ss107919194	S19194	20	I	29.561	ID2	1481	0.281	0.318
BARC-046570-12662	ss107920930	S20930	20	I	29.561	ID3	1482	0.307	0.318
BARC-060115-16397	ss107927666	S27666	20	I	29.561	ID4	1483	0.115	0.083
BARC-054889-12193	ss107924192	S24192	20	I	29.598		1484	0.474	0.063
BARC-023131-03782	ss107917070	S17070	20	I	30.002		1485	0.365	0.104
BARC-053829-12063	ss107923763	S23763	20	I	30.134		1486	0.229	0.042
BARC-057793-14926	ss107926125	S26125	20	I	30.239		1487	0.125	0.339
BARC-041129-07912	ss107913844	S13844	20	I	33.207		1488	0.339	0.063
BARC-058491-15307	ss107926495	S26495	20	I	37.561		1489	0.286	0.099
BARC-020713-04700	ss107916725	S16725	20	I	38.612		1490	0.37	0.104
BARC-027790-06672	ss107913489	S13489	20	I	38.63		1491	0.422	0.104
BARC-015861-02878	ss107915256	S15256	20	I	41.895		1492	0.453	0.083
BARC-060119-16401	ss107927670	S27670	20	I	43.261		1493	0.115	0.365
BARC-020245-04514	ss107912548	S12548	20	I	43.562		1494	0.339	0.094
BARC-029461-06196	ss107913577	S13577	20	I	43.987		1495	0.479	0.161
BARC-017311-02261	ss107913138	S13138	20	I	44.336		1496	0.245	0.161
BARC-055423-13277	ss107924490	S24490	20	I	44.946		1497	0.203	0.078
BARC-025913-05152	ss107912572	S12572	20	I	46.139		1498	0.094	0.021
BARC-050455-09643	ss107912790	S12790	20	I	49.925		1499	0.286	0.12
BARC-020171-04491	ss107913269	S13269	20	I	50.653		1500	0.385	0.141
BARC-029803-06418	ss107913604	S13604	20	I	50.849		1501	0.255	0.193
BARC-025987-05207	ss107917973	S17973	20	I	53.77		1502	0.182	0.203
BARC-038869-07364	ss107919422	S19422	20	I	55.301		1503	0.219	0.37
BARC-041445-07985	ss107919941	S19941	20	I	57.455		1504	0.234	0.182
BARC-017939-02461	ss107912535	S12535	20	I	60.301		1505	0.01	0.24
BARC-039753-07565	ss107913791	S13791	20	I	63.997		1506	0.417	0.234
BARC-021323-04037	ss107912555	S12555	20	I	67.424		1507	0.167	0.12
BARC-013583-01166	ss107912919	S12919	20	I	69.303		1508	0.276	0.193
BARC-053725-11957	ss107923657	S23657	20	I	70.92		1509	0.115	0.021
BARC-041051-07902	ss107919885	S19885	20	I	74.608		1510	0.094	0.01
BARC-044361-08677	ss107913931	S13931	20	I	85.381		1511	0.448	0.365
BARC-042897-08454	ss107920342	S20342	20	I	85.708	ID1	1512	0.438	0.125
BARC-047897-10420	ss107921325	S21325	20	I	85.708	ID2	1513	0.219	0.135
BARC-041155-07919	ss107919898	S19898	20	I	88.54		1514	0.104	0.01
BARC-045029-08866	ss107920678	S20678	20	I	88.643		1515	0.214	0.458
BARC-042685-08348	ss107920249	S20249	20	I	90.454		1516	0.208	0.328
BARC-060361-16629	ss107927898	S27898	20	I	92.027		1517	0.359	0.177
BARC-029301-06148	ss107913571	S13571	20	I	96.213		1518	0.151	0.146
BARC-055173-13105	ss107924319	S24319	20	I	97.406		1519	0.13	0.24
BARC-059937-16229	ss107927498	S27498	20	I	100.02		1520	0.234	0.234
BARC-055331-13213	ss107924426	S24426	20	I	103.804		1521	0.073	0.188
BARC-058481-15299	ss107926487	S26487	20	I	105.111		1522	0.464	0.146
BARC-016665-02164	ss107915467	S15467	20	I	105.667		1523	0.286	0.198
BARC-042229-08217	ss107920141	S20141	20	I	105.669		1524	0.125	0.141
BARC-014559-01579	ss107914926	S14926	20	I	106.088		1525	0.063	0.198
BARC-051303-11083	ss107922783	S22783	20	I	106.93		1526	0.281	0.198
BARC-064735-18787	ss107930001	S30001	20	I	106.953		1527	0.365	0.344
BARC-062771-18047	ss107929220	S29220	20	I	109.07		1528	0.026	0.464
BARC-010719-00713	ss107914151	S14151	20	I	109.167		1529	0.219	0.24
BARC-050641-09789	ss107912809	S12809	20	I	109.24		1530	0.385	0.036
BARC-058605-15330	ss107926518	S26518	20	I	109.262		1531	0.427	0.255
BARC-050097-09382	ss107912756	S12756	20	I	109.401		1532	0.13	0
BARC-063851-18472	ss107929658	S29658	20	I	110.087		1533	0.25	0.047
BARC-015559-02004	ss107915149	S15149	20	I	110.637		1534	0.438	0.271
BARC-048041-10476	ss107921381	S21381	20	I	111.275		1535	0.484	0.255
BARC-048955-10759	ss107921664	S21664	20	I	111.847		1536	0.281	0.25
