# Supplementary material for: Multi-Population Selective Genotyping to Identify Soybean [Glycine max (L.) Merr.] Seed Protein and Oil QTLs
Source: G3 (Bethesda). 2016 Apr 1;6(6):1635–48. doi: 10.1534/g3.116.027656 (PMC4889660; doi:10.1534/g3.116.027656)
Supplement: Supplemental Material [file supp_g3.116.027656_TableS4.xlsx]

## Sheet: Table S4A. QTL Data By Mating.
Table S4A. Population-specific QTL analysis parameters for soybean seed protein (left) and oil (right) arranged by mating number (1-48). Within each mating, the chromosomal QTL parameter data is ordered by map position (see Figure
2). If a peak LOD score in a chromosomal data row exceeded the trait- and mating-specific permutation-based genome-wise (alpha=0.05) LOD score criterion (Perm LOD), the data row is orange highlighted. For readers with a meta-
interest, data rows with a non-significant (but ≥ 3.0) LOD score peak are grey-highlighted. Non-unique SNP parent matings in MG 000, 00, and 0 are respectively pink-, green-, violet-highlighted. The combined data are at table bottom.
Soybean Seed Protein															Soybean Seed Oil
Mat	Chr	2cM Grid	LOD Peak	Chr SNP	LOD	Perm	Additive	Dominance	Peak	Left	Left SNP	Right SNP	Right		Mat	Chr	2cM Grid	LOD Peak	Chr SNP	LOD	Perm	Additive	Dominance	Peak	Left	Left SNP	Right SNP	Right
No.	No.	Marker	SNP	Position	Peak	LOD	Effect	Effect	R2	SNP	Map Pos	Map Pos	SNP		No.	No.	Marker	SNP	Position	Peak	LOD	Effect	Effect	R2	SNP	Map Pos	Map Pos	SNP
				cM			g kg-1	g kg-1	%		cM	cM							cM			g kg-1	g kg-1	%		cM	cM
		1001 - 000															1001 - 000
1	1	c1.loc26	S13169	33.35	1.7	4.12	-4.31	2.02	3.05	S13169	29.884	37.971	S28136		1	1	S28783	S28783	41.58	1.7	4.02	3.53	-3.64	2.75	S28783	41.578	41.689	S12776
1	2	S12811	S12811	26.14	0.84	4.12	-2.59	-1.89	1.52	S12811	26.14	26.14	S12811		1	2	c2.loc44	S29341	48.88	0.84	4.02	-2.68	3.66	1.66	S23556	45.028	49.096	S29341
1	3	S14200	S14200	30.52	0.83	4.12	2.29	-3.38	1.5	S14200	30.518	45.589	S16303		1	3	S21570	S21570	79.05	0.83	4.02	-2.76	-2.94	1.75	S12585	74.162	79.051	S21570
1	4	c4.loc24	S20596	30.14	0.65	4.12	2.4	2.2	1.18	S13240	28.004	32.272	S20596		1	4	S14748	S14748	97.43	0.65	4.02	2.35	3.49	1.5	S20542	80.756	97.433	S14748
1	5	S23021	S23021	21.71	1.55	4.12	0.04	-6.6	2.78	S23021	21.708	22.524	S20554		1	5	S23021	S23021	21.71	1.55	4.02	-0.04	6.22	2.78	S23021	21.708	22.524	S20554
1	6	c6.loc88	S25078	111.21	2.03	4.12	-4.76	-0.95	3.63	S25078	110.153	113.054	S14184		1	6	S23919	S23919	113.28	2.03	4.02	4.06	-2.11	2.89	S23919	113.28	113.28	S23919
1	7	S13100	S13100	50.25	0.73	4.12	1.81	3.22	1.32	S13100	50.249	67.725	S15510		1	7	S13100	S13100	50.25	0.73	4.02	-0.77	-3.74	1.18	S13100	50.249	67.725	S15510
1	8	S19298	S19298	69.58	1.29	4.12	2.03	-4.98	2.32	S14871	63.755	69.584	S19298		1	8	c8.loc130	S22301	139.57	1.29	4.02	-0.78	4.56	2	S22301	136.745	142.958	S23475
1	9	S25168	S25168	44.8	2.21	4.12	-4.81	-2.62	3.94	S29311	44.273	44.801	S25168		1	9	S13567	S13567	41.8	2.21	4.02	2.99	4.13	2.6	S13567	41.798	41.87	S23621
1	11	S13072	S13072	61.61	1.64	4.12	1.4	-5.21	2.94	S13072	61.609	66.695	S24081		1	11	c11.loc36	S13072	59.86	1.64	4.02	-0.48	4.73	2.36	S19087	55.573	61.609	S13072
1	12	S29289	S29289	109.65	0.33	4.12	0.44	-3.6	0.6	S29289	109.648	109.648	S29289		1	12	S17989	S17989	9.74	0.33	4.02	1.07	3.8	1.05	S17989	9.737	9.802	S18051
1	13	S17362	S17362	68.7	1.79	4.12	4.11	-2.64	3.21	S20004	68.55	68.704	S17362		1	13	c13.loc60	S20004	65.69	1.79	4.02	-3.92	0.63	2.73	S19896	57.817	68.55	S20004
1	14	S28907	S28907	5.48	1.06	4.12	1.56	-4.57	1.91	S12950	4.936	5.481	S28907		1	14	S28907	S28907	5.48	1.06	4.02	-1.3	3.67	1.62	S12950	4.936	5.481	S28907
1	15	S20329	S20329	20.04	2.41	4.12	-5.72	-1.63	4.29	S19601	18.773	20.044	S20329		1	15	S20329	S20329	20.04	2.41	4.02	5.5	1.18	4.74	S19601	18.773	20.044	S20329
1	16	S26978	S26978	44.52	1.96	4.12	3.87	-3.01	3.5	S17309	44.281	44.521	S26978		1	16	S26978	S26978	44.52	1.96	4.02	-3.28	4.53	3.61	S17309	44.281	44.521	S26978
1	17	c17.loc68	S28310	79.45	0.73	4.12	-2.96	1.25	1.32	S28310	77.388	99.549	S14356		1	17	c17.loc8	S20551	19.45	0.73	4.02	-2.34	-0.11	1.23	S30758	16.381	20.357	S20551
1	18	c18.loc56	S26134	64.15	4.09	4.12	4.5	-4.7	7.17	S26134	56.711	78.501	S12912		1	18	c18.loc56	S26134	64.15	4.09	4.02	-4.24	4.22	5.56	S26134	56.711	78.501	S12912
1	19	S13281	S13281	35.78	2.12	4.12	-1.69	6.2	3.79	S13281	35.779	39.338	S12895		1	19	c19.loc32	S13281	35.73	2.12	4.02	1.72	-5.37	3.01	S12647	33.219	35.779	S13281
1	20	c20.loc26	S13844	37.35	5.5	4.12	6.46	-2.52	9.53	S13844	33.207	41.895	S15256		1	20	c20.loc28	S15256	39.35	4.5	4.02	-5.64	4.4	7.86	S13844	33.207	41.895	S15256
		1002 - 000															1002 - 000
2	1	c1.loc2	S27468	9.35	2.24	3.81	2.43	4.66	3.8	S27468	7.349	17.33	S21288		2	1	c1.loc2	S27468	9.35	1.59	3.91	-3.06	-3.09	2.72	S27468	7.349	17.33	S21288
2	2	S19926	S19926	36.88	1.25	3.81	-2.49	-2.64	2.14	S19926	36.88	36.88	S19926		2	2	S19926	S19926	36.88	1.12	3.91	2.78	2.69	1.92	S19926	36.88	36.88	S19926
2	3	S28469	S28469	32.62	1.4	3.81	0.06	-5.3	2.39	S28469	32.618	45.589	S16303		2	3	S28469	S28469	32.62	0.8	3.91	0.12	5.29	1.38	S28469	32.618	45.589	S16303
2	4	c4.loc42	S20293	48.14	3.07	3.81	4.5	-1.84	5.18	S20596	32.272	50.769	S20293		2	4	S20293	S20293	50.77	2.86	3.91	-4.42	3.07	4.83	S20293	50.769	51.076	S24445
2	5	c5.loc42	S16669	42	0.81	3.81	-0.02	2.87	1.39	S16669	38.957	49.474	S20328		2	5	c5.loc44	S16669	44	1.18	3.91	-0.31	-4.1	2.02	S16669	38.957	49.474	S20328
2	6	c6.loc74	S17861	97.21	1.88	3.81	-4.31	-0.4	3.2	S12558	90.88	97.811	S17861		2	6	c6.loc74	S17861	97.21	2.24	3.91	5.21	0.51	3.8	S12558	90.88	97.811	S17861
2	7	S25475	S25475	70.76	4.61	3.81	6.23	-1.01	7.67	S21357	68.69	70.761	S25475		2	7	S25475	S25475	70.76	4.93	3.91	-6.88	0.7	8.18	S21357	68.69	70.761	S25475
2	8	S12674	S12674	89.61	1.75	3.81	-2.39	-4.81	2.98	S12674	89.61	89.61	S12674		2	8	S12674	S12674	89.61	1.28	3.91	2.14	4.26	2.19	S12674	89.61	89.61	S12674
2	9	S15686	S15686	51.08	1.38	3.81	-3.46	-2.77	2.36	S15686	51.077	54.522	S24615		2	9	S15686	S15686	51.08	1.42	3.91	3.7	2.63	2.43	S15686	51.077	54.522	S24615
2	10	S21178	S21178	117.38	1	3.81	2.85	-0.13	1.72	S21178	117.377	117.856	S30838		2	10	c10.loc30	S13117	44.26	1.58	3.91	-0.35	5.64	2.7	S13117	43.739	51.447	S27461
2	11	S12515	S12515	26.17	0.87	3.81	1.81	3.31	1.49	S12515	26.167	31.508	S23783		2	11	S12515	S12515	26.17	0.58	3.91	-1.7	-2.79	1	S12515	26.167	31.508	S23783
2	12	c12.loc46	S13253	51.17	1.11	3.81	-1.4	-4.05	1.9	S13253	49.406	55.638	S12573		2	12	S13717	S13717	87.36	0.95	3.91	2.98	1.68	1.63	S13717	87.357	106.142	S16458
2	13	c13.loc30	S28711	35.69	1.2	3.81	-2.8	-1.54	2.06	S28711	34.843	36.67	S28342		2	13	c13.loc30	S28711	35.69	1.46	3.91	3.4	2.46	2.5	S28711	34.843	36.67	S28342
2	14	S24114	S24114	56.1	2.22	3.81	-4.38	-0.43	3.77	S24114	56.097	64.715	S23278		2	14	S12954	S12954	54.51	2	3.91	4.03	-2.29	3.4	S12954	54.505	55.785	S26137
2	15	c15.loc34	S12757	52.77	0.98	3.81	-2.15	-3.27	1.68	S19643	47.811	54.942	S12757		2	15	c15.loc34	S12757	52.77	1.4	3.91	1.68	4.82	2.39	S19643	47.811	54.942	S12757
2	16	S19964	S19964	23.8	0.61	3.81	-2.48	-0.29	1.05	S19964	23.797	34.782	S18948		2	16	S21405	S21405	86.82	0.84	3.91	1.9	3.22	1.44	S20695	78.968	86.821	S21405
2	17	c17.loc72	S28310	83.45	1.15	3.81	0.81	-4.17	1.97	S28310	77.388	99.549	S14356		2	17	c17.loc74	S28310	85.45	1.24	3.91	-0.63	4.33	2.12	S28310	77.388	99.549	S14356
2	18	c18.loc2	S23867	10.15	1.56	3.81	1.82	-4	2.66	S23867	9.417	12.005	S15058		2	18	c18.loc38	S18765	46.15	1.13	3.91	1.94	4.49	1.94	S29772	43.918	47.882	S18765
2	19	S18449	S18449	84.53	2.95	3.81	-5.06	-0.6	4.98	S18727	84.05	84.534	S18449		2	19	S15850	S15850	88.79	3.57	3.91	5.38	-0.66	5.99	S29955	86.302	88.791	S15850
2	20	c20.loc12	S13608	23.35	6.68	3.81	4.81	-4.22	10.92	S25004	11.353	29.561	S13608		2	20	c20.loc14	S13608	25.35	7.641	3.91	-5.461	4.81	2.39	S25004	11.353	29.561	S13608
		1003 - 000															1003 - 000
3	1	c1.loc28	S28136	35.35	1.56	4.15	-1.72	-4.15	2.82	S13169	29.884	37.971	S28136		3	1	c1.loc28	S28136	35.35	1.87	3.94	1.38	5.15	3.37	S13169	29.884	37.971	S28136
3	2	S23984	S23984	21.46	2.06	4.15	0.72	-6.06	3.71	S23984	21.459	25.115	S13284		3	2	S23984	S23984	21.46	1.89	3.94	-0.21	6.89	3.41	S23984	21.459	25.115	S13284
3	3	c3.loc20	S14200	33.4	1.89	4.15	-3.69	-2.45	3.41	S14200	30.518	45.589	S16303		3	3	c3.loc22	S14200	35.4	1.55	3.94	3.21	3.11	2.8	S14200	30.518	45.589	S16303
3	4	S20763	S20763	47.07	2.57	4.15	4.31	-3.57	4.61	S20763	47.068	50.769	S20293		3	4	S20293	S20293	50.77	2.47	3.94	-5.2	1.21	4.43	S20293	50.769	51.076	S24445
3	5	c5.loc28	S23612	28	1.86	4.15	-2.3	-3.95	3.36	S20554	22.524	30.894	S23612		3	5	c5.loc28	S23612	28	1.64	3.94	1.21	4.85	2.96	S20554	22.524	30.894	S23612
3	6	S17861	S17861	97.81	1.45	4.15	-3.87	-0.73	2.63	S12558	90.88	97.811	S17861		3	6	S17861	S17861	97.81	1.73	3.94	4.49	1.9	3.12	S12558	90.88	97.811	S17861
3	7	c7.loc36	S15510	61.44	0.95	4.15	2.72	1.12	1.73	S13100	50.249	67.725	S15510		3	7	c7.loc36	S15510	61.44	0.79	3.94	-3.1	-0.86	1.44	S13100	50.249	67.725	S15510
3	8	c8.loc18	S16882	27.57	1.58	4.15	-1.2	3.17	2.86	S16882	14.662	46.979	S19742		3	8	c8.loc14	S16882	23.57	1.09	3.94	0.89	-2.95	1.98	S16882	14.662	46.979	S19742
3	9	S26758	S26758	40.13	1.43	4.15	-3.38	1.36	2.59	S26758	40.126	41.311	S26331		3	9	S26758	S26758	40.13	1.31	3.94	4.09	-0.69	2.37	S26758	40.126	41.311	S26331
3	10	S30841	S30841	29.45	0.99	4.15	0.37	-4.84	1.8	S30841	29.449	43.739	S13117		3	10	S30841	S30841	29.45	1.46	3.94	-1	5.96	2.64	S30841	29.449	43.739	S13117
3	11	S19887	S19887	23.86	1.41	4.15	-1.22	-4.89	2.55	S19887	23.856	31.508	S23783		3	11	S19887	S19887	23.86	1.66	3.94	0.76	5.92	3	S19887	23.856	31.508	S23783
3	12	S20499	S20499	7.16	1.54	4.15	-3.14	-2.97	2.79	S21312	6.175	7.162	S20499		3	12	S20499	S20499	7.16	1.69	3.94	3.55	4.34	3.05	S21312	6.175	7.162	S20499
3	13	S17146	S17146	34.58	2.23	4.15	1.68	-5.98	4.01	S16503	33.927	34.581	S17146		3	13	S17146	S17146	34.58	1.94	3.94	-2.72	5.63	3.5	S16503	33.927	34.581	S17146
3	14	c14.loc58	S23278	61.28	1.72	4.15	0.82	-4.89	3.11	S24114	56.097	64.715	S23278		3	14	c14.loc58	S23278	61.28	1.78	3.94	-0.79	6.86	3.21	S24114	56.097	64.715	S23278
3	15	S12757	S12757	54.94	0.5	4.15	-2.34	0.82	0.91	S18043	36.23	54.942	S12757		3	15	c15.loc26	S18043	44.77	0.37	3.94	1.73	-2.85	0.68	S18043	36.23	54.942	S12757
3	16	S21493	S21493	51.41	3.27	4.15	3.03	-5.96	5.82	S15042	47.299	51.413	S21493		3	16	S21493	S21493	51.41	3.29	3.94	-2.59	7.01	5.86	S15042	47.299	51.413	S21493
3	17	S14902	S14902	22.07	0.68	4.15	1.35	-3.54	1.24	S25296	21.274	22.072	S14902		3	17	S30758	S30758	16.38	0.59	3.94	2.62	1.64	1.08	S30758	16.381	16.381	S30758
3	18	S20529	S20529	100.44	0.68	4.15	2.26	0.96	1.24	S20529	100.44	100.44	S20529		3	18	S24634	S24634	8.15	0.5	3.94	1.59	3.27	0.91	S20425	0.923	8.153	S24634
3	19	S14602	S14602	90.44	1.73	4.15	-3.52	-0.88	3.12	S29955	86.302	90.442	S14602		3	19	S14602	S14602	90.44	2.24	3.94	4.39	0.57	4.03	S29955	86.302	90.442	S14602
3	20	c20.loc44	S15256	55.35	6.88	4.15	6.16	0.49	11.86	S15256	41.895	85.708	S20342		3	20	c20.loc26	S13844	37.35	6.011	3.94	-7.081	-0.47	0.44	S13844	33.207	41.895	S15256
		1004 - 000															1004 - 000
4	1	S24079	S24079	42.01	0.44	3.62	-1.79	-1.85	0.82	S24079	42.007	42.627	S27470		4	1	S24079	S24079	42.01	0.49	3.71	2.09	2.32	0.91	S24079	42.007	42.627	S27470
4	2	c2.loc44	S18897	64.45	1.8	3.62	1.01	6	3.3	S12642	55.822	65.18	S18897		4	2	c2.loc44	S18897	64.45	1.46	3.71	-1.81	-5.13	2.69	S12642	55.822	65.18	S18897
4	3	S14954	S14954	85.18	1.76	3.62	3.75	-3.07	3.23	S14954	85.18	85.18	S14954		4	3	S14954	S14954	85.18	1.58	3.71	-4.03	2.91	2.9	S14954	85.18	85.18	S14954
4	4	S28325	S28325	53.84	1.49	3.62	3.2	3.09	2.74	S29551	53.298	53.845	S28325		4	4	S18301	S18301	108.24	1.02	3.71	-1.29	4.71	1.88	S20542	80.756	108.244	S18301
4	5	c5.loc42	S16669	42	1.09	3.62	-0.31	-3.67	2.01	S16669	38.957	49.474	S20328		4	5	c5.loc40	S16669	40	1.3	3.71	0.44	4.64	2.39	S16669	38.957	49.474	S20328
4	6	S25029	S29602	98.15	1.46	3.62	-3.85	1.22	2.69	S29602	98.146	100.174	S12977		4	6	S28288	S28288	106.69	1	3.71	3.26	-2.87	1.85	S28665	106.582	106.693	S28288
4	7	S21357	S21357	68.69	3.07	3.62	3.49	-5.61	5.56	S21357	68.69	68.69	S21357		4	7	S12885	S12885	47.38	2.87	3.71	-3.79	5.41	5.21	S12885	47.379	48.838	S15919
4	8	c8.loc16	S16882	25.57	1.23	3.62	-2.33	-2.87	2.27	S16882	14.662	46.979	S19742		4	8	c8.loc56	S14871	65.57	1.29	3.71	1.6	4.77	2.38	S14871	63.755	69.584	S19298
4	9	c9.loc40	S13002	50.12	0.72	3.62	0.34	-3.47	1.33	S13002	47.384	60.041	S20577		4	9	S21711	S21711	45.77	1.16	3.71	-1.8	4.8	2.14	S21711	45.77	45.77	S21711
4	10	c10.loc76	S13294	90.26	2	3.62	-1.35	-5.37	3.66	S13294	80.177	117.377	S21178		4	10	c10.loc12	S30841	26.26	2.12	3.71	2.29	6.13	3.88	S21662	16.322	29.449	S30841
4	11	S19887	S19887	23.86	0.79	3.62	-2.83	1.31	1.46	S19887	23.856	31.508	S23783		4	11	S19887	S19887	23.86	0.52	3.71	2.28	-0.77	0.96	S19887	23.856	31.508	S23783
4	12	S20499	S20499	7.16	1.19	3.62	2.5	-3.5	2.19	S21312	6.175	7.162	S20499		4	12	S20499	S20499	7.16	1.12	3.71	-1.94	4.89	2.07	S21312	6.175	7.162	S20499
4	13	S28790	S28790	36.74	0.89	3.62	0.73	-4.16	1.65	S28790	36.736	40.041	S18476		4	13	S28711	S17514	34.84	1.72	3.71	-1.83	5.44	3.16	S17146	34.581	34.843	S17514
4	14	S23278	S23278	64.72	0.63	3.62	-2.46	0.81	1.17	S23278	64.715	64.715	S23278		4	14	S14645	S14645	3.28	0.42	3.71	0.9	3.44	0.78	S14645	3.28	3.28	S14645
4	15	S19601	S19601	18.77	2.45	3.62	-4.81	-1.22	4.47	S19601	18.773	18.773	S19601		4	15	S19601	S19601	18.77	2.62	3.71	4.82	1.72	4.77	S19601	18.773	18.773	S19601
4	16	S26978	S26978	44.52	0.93	3.62	2.14	-3.6	1.72	S12516	41.814	44.521	S26978		4	16	S26978	S26978	44.52	1.51	3.71	-3.12	4.21	2.78	S12516	41.814	44.521	S26978
4	17	S30758	S30758	16.38	1.11	3.62	-1.94	-4.16	2.05	S30758	16.381	16.381	S30758		4	17	S21643	S21643	109.31	1.19	3.71	-3.52	-0.38	2.19	S21643	109.308	109.308	S21643
4	18	S13323	S13323	104.22	1.29	3.62	0.82	-5.5	2.38	S13323	104.215	104.215	S13323		4	18	S20529	S20529	100.44	0.95	3.71	-1.05	4.17	1.76	S20529	100.44	100.44	S20529
4	19	S19111	S19111	74.76	1.66	3.62	-3.89	1.28	3.05	S19111	74.759	76.541	S13393		4	19	c19.loc72	S13393	75.73	1.41	3.71	3.73	-1.94	2.59	S19111	74.759	76.541	S13393
4	20	S13608	S13608	29.56	4.09	3.62	6.27	-1.15	7.34	S25004	11.353	29.561	S13608		4	20	S13608	S13608	29.56	4.94	3.71	-6.79	1.9	8.8	S25004	11.353	29.561	S13608
		1005 - 000															1005 - 000
5	1	S28783	S26304	41.58	0.87	4.19	0.12	-3.55	1.56	S26304	41.58	41.58	S26304		5	1	c1.loc18	S13169	25.35	0.97	4.12	-0.36	4.33	1.74	S21288	17.33	29.884	S13169
5	2	c2.loc108	S18197	112.88	1.77	4.19	-2.78	3.48	3.16	S16923	103.895	116.494	S18197		5	2	c2.loc106	S18197	110.88	1.5	4.12	1.95	-3.37	2.68	S16923	103.895	116.494	S18197
5	3	c3.loc54	S13079	66.53	2.11	4.19	-1.06	-6	3.75	S13079	61.481	74.162	S12585		5	3	c3.loc54	S13079	66.53	1.83	4.12	-0.44	5.75	3.26	S13079	61.481	74.162	S12585
5	4	S12844	S12844	53.33	1.6	4.19	4.1	-1.94	2.86	S12844	53.325	54.889	S26381		5	4	S12844	S12844	53.33	1.09	4.12	-3.61	0.88	1.96	S12844	53.325	54.889	S26381
5	5	S21315	S21315	65.73	1.48	4.19	-1.08	-5.96	2.65	S19569	57.945	65.734	S21315		5	5	S21315	S21315	65.73	1.41	4.12	0.2	5.73	2.52	S19569	57.945	65.734	S21315
5	6	c6.loc14	S13939	37.21	1.35	4.19	-3.69	1.79	2.42	S13939	36.765	67.988	S12981		5	6	S13939	S13939	36.77	1.23	4.12	3.96	0.35	2.21	S13939	36.765	67.988	S12981
5	7	S14845	S14845	71.02	0.8	4.19	3.24	1.52	1.44	S25475	70.761	71.022	S14845		5	7	S14845	S14845	71.02	0.86	4.12	-2.69	-2.63	1.55	S25475	70.761	71.022	S14845
5	8	S16882	S16882	14.66	2.43	4.19	-2.79	5.56	4.31	S13340	9.566	14.662	S16882		5	8	S22301	S22301	136.75	2.43	4.12	5.32	2.18	4.31	S22301	136.745	142.958	S23475
5	9	S23059	S23059	81.34	0.63	4.19	2.86	-1.34	1.14	S23059	81.336	84.148	S24936		5	9	S21711	S21711	45.77	0.53	4.12	-1.24	-2.76	0.96	S21711	45.77	45.77	S21711
5	10	c10.loc76	S69791	90.26	1.03	4.19	2.61	-4.29	1.85	S19297	83.712	92.393	S69791		5	10	S30584	S30584	14.26	1.05	4.12	0.13	-4.89	1.89	S30584	14.263	14.263	S30584
5	11	c11.loc18	S23942	41.86	0.67	4.19	-0.32	-3.84	1.21	S23942	38.321	46.248	S13688		5	11	c11.loc18	S23942	41.86	0.63	4.12	1.23	3.7	1.14	S23942	38.321	46.248	S13688
5	12	S20464	S20464	74.86	0.91	4.19	2.33	-3.16	1.64	S28782	62.138	74.864	S20464		5	12	S20464	S20464	74.86	0.72	4.12	-1.52	3.55	1.3	S28782	62.138	74.864	S20464
5	13	S28342	S28342	36.67	1.35	4.19	-0.25	-5.89	2.42	S28342	36.67	36.67	S28342		5	13	S28342	S28342	36.67	1.14	4.12	-0.15	5.31	2.05	S28342	36.67	36.67	S28342
5	14	c14.loc12	S30438	15.28	1.28	4.19	-1.15	-5.43	2.29	S30533	13.099	15.332	S30438		5	14	S30438	S30438	15.33	1.55	4.12	0.86	5.9	2.77	S30533	13.099	15.332	S30438
5	15	S24664	S24664	81.62	2.19	4.19	5.39	1.56	3.89	S24664	81.618	81.618	S24664		5	15	S24664	S24664	81.62	2.97	4.12	-5.62	-2.01	5.24	S24664	81.618	81.618	S24664
5	16	c16.loc64	S20273	72.18	2.39	4.19	-4.41	4.1	4.24	S29884	71.559	72.476	S20273		5	16	c16.loc74	S20695	82.18	2.07	4.12	3.02	-5.61	3.68	S20695	78.968	87.383	S16235
5	17	S28310	S28310	77.39	2.16	4.19	3.91	-4.94	3.84	S28310	77.388	95.969	S21779		5	17	S28310	S28310	77.39	2.49	4.12	-4.04	4.47	4.41	S28310	77.388	95.969	S21779
5	18	c18.loc86	S21389	86.92	0.82	4.19	2.95	2.61	1.48	S21389	86.585	90.462	S12608		5	18	c18.loc88	S12608	88.92	1.42	4.12	-3.58	-5.23	2.54	S21389	86.585	90.462	S12608
5	19	S14602	S14602	90.44	3.59	4.19	-5.17	-5.06	6.3	S24237	89.808	90.442	S14602		5	19	S14602	S14602	90.44	3.17	4.12	5.24	3.25	5.59	S24237	89.808	90.442	S14602
5	20	c20.loc20	S26125	31.35	5.61	4.19	7.34	1.73	9.67	S26125	30.239	33.207	S13844		5	20	c20.loc20	S26125	31.35	5.28	4.12	-6.94	0.5	9.13	S26125	30.239	33.207	S13844
		1006 - 000															1006 - 000
6	1	c1.loc18	S13169	25.35	1.3	4.17	1.19	-4.5	2.28	S21288	17.33	29.884	S13169		6	1	c1.loc18	S13169	25.35	1.15	4.02	-0.87	4.15	2.02	S21288	17.33	29.884	S13169
6	2	S19971	S19971	4.88	1.21	4.17	0.25	-6.06	2.12	S19971	4.877	20.449	S13263		6	2	S13191	S13191	27.01	0.81	4.02	-1.47	4.72	1.42	S13191	27.009	28.412	S29458
6	3	c3.loc30	S16303	42.53	0.83	4.17	-1.75	3.52	1.46	S14686	32.618	45.589	S16303		6	3	S18689	S18689	13.4	0.74	4.02	-0.04	4.62	1.3	S23073	12.532	13.404	S18689
6	4	c4.loc34	S29213	40.14	0.9	4.17	3.58	0.82	1.58	S20596	32.272	46.203	S29213		6	4	S13240	S13240	28	0.68	4.02	-0.98	-3.84	1.2	S12554	20.252	28.004	S13240
6	5	S20430	S20430	80.51	0.97	4.17	-2.5	-2.74	1.7	S20430	80.51	80.51	S20430		6	5	S20430	S20430	80.51	0.83	4.02	1.4	4.52	1.46	S20430	80.51	80.51	S20430
6	6	S12558	S12558	90.88	1.27	4.17	-3.75	-0.14	2.22	S12558	90.88	90.88	S12558		6	6	S12558	S12558	90.88	1.22	4.02	3.76	-1.31	2.14	S12558	90.88	90.88	S12558
6	7	S69737	S69737	89.84	0.91	4.17	-0.84	3.85	1.6	S69737	89.837	89.837	S69737		6	7	S69737	S69737	89.84	1.46	4.02	0.58	-5.88	2.55	S69737	89.837	89.837	S69737
6	8	S13733	S13733	74.63	1.68	4.17	-2.52	-5.04	2.93	S13733	74.63	74.63	S13733		6	8	S13733	S13733	74.63	1.61	4.02	2.6	4.89	2.81	S13733	74.63	74.63	S13733
6	9	S18703	S18703	84.99	1.53	4.17	-0.54	-5.85	2.67	S18703	84.99	84.99	S18703		6	9	S18703	S18703	84.99	1.25	4.02	1.51	5.04	2.19	S18703	84.99	84.99	S18703
6	10	c10.loc68	S19297	82.26	0.65	4.17	-2.16	1.62	1.14	S13294	80.177	83.712	S19297		6	10	S21014	S21014	117.38	0.76	4.02	1.36	-3.69	1.34	S21014	117.377	117.856	S30838
6	11	S30981	S30981	113.62	0.87	4.17	0.16	4.81	1.53	S20592	110.169	113.624	S30981		6	11	S30981	S30981	113.62	0.46	4.02	0.26	-3.89	0.81	S20592	110.169	113.624	S30981
6	12	c12.loc34	S13253	39.17	0.9	4.17	0.4	-2.77	1.58	S23407	15.72	49.406	S13253		6	12	c12.loc32	S13253	37.17	0.82	4.02	0.07	2.38	1.44	S23407	15.72	49.406	S13253
6	13	c13.loc2	S30529	12.12	0.96	4.17	0.76	-4.47	1.69	S13670	10.117	13.084	S30529		6	13	S29729	S29729	18.38	0.75	4.02	-1.05	3.8	1.32	S29729	18.376	19.184	S13737
6	14	S12842	S12842	64.21	0.9	4.17	-3.14	1.25	1.58	S24114	56.097	64.211	S12842		6	14	S21725	S21725	15.62	0.88	4.02	3.13	3.18	1.55	S21725	15.619	21.727	S16822
6	15	c15.loc4	S20329	22.77	2.51	4.17	-2.81	-6.98	4.35	S20329	20.044	36.23	S18043		6	15	c15.loc6	S20329	24.77	2.21	4.02	3.02	5.84	3.84	S20329	20.044	36.23	S18043
6	16	S27390	S27390	58.39	1.46	4.17	4.29	-0.29	2.55	S27390	58.386	71.559	S29884		6	16	S27390	S27390	58.39	1.71	4.02	-4.96	0.19	2.98	S27390	58.386	71.559	S29884
6	17	c17.loc92	S14356	103.45	1.7	4.17	-2.21	4.52	2.97	S14356	99.549	109.308	S21643		6	17	c17.loc92	S14356	103.45	1.65	4.02	2.33	-4.86	2.88	S14356	99.549	109.308	S21643
6	18	S21100	S21100	48.95	0.6	4.17	1.48	-3.62	1.06	S21100	48.948	56.711	S26134		6	18	S12608	S12608	90.46	0.48	4.02	-1.75	-3.38	0.85	S21389	86.585	90.462	S12608
6	19	S13933	S13933	55.88	2.55	4.17	-4.51	4.08	4.42	S69683	54.933	55.881	S13933		6	19	S13933	S13933	55.88	2.23	4.02	4.17	-4.27	3.87	S69683	54.933	55.881	S13933
6	20	S13844	S13844	33.21	4.56	4.17	6.68	0.95	7.76	S13844	33.207	41.895	S15256		6	20	S13844	S13844	33.21	3.96	4.02	-6.22	-0.1	6.77	S13844	33.207	41.895	S15256
		1007 - 000															1007 - 000
7	1	S24079	S24079	42.01	0.69	3.98	-1.31	3.3	1.21	S24079	42.007	42.627	S27470		7	1	c1.loc54	S30187	61.35	0.83	4.72	2.73	0.14	1.45	S30187	45.576	92.812	S19097
7	2	c2.loc106	S18197	110.88	1.39	3.98	-3.84	0.98	2.42	S16923	103.895	116.494	S18197		7	2	c2.loc104	S16923	108.88	1.72	4.72	4.2	-1.93	2.99	S16923	103.895	116.494	S18197
7	3	S28403	S28403	28.44	1.04	3.98	1.32	3.9	1.82	S28403	28.436	30.518	S14200		7	3	S28403	S28403	28.44	1.31	4.72	-2.38	-3.82	2.28	S28403	28.436	30.518	S14200
7	4	S20763	S20763	47.07	1.11	3.98	3.14	-1.55	1.94	S20763	47.068	51.076	S24445		7	4	c4.loc66	S28325	77.97	1.66	4.72	-1.38	1.27	2.89	S28325	53.845	110.22	S18979
7	5	c5.loc4	S19814	4	1.56	3.98	0.75	-4.79	2.71	S19814	2.452	6.866	S13925		7	5	c5.loc6	S13925	6	1.49	4.72	-0.11	4.8	2.59	S19814	2.452	6.866	S13925
7	6	S13376	S13376	23.66	0.72	3.98	-2.15	2.03	1.26	S13376	23.661	23.661	S13376		7	6	c6.loc110	S17776	133.66	0.79	4.72	-0.5	4.18	1.38	S19937	130.272	135.042	S17776
7	7	c7.loc10	S18678	26.95	1.99	3.98	2.45	4.76	3.45	S18678	16.947	38.048	S18251		7	7	c7.loc12	S18251	28.95	1.46	4.72	-1.31	-4.57	2.54	S18678	16.947	38.048	S18251
7	8	c8.loc98	S19638	107.57	1.15	3.98	3.58	-1.59	2.01	S19638	106.09	124.762	S13452		7	8	c8.loc98	S19638	107.57	1.09	4.72	-3.2	1.59	1.9	S19638	106.09	124.762	S13452
7	9	S13760	S13760	70	1.68	3.98	3.52	-0.45	2.92	S13760	69.997	71.268	S30580		7	9	c9.loc52	S20577	62.12	1.09	4.72	-2.3	3	1.9	S20577	60.041	69.997	S13760
7	10	S21178	S21178	117.38	0.36	3.98	1.94	-1.23	0.63	S21178	117.377	117.856	S30838		7	10	S21178	S21178	117.38	0.41	4.72	-1.95	1.63	0.72	S21178	117.377	117.856	S30838
7	11	c11.loc80	S23830	103.86	1.08	3.98	-1.82	-3.71	1.89	S23830	101.754	109.913	S28908		7	11	c11.loc80	S23830	103.86	0.83	4.72	1.76	3.24	1.45	S23830	101.754	109.913	S28908
7	12	S15461	S15461	5.17	1.6	3.98	-3.74	-1.79	2.78	S15461	5.167	6.175	S21312		7	12	S15461	S15461	5.17	2.16	4.72	4.52	1.12	3.74	S15461	5.167	6.175	S21312
7	13	c13.loc6	S30529	11.69	1.13	3.98	0.78	-4.77	1.97	S13670	10.117	13.084	S30529		7	13	S18476	S18476	40.04	1.29	4.72	-0.9	-5.16	2.25	S28790	36.736	40.041	S18476
7	14	S14645	S14645	3.28	0.7	3.98	1.73	2.68	1.23	S14645	3.28	3.28	S14645		7	14	S14645	S14645	3.28	0.77	4.72	-1.61	-3.2	1.35	S14645	3.28	3.28	S14645
7	15	S19601	S19601	18.77	2.43	3.98	-4.29	2.37	4.2	S19601	18.773	18.773	S19601		7	15	S19601	S19601	18.77	2.48	4.72	4.45	-4.24	4.28	S19601	18.773	18.773	S19601
7	16	S29884	S29884	71.56	3.91	3.98	1.83	-7.09	6.67	S29884	71.559	72.476	S20273		7	16	c16.loc60	S29884	68.18	3.04	4.72	-1.84	6.72	5.22	S27390	58.386	71.559	S29884
7	17	c17.loc66	S28310	82.38	2.15	3.98	-4.84	0.69	3.72	S28310	77.388	99.549	S14356		7	17	c17.loc68	S28310	84.38	2.07	4.72	4.23	-0.51	3.59	S28310	77.388	99.549	S14356
7	18	c18.loc66	S30440	66.92	1.09	3.98	0.47	-2.81	1.9	S30440	56.711	78.501	S12912		7	18	c18.loc42	S29772	42.92	1.26	4.72	-0.28	4.76	2.2	S29576	41.17	43.918	S29772
7	19	S29955	S29955	86.3	1.72	3.98	-4.05	-0.05	2.99	S18449	84.534	86.302	S29955		7	19	S29955	S29955	86.3	2.06	4.72	4.45	-0.1	3.57	S18449	84.534	86.302	S29955
7	20	c20.loc18	S13844	29.35	4.42	3.98	5.15	0.53	7.5	S13479	18.908	33.207	S13844		7	20	c20.loc18	S13844	29.35	3.74	4.72	-5.26	-1.37	6.39	S13479	18.908	33.207	S13844
		1009 - 000															1009 - 000
8	1	S27470	S27470	42.63	0.62	3.67	0.61	3.96	1.07	S27470	42.627	43.795	S22723		8	1	c1.loc72	S19097	79.35	0.71	4.03	-0.27	2.42	1.22	S30187	45.576	92.812	S19097
8	2	S21348	S21348	71.69	1.19	3.67	3.72	0.56	2.04	S18897	65.18	71.695	S21348		8	2	S23556	S23556	45.03	1.96	4.03	0.41	6.21	3.34	S23556	45.028	49.096	S29341
8	3	S16303	S16303	45.59	1.76	3.67	2.77	-3.95	3	S16303	45.589	60.667	S17174		8	3	S16303	S16303	45.59	1.13	4.03	-1.96	4.1	1.94	S16303	45.589	60.667	S17174
8	4	S12554	S12554	20.25	0.54	3.67	2.09	1.73	0.93	S13654	11.97	20.252	S12554		8	4	S12554	S12554	20.25	0.7	4.03	-2.39	-2.21	1.2	S13654	11.97	20.252	S12554
8	5	c5.loc42	S20561	42	0.91	3.67	3.31	-0.19	1.56	S16669	38.957	44.01	S20561		8	5	c5.loc42	S20561	42	0.73	4.03	-2.93	1.4	1.26	S16669	38.957	44.01	S20561
8	6	S28665	S28665	106.58	1.89	3.67	-3.01	-4.27	3.22	S30961	100.913	106.582	S28665		8	6	S28665	S28665	106.58	1.41	4.03	2.42	4.66	2.41	S30961	100.913	106.582	S28665
8	7	c7.loc30	S12885	46.95	1.11	3.67	-1.92	3.49	1.9	S13778	39.939	47.379	S12885		8	7	S12885	S12885	47.38	1.71	4.03	2.35	-4.67	2.92	S12885	47.379	67.725	S15510
8	8	S30810	S30810	97.04	1.57	3.67	1.92	-4.28	2.68	S30810	97.037	98.117	S19504		8	8	S30810	S30810	97.04	1.54	4.03	-1.2	5.27	2.63	S30810	97.037	98.117	S19504
8	9	c9.loc78	S18177	88.12	1.02	3.67	2.21	-3.31	1.75	S18703	84.99	90.172	S18177		8	9	c9.loc2	S20092	12.12	0.76	4.03	0.04	4.19	1.31	S22869	10.116	12.142	S20092
8	10	c10.loc90	S69791	104.26	1.2	3.67	-1.53	3.21	2.06	S69791	92.393	117.377	S21178		8	10	c10.loc88	S69791	102.26	0.98	4.03	0.88	-2.81	1.68	S69791	92.393	117.377	S21178
8	11	c11.loc26	S19087	49.86	0.63	3.67	1.83	-1.25	1.08	S23942	38.321	55.573	S19087		8	11	c11.loc22	S23942	45.86	0.82	4.03	-2.53	1.99	1.41	S23942	38.321	55.573	S19087
8	12	S12573	S12573	55.64	0.87	3.67	3.03	-0.56	1.49	S12573	55.638	57.757	S29330		8	12	S17989	S17989	9.74	0.95	4.03	0.8	4.96	1.63	S17989	9.737	9.802	S18051
8	13	c13.loc48	S29998	53.69	2.17	3.67	-0.85	5.4	3.69	S29998	52.218	57.817	S19896		8	13	S28583	S28583	91.63	1.58	4.03	4.29	-1.09	2.7	S18333	76.682	91.631	S28583
8	14	S15148	S15148	27.38	0.65	3.67	2.23	1.94	1.12	S20676	25.48	27.381	S15148		8	14	S12842	S12842	64.21	0.28	4.03	-1.61	-2.47	0.48	S24114	56.097	64.211	S12842
8	15	c15.loc12	S18043	30.77	0.59	3.67	-1.91	-2.02	1.02	S19601	18.773	36.23	S18043		8	15	c15.loc14	S18043	32.77	0.53	4.03	1.61	1.79	0.91	S19601	18.773	36.23	S18043
8	16	S21493	S21493	51.41	1.56	3.67	3.94	0.79	2.66	S15042	47.299	51.413	S21493		8	16	S15042	S15042	47.3	1.85	4.03	-4.09	3.02	3.15	S15042	47.299	51.413	S21493
8	17	S28878	S28878	74.48	1.42	3.67	3.54	-1.1	2.43	S28878	74.476	75.061	S27305		8	17	S28878	S28878	74.48	1.87	4.03	-4.21	2.09	3.19	S28878	74.476	75.061	S27305
8	18	c18.loc88	S12608	88.92	0.85	3.67	1.89	-2.94	1.46	S21389	86.585	90.462	S12608		8	18	c18.loc88	S12608	88.92	0.85	4.03	-1.22	3.61	1.46	S21389	86.585	90.462	S12608
8	19	c19.loc24	S69683	52.71	1.89	3.67	-2.97	-2.85	3.22	S15314	46.511	54.933	S69683		8	19	c19.loc44	S13393	72.71	1.81	4.03	4.23	-1.15	3.09	S13933	55.881	76.541	S13393
8	20	c20.loc24	S13844	35.35	8.03	3.67	6.44	-0.63	12.98	S13844	33.207	41.895	S15256		8	20	c20.loc20	S13608	31.35	6.93	4.03	-6.81	0.63	1.31	S13608	29.561	33.207	S13844
		1022 - 00															1022 - 00
9	1	c1.loc66	S13795	81.98	1.73	3.98	-2.29	-3.4	3.16	S12896	77.066	83.799	S13795		9	1	S29432	S29432	45.06	1.97	3.8	3.21	-2.85	3.59	S28020	43.745	45.061	S29432
9	2	S30839	S30839	28.43	1.34	3.98	3.49	-0.47	2.46	S12811	26.14	28.431	S30839		9	2	S20031	S20031	3.54	1.14	3.8	-3.07	1.03	2.09	S20031	3.544	3.544	S20031
9	3	c3.loc76	S12737	88.53	0.85	3.98	2.2	-0.5	1.57	S14954	85.18	91.756	S12737		9	3	S12737	S12737	91.76	0.66	3.8	-1.78	-1.44	1.22	S12737	91.756	92.06	S23384
9	4	c4.loc34	S18688	39.44	1.09	3.98	0.65	-3.1	2	S20596	32.272	45.961	S18688		9	4	S20763	S20763	47.07	0.55	3.8	0.6	2.79	1.02	S20763	47.068	47.209	S29037
9	5	S26581	S26581	80.63	0.79	3.98	-2.32	1.63	1.46	S20430	80.51	80.633	S26581		9	5	S16344	S16344	7.67	1.17	3.8	2.83	-0.32	2.15	S16344	7.67	7.67	S16344
9	6	c6.loc10	S13939	33.81	0.65	3.98	-2.1	0.7	1.2	S13110	26.077	36.765	S13939		9	6	S12977	S12977	100.17	0.63	3.8	-1.71	2.57	1.16	S29602	98.146	100.174	S12977
9	7	S15334	S15334	64.68	1.93	3.98	2.27	-4.66	3.52	S28271	57.323	64.684	S15334		9	7	c7.loc36	S15334	67.48	1.9	3.8	-1.8	4.26	3.47	S15334	64.684	89.837	S69737
9	8	c8.loc18	S16882	27.57	0.98	3.98	-1.5	-1.99	1.8	S16882	14.662	44.469	S12616		9	8	c8.loc20	S12616	29.57	1.08	3.8	0.82	2.53	1.99	S16882	14.662	44.469	S12616
9	9	S27145	S12624	9.35	1.22	3.98	-2.27	-2.16	2.24	S12624	9.345	10.116	S22869		9	9	S22869	S22869	10.12	1.09	3.8	2.59	0.94	2	S22869	10.116	12.142	S20092
9	10	c10.loc68	S69791	82.26	1.11	3.98	2.12	-0.53	2.04	S12648	66.854	92.393	S69791		9	10	c10.loc62	S12648	76.26	0.58	3.8	-1.21	-0.78	1.07	S12648	66.854	92.393	S69791
9	11	S19887	S19887	23.86	2.02	3.98	3.34	-2.04	3.68	S19887	23.856	26.167	S12515		9	11	c11.loc74	S13485	97.86	1.81	3.8	3.5	-1.51	3.31	S13485	92.403	109.913	S28908
9	12	c12.loc64	S13230	71.16	1.33	3.98	2.6	2.06	2.44	S13230	70.79	74.864	S20464		9	12	S13558	S13558	60.28	1.93	3.8	-2.36	-3.85	3.52	S12573	55.638	60.281	S13558
9	13	S24542	S24542	61.35	1.48	3.98	3.18	-0.37	2.71	S19896	57.817	61.354	S24542		9	13	S17633	S17633	35.44	0.65	3.8	-0.46	-3.2	1.2	S17633	35.44	35.44	S17633
9	14	c14.loc78	S18652	81.28	0.96	3.98	-1.24	2.52	1.77	S29660	73.942	86.181	S18652		9	14	c14.loc78	S18652	81.28	1.37	3.8	1.68	-2.45	2.51	S29660	73.942	86.181	S18652
9	15	c15.loc60	S30960	65.66	2.32	3.98	-3.38	-2.82	4.22	S13017	61.142	66.033	S30960		9	15	c15.loc60	S30960	65.66	3.22	3.8	4.08	3.24	5.8	S13017	61.142	66.033	S30960
9	16	S13754	S13754	57.7	3.25	3.98	4.49	0.27	5.86	S13754	57.697	60.927	S13698		9	16	S13908	S13908	66	3.34	3.8	-4.81	0.34	6.01	S13698	60.927	66.003	S13908
9	17	c17.loc42	S15648	53.45	1.25	3.98	0.47	-4.07	2.29	S13401	44.739	56.348	S14569		9	17	c17.loc82	S21779	93.45	0.99	3.8	-0.82	-3.01	1.82	S17944	87.839	95.969	S21779
9	18	S26150	S26150	103.11	1.88	3.98	3.75	0.18	3.43	S26150	103.109	103.109	S26150		9	18	S26150	S26150	103.11	1.77	3.8	-3.52	2.41	3.23	S26150	103.109	103.109	S26150
9	19	S13393	S13393	76.54	1.64	3.98	-3.37	2.72	3	S19111	74.759	76.541	S13393		9	19	c19.loc62	S20660	65.73	2	3.8	3.66	-1.35	3.65	S20660	62.309	74.759	S19111
9	20	S13844	S13844	33.21	3.57	3.98	4.5	1.16	6.41	S13844	33.207	41.895	S15256		9	20	S13844	S13844	33.21	2.69	3.8	-4.16	-0.58	4.87	S13844	33.207	41.895	S15256
		1023 - 00															1023 - 00
10	1	S15856	S15856	97.29	1.57	3.99	3.91	-1.64	2.98	S15856	97.287	97.287	S15856		10	1	S15856	S15856	97.29	1.88	3.89	-4.21	2.75	3.56	S15856	97.287	97.287	S15856
10	2	S13160	S13160	114.69	1.31	3.99	-2.66	-3.22	2.49	S13160	114.69	114.69	S13160		10	2	S18743	S18743	85.83	1.29	3.89	3.05	-3.86	2.45	S27987	85.057	85.835	S18743
10	3	S29820	S29820	23.32	1.3	3.99	3.38	-0.63	2.47	S13533	22.033	23.323	S29820		10	3	S12938	S12938	66.3	0.98	3.89	1.21	-4.75	1.87	S21001	63.125	66.302	S12938
10	4	S13694	S13694	19.5	2.32	3.99	3.89	-3.77	4.37	S13694	19.496	20.252	S12554		10	4	S12554	S12554	20.25	2.37	3.89	-3.41	4.81	4.46	S13694	19.496	20.252	S12554
10	5	S15802	S15802	17.41	0.97	3.99	2.91	-2.36	1.85	S15802	17.406	20.28	S13319		10	5	S13271	S13271	73.04	0.96	3.89	-3.07	-2.43	1.83	S13271	73.037	80.461	S26601
10	6	c6.loc90	S13752	113.81	1	3.99	1.42	-3.93	1.91	S23919	113.28	114.129	S13752		10	6	c6.loc90	S13752	113.81	1.01	3.89	-1.79	3.99	1.93	S23919	113.28	114.129	S13752
10	7	S69737	S69737	89.84	1.86	3.99	3.08	5.37	3.52	S69737	89.837	89.837	S69737		10	7	S69737	S69737	89.84	1.66	3.89	-3.13	-4.26	3.15	S69737	89.837	89.837	S69737
10	8	S19910	S19910	90.75	1.57	3.99	-0.57	5.43	2.98	S27380	89.495	90.755	S19910		10	8	S19910	S19910	90.75	1.45	3.89	0.38	-5.45	2.76	S27380	89.495	90.755	S19910
10	9	S14945	S14945	34.03	1.34	3.99	3.69	0.47	2.55	S18132	23.81	34.032	S14945		10	9	S14945	S14945	34.03	1.06	3.89	-3.91	-1.25	2.02	S18132	23.81	34.032	S14945
10	10	c10.loc74	S69791	88.26	0.89	3.99	1.83	-2.64	1.7	S12648	66.854	92.393	S69791		10	10	c10.loc70	S69791	84.26	1.14	3.89	-3.13	2.27	2.17	S12648	66.854	92.393	S69791
10	11	S15351	S15351	117.93	1.14	3.99	0.29	-4.83	2.17	S16145	115.974	117.934	S15351		10	11	S15351	S15351	117.93	1	3.89	-0.24	5.17	1.91	S16145	115.974	117.934	S15351
10	12	S13558	S13558	60.28	0.97	3.99	1.54	3.37	1.85	S12573	55.638	60.281	S13558		10	12	S13558	S13558	60.28	0.92	3.89	-1.46	-3.58	1.76	S12573	55.638	60.281	S13558
10	13	S31019	S31019	5.14	1.24	3.99	0.08	5.27	2.36	S31019	5.145	5.145	S31019		10	13	S23969	S23969	5.69	0.85	3.89	0.83	-5.43	1.62	S23969	5.688	12.508	S30879
10	14	c14.loc64	S23278	67.28	1.87	3.99	1.44	-4.41	3.54	S23278	64.715	73.942	S29660		10	14	c14.loc66	S23278	69.28	1.97	3.89	-0.69	5.16	3.72	S23278	64.715	73.942	S29660
10	15	c15.loc36	S19643	41.66	0.86	3.99	2.53	0.8	1.64	S12650	31.257	47.811	S19643		10	15	c15.loc36	S19643	41.66	1.01	3.89	-2.74	-0.79	1.93	S12650	31.257	47.811	S19643
10	16	S21493	S21493	51.41	2.25	3.99	5.12	-0.15	4.24	S25499	48.983	51.413	S21493		10	16	S21493	S21493	51.41	2.12	3.89	-4.85	-0.43	4	S25499	48.983	51.413	S21493
10	17	c17.loc8	S25296	19.45	2.6	3.99	2.47	-5.51	4.89	S16901	11.606	21.274	S25296		10	17	S25296	S25296	21.27	2.14	3.89	-2.71	6.01	4.04	S16901	11.606	21.274	S25296
10	18	S23378	S23378	0	1.38	3.99	-1.72	5.84	2.62	S23378	0	0	S23378		10	18	S23378	S23378	0	2.16	3.89	2.19	-5.47	4.08	S23378	0	0	S23378
10	19	S18727	S18727	84.05	3.11	3.99	0.57	7.47	5.82	S18727	84.05	84.05	S18727		10	19	S18449	S18449	84.53	2.15	3.89	0.69	-6.73	4.06	S18727	84.05	84.534	S18449
10	20	S13844	S13844	33.21	4.08	3.99	5.72	0.45	7.56	S13844	33.207	41.895	S15256		10	20	S13844	S13844	33.21	4.29	3.89	-5.81	0.31	7.93	S13844	33.207	41.895	S15256
		1024 - 00															1024 - 00
11	1	S15856	S15856	97.29	2.14	3.97	-0.3	4.97	3.76	S15856	97.287	97.287	S15856		11	1	S15856	S15856	97.29	1.39	3.97	1.01	-4.13	2.46	S15856	97.287	97.287	S15856
11	2	S18197	S18197	116.49	1.53	3.97	-1.48	3.95	2.7	S13160	114.69	116.494	S18197		11	2	S18197	S18197	116.49	1.95	3.97	2.14	-4.56	3.43	S13160	114.69	116.494	S18197
11	3	c3.loc70	S14954	82.53	0.9	3.97	2.28	1.76	1.6	S21286	67.505	85.18	S14954		11	3	c3.loc78	S12737	90.53	0.74	3.97	-1.72	-1.07	1.32	S14954	85.18	91.756	S12737
11	4	c4.loc18	S12554	23.44	2.98	3.97	2.48	3.04	5.2	S12554	20.252	32.272	S20596		11	4	c4.loc18	S12554	23.44	1.72	3.97	-1.57	-2.54	3.04	S12554	20.252	32.272	S20596
11	5	S23534	S23534	34.63	1.32	3.97	0.65	4.39	2.34	S23534	34.628	38.957	S16669		11	5	S13271	S13271	73.04	0.83	3.97	1.79	-3.15	1.48	S13271	73.037	80.461	S26601
11	6	c6.loc40	S13939	63.81	2.65	3.97	-0.17	1.57	4.64	S13939	36.765	97.811	S17861		11	6	c6.loc38	S13939	61.81	2.29	3.97	-0.28	-1.66	4.02	S13939	36.765	97.811	S17861
11	7	S26222	S26222	56.04	0.54	3.97	-0.81	2.42	0.96	S13100	50.249	56.043	S26222		11	7	S69737	S69737	89.84	0.59	3.97	-0.77	2.78	1.05	S69737	89.837	89.837	S69737
11	8	c8.loc122	S24024	131.57	2.15	3.97	3.34	1.25	3.78	S13292	128.798	133.921	S24024		11	8	S25638	S25638	135.44	1.45	3.97	-3.21	0.31	2.56	S24024	133.921	135.442	S25638
11	9	S12624	S27145	9.35	1	3.97	2.3	1.53	1.78	S27145	9.345	10.116	S22869		11	9	S24936	S24936	84.15	0.66	3.97	-1.43	-3.28	1.18	S24936	84.148	84.243	S23589
11	10	c10.loc34	S27461	48.26	1.59	3.97	3.23	-0.14	2.81	S13117	43.739	51.447	S27461		11	10	S30109	S30109	53.14	1.61	3.97	-3.12	2.17	2.84	S30109	53.136	54.348	S27439
11	11	c11.loc52	S27357	75.86	1.29	3.97	2.35	2.74	2.29	S24081	66.695	80.992	S27357		11	11	c11.loc52	S27357	75.86	2.33	3.97	-2.97	-0.96	4.09	S24081	66.695	80.992	S27357
11	12	c12.loc36	S13253	43.16	1.18	3.97	-1.09	2.24	2.09	S24882	31.715	49.406	S13253		11	12	c12.loc36	S13253	43.16	1.91	3.97	2.21	-2.71	3.36	S24882	31.715	49.406	S13253
11	13	S16098	S16098	107.33	1.59	3.97	0.61	-4.1	2.81	S16098	107.33	107.33	S16098		11	13	S17362	S17362	68.7	1.73	3.97	-0.19	-4.78	3.05	S20004	68.55	68.704	S17362
11	14	c14.loc20	S25149	23.28	1.34	3.97	0.44	3.61	2.37	S14645	3.28	35.521	S25149		11	14	S26963	S26963	55.5	1.24	3.97	1.25	-3.17	2.2	S13280	46.828	55.501	S26963
11	15	S29088	S29088	74.81	1.56	3.97	-2.95	-1.61	2.76	S29088	74.805	75.942	S24165		11	15	S12764	S12764	79.33	1.16	3.97	2.19	1.08	2.06	S28449	78.712	79.332	S12764
11	16	S25499	S25499	48.98	2.71	3.97	3.72	-2.4	4.74	S28839	46.657	48.983	S25499		11	16	c16.loc46	S21493	50.91	3.26	3.97	-3.42	3.32	5.67	S25499	48.983	51.413	S21493
11	17	S27725	S27725	113.9	0.77	3.97	-1.91	-1.76	1.37	S27725	113.896	116.098	S19494		11	17	S17944	S17944	87.84	0.76	3.97	0.46	2.89	1.35	S17944	87.839	95.969	S21779
11	18	S18434	S18434	0.92	2.28	3.97	2.78	-4.45	4	S18434	0.923	0.923	S18434		11	18	c18.loc2	S18434	2.92	1.81	3.97	-2.93	2.47	3.19	S18434	0.923	8.628	S15110
11	19	S18727	S18727	84.05	3.24	3.97	-3.28	2.54	5.64	S18727	84.05	84.05	S18727		11	19	c19.loc76	S13330	79.73	2.17	3.97	2.9	-1.61	3.81	S13393	76.541	80.749	S13330
11	20	S13844	S13844	33.21	5.37	3.97	4.75	1.6	9.17	S13844	33.207	41.895	S15256		11	20	S13844	S13844	33.21	5.46	3.97	-4.61	-2.39	9.32	S13844	33.207	41.895	S15256
		1025 - 00															1025 - 00
12	1	S13053	S13053	16.65	2.59	3.88	3.9	-2.09	4.52	S13053	16.649	16.723	S20733		12	1	S13053	S13053	16.65	1.85	3.98	-3.73	1.56	3.25	S13053	16.649	16.723	S20733
12	2	c2.loc30	S69738	33.54	2.98	3.88	2.9	-4.15	5.18	S12843	30.668	36.115	S69738		12	2	c2.loc30	S69738	33.54	3.08	3.98	-3.48	3.84	5.35	S12843	30.668	36.115	S69738
12	3	c3.loc36	S15821	48.53	0.94	3.88	-1	2.12	1.66	S15821	38.175	60.667	S18394		12	3	c3.loc32	S15821	44.53	1.59	3.98	1.3	-3.45	2.8	S15821	38.175	60.667	S18394
12	4	S19262	S19262	5.44	0.82	3.88	1.77	-2.34	1.45	S19262	5.442	5.442	S19262		12	4	S21637	S21637	59.69	0.57	3.98	1.85	-1.83	1.01	S19464	59.343	59.692	S21637
12	5	S29784	S29784	33.81	2.43	3.88	-3.87	-0.72	4.24	S29784	33.81	33.81	S29784		12	5	S26653	S26653	34.6	2.9	3.98	4.07	0.21	5.04	S26653	34.598	34.628	S23534
12	6	c6.loc108	S12626	131.81	3.73	3.88	4.56	0.89	6.44	S19937	130.272	132.414	S12626		12	6	S12626	S12626	132.41	2.46	3.98	-4.23	-1.74	4.3	S19937	130.272	132.414	S12626
12	7	S69737	S69737	89.84	2.56	3.88	2.76	4.32	4.47	S69737	89.837	89.837	S69737		12	7	c7.loc56	S69737	87.48	2.6	3.98	-2.52	-4.67	4.53	S16515	64.684	89.837	S69737
12	8	S12638	S12638	85.6	1.79	3.88	0.52	-4.52	3.14	S12638	85.599	89.495	S27380		12	8	c8.loc78	S27380	87.57	2.83	3.98	-0.75	5.68	4.93	S12638	85.599	89.495	S27380
12	9	S18703	S18703	84.99	1.41	3.88	2.32	3.14	2.49	S18703	84.99	84.99	S18703		12	9	c9.loc66	S30580	75.34	1.88	3.98	-0.91	-3.81	3.3	S30580	71.268	84.148	S24936
12	10	c10.loc12	S16155	26.26	1.82	3.88	2.62	2.88	3.2	S16155	25.524	43.739	S13117		12	10	c10.loc14	S16155	28.26	1.92	3.98	-3.28	-2.86	3.37	S16155	25.524	43.739	S13117
12	11	S19887	S19887	23.86	1.03	3.88	2.64	-0.39	1.82	S19887	23.856	26.167	S12515		12	11	S30981	S30981	113.62	1.41	3.98	-1.96	3.87	2.49	S20592	110.169	113.624	S30981
12	12	c12.loc8	S15316	15.16	1.45	3.88	-0.66	3.86	2.55	S17989	9.737	17.478	S15316		12	12	c12.loc6	S17989	13.16	1.07	3.98	0.74	-3.86	1.89	S17989	9.737	17.478	S15316
12	13	c13.loc34	S18476	39.14	1.61	3.88	1.28	2.89	2.83	S28790	36.736	40.041	S18476		12	13	c13.loc34	S18476	39.14	1.3	3.98	-1	-3.2	2.29	S28790	36.736	40.041	S18476
12	14	S18652	S18652	86.18	1.32	3.88	-2.27	2.8	2.33	S29660	73.942	86.181	S18652		12	14	S18652	S18652	86.18	1.26	3.98	2.42	-2.87	2.22	S29660	73.942	86.181	S18652
12	15	S24165	S24165	75.94	3	3.88	-1.67	5.32	5.21	S29088	74.805	75.942	S24165		12	15	S24165	S24165	75.94	1.93	3.98	1.23	-4.61	3.39	S26118	74.805	75.942	S24165
12	16	S13910	S13910	67.48	3.91	3.88	4.5	0.43	6.74	S13908	66.003	67.482	S13910		12	16	S13910	S13910	67.48	3.36	3.98	-4.67	0.34	5.82	S13908	66.003	67.482	S13910
12	17	c17.loc90	S14356	101.45	0.55	3.88	-0.72	2.46	0.98	S14356	99.549	113.896	S27725		12	17	c17.loc92	S14356	103.45	0.66	3.98	0.54	-2.91	1.17	S14356	99.549	113.896	S27725
12	18	c18.loc70	S15182	70	3.17	3.88	4.15	-2.93	5.5	S15182	64.255	78.501	S12912		12	18	c18.loc70	S15182	70	4.33	3.98	-4.44	0.99	7.44	S15182	64.255	78.501	S12912
12	19	c19.loc54	S69683	57.73	1.34	3.88	-2.25	-1.53	2.36	S69683	54.933	61.475	S15007		12	19	S13393	S13393	76.54	1.45	3.98	2.91	0.21	2.55	S19111	74.759	76.541	S13393
12	20	S13844	S13844	33.21	6.02	3.88	5.01	-2.34	10.19	S13844	33.207	41.895	S15256		12	20	S13844	S13844	33.21	4.2	3.98	-4.72	2.34	7.22	S13844	33.207	41.895	S15256
		1026 - 00															1026 - 00
13	1	S15391	S15391	18.59	0.63	3.88	2.24	1.11	1.66	S15391	18.589	37.143	S28195		13	1	S15391	S15391	18.59	1.19	3.91	-2.58	-0.99	3.12	S15391	18.589	37.143	S28195
13	2	S20774	S20774	105.03	2.42	3.88	-1.93	-5.42	6.24	S18773	103.612	105.034	S20774		13	2	S20774	S20774	105.03	2.84	3.91	2.43	4.25	7.28	S18773	103.612	105.034	S20774
13	3	S12585	S12585	74.16	1.45	3.88	3.22	1.67	3.79	S21286	67.505	74.162	S12585		13	3	S12585	S12585	74.16	1.65	3.91	-3.23	-0.75	4.3	S21286	67.505	74.162	S12585
13	4	c4.loc10	S23982	14.86	1.59	3.88	3.22	-2.16	4.14	S23982	12.185	19.496	S13694		13	4	c4.loc6	S26202	10.86	1.53	3.91	-3.07	-0.4	3.99	S26202	10.044	11.97	S13654
13	5	S13925	S13925	6.87	1.25	3.88	2.11	3.57	3.27	S13925	6.866	7.665	S16356		13	5	S13925	S13925	6.87	1.46	3.91	-1.48	-3.41	3.81	S13925	6.866	7.665	S16356
13	6	S27543	S27543	34.4	3.55	3.88	4.64	0.89	9.02	S27543	34.398	93.207	S19901		13	6	S27543	S27543	34.4	3.79	3.91	-4.07	-2.1	9.6	S27543	34.398	93.207	S19901
13	7	S21357	S21357	68.69	1.77	3.88	-3.47	-1.15	4.6	S21357	68.69	68.69	S21357		13	7	S21357	S21357	68.69	1.13	3.91	2.35	1.43	2.96	S21357	68.69	68.69	S21357
13	8	S18546	S21696	77.06	1.19	3.88	3.07	2.14	3.12	S12625	73.546	77.062	S21696		13	8	c8.loc70	S21696	81.55	1.46	3.91	-2.54	-2.85	3.81	S21696	77.062	94.142	S29468
13	9	c9.loc14	S20092	23.34	1.7	3.88	0.61	4.54	4.42	S20092	12.142	43.82	S21320		13	9	c9.loc2	S20092	11.35	1.99	3.91	-0.45	-4.86	5.16	S22869	10.116	12.142	S20092
13	10	c10.loc54	S26243	64.98	1.44	3.88	2.88	1.96	3.76	S26243	58.492	76.674	S30848		13	10	c10.loc28	S13117	38.98	1.45	3.91	-0.69	-3.42	3.79	S24785	34.209	43.739	S13117
13	11	S19849	S19849	44.65	0.87	3.88	-2.37	-0.98	2.29	S19849	44.651	44.651	S19849		13	11	S19849	S19849	44.65	1.04	3.91	2.21	1.58	2.73	S19849	44.651	44.651	S19849
13	12	S20464	S20464	74.86	1.12	3.88	1.31	4	2.94	S13230	70.79	74.864	S20464		13	12	c12.loc96	S16458	105.8	0.91	3.91	-2.22	1.65	2.39	S13770	101.092	106.142	S16458
13	13	c13.loc94	S15624	99.14	1.75	3.88	1.72	-3.89	4.55	S20828	85.177	108.822	S15624		13	13	S15606	S15606	49.88	1.41	3.91	1.8	-3.19	3.68	S15606	49.876	50.707	S19284
13	14	c14.loc22	S16822	26.27	1.01	3.88	0.13	-3.8	2.65	S16822	21.727	35.521	S25149		13	14	S14625	S14625	80.36	0.95	3.91	0.41	-3.65	2.5	S13166	75.973	80.364	S14625
13	15	c15.loc8	S20164	18.81	4.25	3.88	4.55	-2.73	10.7	S30937	17.013	19.799	S20164		13	15	c15.loc8	S20164	18.81	5.051	3.91	-4.701	1.68	2.58	S30937	17.013	19.799	S20164
13	16	S13640	S13640	76.61	0.88	3.88	2.51	-1.33	2.32	S20273	72.476	76.614	S13640		13	16	S13499	S13499	41.63	0.68	3.91	1.84	-0.27	1.79	S13369	26.428	41.631	S13499
13	17	S30758	S30758	16.38	1.19	3.88	-0.08	-4.32	3.12	S30758	16.381	16.381	S30758		13	17	S30758	S30758	16.38	1.4	3.91	-0.22	4.33	3.66	S30758	16.381	16.381	S30758
13	18	S12921	S12921	63.22	0.89	3.88	-2.25	2.12	2.34	S12921	63.215	69.133	S19760		13	18	c18.loc64	S12921	64.11	0.43	3.91	1.3	-1.31	1.14	S12921	63.215	69.133	S19760
13	19	c19.loc20	S29753	20.09	1.34	3.88	-1.15	-3.86	3.5	S19546	3.735	34.396	S29753		13	19	c19.loc18	S19546	18.09	1.23	3.91	1.27	2.54	3.22	S19546	3.735	34.396	S29753
13	20	c20.loc96	S27898	97.03	1.78	3.88	1.62	4.76	4.63	S27898	92.027	109.07	S29220		13	20	c20.loc94	S27898	95.03	1.5	3.91	-0.81	-4.01	3.91	S27898	92.027	109.07	S29220
		1027 - 00															1027 - 00
14	1	c1.loc78	S19097	93.98	0.78	3.9	-0.61	3.51	1.43	S19097	92.812	97.287	S15856		14	1	S23857	S23857	64.67	1.42	3.86	4.13	-0.47	2.59	S23585	60.624	64.675	S23857
14	2	S69738	S69738	36.12	2.17	3.9	4.22	-0.54	3.93	S69738	36.115	40.326	S18202		14	2	S13651	S13651	55.19	1.76	3.86	-3.83	2.75	3.2	S29341	49.096	55.191	S13651
14	3	c3.loc6	S13534	18.53	0.44	3.9	-1.1	-2.53	0.81	S23080	12.532	21.13	S13534		14	3	c3.loc6	S13534	18.53	0.68	3.86	0.41	3.65	1.25	S23073	12.532	21.13	S13534
14	4	S19262	S19262	5.44	0.94	3.9	2.55	1.85	1.72	S19262	5.442	5.442	S19262		14	4	S20542	S20542	80.76	1.03	3.86	3.02	1.38	1.89	S20542	80.756	97.433	S14748
14	5	S13925	S13925	6.87	1.14	3.9	-1.2	3.55	2.09	S13925	6.866	7.665	S16356		14	5	S13925	S13925	6.87	1.37	3.86	0.97	-4.56	2.5	S13925	6.866	7.665	S16356
14	6	S13110	S13110	26.08	1.56	3.9	-3.49	0.45	2.84	S13110	26.077	36.765	S13939		14	6	S13110	S13110	26.08	0.69	3.86	3.07	-0.31	1.27	S13110	26.077	36.765	S13939
14	7	S13778	S13778	39.94	0.11	3.9	-0.78	0.39	0.2	S13778	39.939	45.128	S12687		14	7	S13100	S13100	50.25	0.39	3.86	-1.67	1.79	0.72	S13100	50.249	56.043	S26222
14	8	S27408	S27408	48.04	1.98	3.9	-2.75	-4.26	3.6	S27408	48.04	48.04	S27408		14	8	S27408	S27408	48.04	1.47	3.86	2.9	4.96	2.68	S27408	48.04	48.04	S27408
14	9	S23589	S23589	84.24	1.73	3.9	0.77	-4.91	3.15	S24936	84.148	84.243	S23589		14	9	S23589	S23589	84.24	1.39	3.86	-0.9	5.66	2.54	S24936	84.148	84.243	S23589
14	10	S30109	S30109	53.14	1.67	3.9	0.6	4.85	3.04	S30109	53.136	54.348	S27439		14	10	S30109	S30109	53.14	0.94	3.86	-1.46	-3.96	1.72	S30109	53.136	54.348	S27439
14	11	S30981	S30981	113.62	1.26	3.9	2.62	-2.55	2.3	S20592	110.169	113.624	S30981		14	11	S30981	S30981	113.62	1.25	3.86	-2.87	2.9	2.29	S20592	110.169	113.624	S30981
14	12	S13717	S13717	87.36	2	3.9	3.82	-0.23	3.63	S13717	87.357	95.438	S13638		14	12	S13230	S13230	70.79	2.15	3.86	-4.54	-1.6	3.9	S13230	70.79	70.79	S13230
14	13	c13.loc98	S20362	103.14	2.45	3.9	-3.26	3.24	4.43	S20362	102.161	107.33	S16098		14	13	c13.loc100	S16098	105.14	2.95	3.86	3.51	-4.58	5.31	S20362	102.161	107.33	S16098
14	14	S13657	S13657	96.76	1.45	3.9	-3.35	-1.09	2.65	S13657	96.758	96.758	S13657		14	14	S13657	S13657	96.76	1.22	3.86	3.75	-0.89	2.23	S13657	96.758	96.758	S13657
14	15	S20164	S20164	19.8	0.82	3.9	0.06	-3.72	1.51	S20164	19.799	20.352	S23044		14	15	c15.loc36	S12650	36	0.98	3.86	0.35	-4.42	1.8	S12650	31.257	47.811	S19643
14	16	c16.loc50	S13754	54.91	3.2	3.9	4.7	-2.79	5.75	S21493	51.413	57.697	S13754		14	16	S21493	S21493	51.41	2	3.86	-4.23	0.55	3.63	S25499	48.983	51.413	S21493
14	17	c17.loc90	S14356	101.45	1.3	3.9	0.52	4.8	2.38	S14356	99.549	113.896	S27725		14	17	S14356	S14356	99.55	1.42	3.86	0.85	-5.09	2.59	S14356	99.549	113.896	S27725
14	18	S20529	S20529	100.44	1.96	3.9	3.31	-2.23	3.56	S20529	100.44	100.44	S20529		14	18	S20529	S20529	100.44	1.29	3.86	-2.32	4.11	2.36	S20529	100.44	100.44	S20529
14	19	c19.loc6	S19546	9.73	2.29	3.9	-2.84	2.66	4.15	S19546	3.735	28.707	S28893		14	19	c19.loc4	S19546	7.73	1.86	3.86	2.66	-2.87	3.38	S19546	3.735	28.707	S28893
14	20	c20.loc18	S15256	37.96	4.99	3.9	6.05	1.9	8.82	S13844	33.207	41.895	S15256		14	20	c20.loc16	S13844	35.96	5.19	3.86	-6.44	-2.39	9.15	S13844	33.207	41.895	S15256
15		2211 - 00													15		2211 - 00
15	1	S22723	S22723	43.8	1.6	3.88	4.12	-7.28	4.89	S22723	43.795	94.196	S22662		15	1	c1.loc64	S22662	71.35	1.66	4.76	-6.37	0.3	5.07	S22723	43.795	94.196	S22662
15	2	c2.loc38	S69738	38	0.86	3.88	-4.92	1.79	2.66	S69738	36.115	40.326	S18202		15	2	S24971	S24971	90.55	0.46	4.76	3.82	-0.21	1.43	S24971	90.547	103.612	S18773
15	3	S19251	S19251	61.63	0.99	3.88	3.68	-5.48	3.05	S19251	61.63	61.63	S19251		15	3	S19251	S19251	61.63	1.2	4.76	-5.77	3.87	3.69	S19251	61.63	61.63	S19251
15	4	S13648	S13648	66.35	1.55	3.88	5.24	6.37	4.74	S13648	66.348	100.565	S15069		15	4	c4.loc30	S20526	35.44	0.61	4.76	-2.91	4.89	1.89	S17034	16.715	37.725	S20526
15	5	S30364	S30364	70.44	1.53	3.88	0.73	9.74	4.68	S30364	70.438	71.832	S23047		15	5	S17750	S17750	32.05	0.75	4.76	-4.9	3.59	2.32	S12754	31.368	32.051	S17750
15	6	S27543	S27543	34.4	1.31	3.88	4	-7.28	4.02	S27543	34.398	36.765	S13939		15	6	S27543	S27543	34.4	1.64	4.76	-3.44	10.24	5.01	S27543	34.398	36.765	S13939
15	7	c7.loc6	S24019	30.46	0.76	3.88	0.36	-5.97	2.35	S24019	24.461	41.372	S20316		15	7	S69737	S69737	89.84	0.51	4.76	-3.97	4.54	1.59	S69737	89.837	89.837	S69737
15	8	c8.loc4	S13340	13.57	1.31	3.88	-0.84	-8.27	4.02	S13340	9.566	30.669	S15722		15	8	c8.loc4	S13340	13.57	0.99	4.76	0.64	7.68	3.05	S13340	9.566	30.669	S15722
15	9	c9.loc6	S14945	34.02	2.76	3.88	-7.75	4.69	8.28	S13779	28.022	34.032	S14945		15	9	S14945	S14945	34.03	1.78	4.76	6.92	-5.11	5.42	S13779	28.022	34.032	S14945
15	10	c10.loc114	S23197	130.32	0.62	3.88	1.82	6.19	1.92	S24063	120.652	132.887	S23197		15	10	S19023	S19023	120.36	0.47	4.76	0.05	-6.45	1.46	S19023	120.355	120.652	S24063
15	11	c11.loc94	S19127	98.58	2.1	3.88	3.26	7.95	6.37	S19127	94.765	109.913	S28908		15	11	c11.loc84	S19127	88.58	1.74	4.76	-3.88	-5.98	5.31	S24081	66.695	94.765	S19127
15	12	S13706	S13706	52.74	0.48	3.88	-2.98	3.43	1.49	S13706	52.74	52.74	S13706		15	12	S15593	S15593	18.08	0.83	4.76	1.35	7.35	2.57	S15593	18.079	26.913	S12632
15	13	c13.loc84	S13416	89.69	0.66	3.88	-2.9	2.76	2.05	S13416	78.335	116.894	S16970		15	13	c13.loc20	S22261	25.69	0.85	4.76	4.3	-1.28	2.63	S22261	21.97	40.041	S18476
15	14	S12531	S12531	11.51	0.64	3.88	4.64	2.22	1.99	S28907	5.481	11.514	S12531		15	14	c14.loc40	S21725	43.28	1.97	4.76	-3.18	1.64	5.98	S21725	15.619	85.48	S19846
15	15	S13233	S13233	11.99	2.84	3.88	8.71	1.73	8.51	S13414	9.972	11.991	S13233		15	15	S13233	S13233	11.99	2.16	4.76	-7.76	-4	6.54	S13414	9.972	11.991	S13233
15	16	S22916	S22916	77.4	1.14	3.88	-5.47	-4.74	3.51	S22916	77.398	86.807	S16233		15	16	S29518	S29518	8.18	1.74	4.76	3.41	-10.88	5.31	S13518	4.908	8.184	S29518
15	17	S21385	S21385	23	1.59	3.88	1.27	-9.56	4.86	S21385	22.996	41.551	S21460		15	17	S21385	S21385	23	1.17	4.76	-2.17	8.43	3.6	S21385	22.996	41.551	S21460
15	18	S28522	S28522	60.53	1.58	3.88	3.51	-7.89	4.83	S28522	60.526	63.923	S25734		15	18	S20529	S20529	100.44	1.6	4.76	-2.16	9.35	4.89	S20529	100.44	100.44	S20529
15	19	c19.loc22	S69683	55.22	1.15	3.88	-4.83	-3.7	3.54	S69683	54.933	56.987	S28000		15	19	S24889	S24889	59.18	1.4	4.76	3.55	8.58	4.29	S28000	56.987	59.183	S24889
15	20	S13844	S13844	33.21	9.21	3.88	13.55	2.52	25.06	S13844	33.207	37.561	S26495		15	20	S13844	S13844	33.21	5.66	4.76	-12.29	2.4	16.25	S13844	33.207	37.561	S26495
		2212 - 00															2212 - 00
16	1	S30187	S30187	45.58	1.87	3.89	2.11	2.42	3.05	S30187	45.576	58.805	S27580		16	1	c1.loc18	S30428	30.82	1.71	3.79	-1.45	-1.56	2.79	S15391	18.589	38.878	S30428
16	2	S22658	S22658	32.4	1.69	3.89	1.1	-3.17	2.76	S22658	32.397	36.115	S69738		16	2	S19971	S19971	4.88	0.97	3.79	1.81	-1.81	1.59	S19971	4.877	18.433	S19808
16	3	S28403	S28403	28.44	0.47	3.89	-0.35	-1.84	0.78	S28403	28.436	28.457	S26140		16	3	S13079	S13079	61.48	0.77	3.79	-0.42	-2.44	1.27	S20850	60.959	61.481	S13079
16	4	S26465	S19464	59.34	0.99	3.89	-2.2	0.26	1.63	S26465	59.335	59.343	S19464		16	4	S23464	S23464	48.87	2.19	3.79	2.68	0.25	3.56	S17034	16.715	48.874	S23464
16	5	S21358	S21358	32.4	1.19	3.89	1.26	-2.59	1.95	S21358	32.398	32.896	S12822		16	5	c5.loc68	S13271	68	0.67	3.79	1.05	-1.02	1.1	S23553	41.627	73.037	S13271
16	6	c6.loc96	S30961	101.4	1.04	3.89	1.75	-1.74	1.71	S30961	100.913	102.906	S12713		16	6	S30961	S30961	100.91	1.41	3.79	-1.34	2.53	2.31	S12558	90.88	100.913	S30961
16	7	S13100	S13100	50.25	0.3	3.89	-0.98	-0.81	0.5	S13100	50.249	56.043	S26222		16	7	S15334	S16515	64.68	1.28	3.79	2.15	-0.81	2.1	S28271	57.323	64.684	S16515
16	8	S12766	S12766	47.34	0.85	3.89	1.47	-1.74	1.4	S12766	47.336	48.04	S27408		16	8	S24367	S24367	66.58	0.71	3.79	-1.04	-2.11	1.17	S14871	63.755	66.583	S24367
16	9	S13002	S13002	47.38	3.4	3.89	3.98	0.67	5.48	S21711	45.77	47.384	S13002		16	9	c9.loc62	S21581	71.34	1.83	3.79	-1.02	-3.09	2.99	S69768	57.208	81.115	S21581
16	10	S27777	S27777	69.8	1.65	3.89	-0.78	-3.12	2.7	S27777	69.796	76.674	S30848		16	10	c10.loc8	S29325	13.6	2.07	3.79	-2.91	0.03	3.37	S29325	10.982	43.739	S13117
16	11	S19887	S19887	23.86	0.61	3.89	1.62	0.9	1.01	S19887	23.856	26.167	S12515		16	11	S19887	S19887	23.86	0.83	3.79	-1.85	0.29	1.37	S19887	23.856	26.167	S12515
16	12	c12.loc8	S23407	14.18	1.36	3.89	-1.29	3	2.23	S19794	10.766	15.72	S23407		16	12	S23407	S23407	15.72	1.69	3.79	1.8	-2.83	2.76	S23407	15.72	15.72	S23407
16	13	S13670	S13670	10.12	0.95	3.89	0.07	2.91	1.56	S13670	10.117	12.508	S30879		16	13	c13.loc12	S30976	17.14	0.86	3.79	-0.55	-2.33	1.41	S30529	13.084	19.157	S30976
16	14	S13280	S13280	46.83	2.35	3.89	-2.34	2.69	3.82	S13280	46.828	53.921	S24811		16	14	S13280	S13280	46.83	3.43	3.79	2.99	-2.26	5.52	S13280	46.828	53.921	S24811
16	15	c15.loc8	S13233	13.66	2.45	3.89	2.51	2.41	3.98	S13233	11.991	17.013	S30937		16	15	S13236	S13236	5.66	3.32	3.79	-2.09	-3.84	5.35	S13236	5.655	9.972	S13414
16	16	c16.loc26	S13369	30.91	1.35	3.89	0.18	2.99	2.21	S13369	26.428	42.078	S27483		16	16	S14365	S14365	85.58	1.02	3.79	-0.33	-2.8	1.68	S14365	85.577	85.841	S16239
16	17	c17.loc68	S14356	101.38	1.21	3.89	2.15	-0.87	1.98	S14356	99.549	109.308	S21643		16	17	S22989	S22989	86.02	0.79	3.79	-1.36	-2.03	1.3	S28693	75.845	86.022	S22989
16	18	S19427	S19427	87.3	1.34	3.89	-2.23	0.08	2.2	S21389	86.585	87.301	S19427		16	18	c18.loc2	S20425	2	1.22	3.79	2.41	-1.39	2	S20425	0.923	6.164	S20287
16	19	S29955	S29955	86.3	0.35	3.89	1.1	-0.99	0.58	S28000	56.987	86.302	S29955		16	19	c19.loc2	S20000	27.84	0.57	3.79	-1.24	-0.86	0.94	S20000	25.845	34.003	S19958
16	20	S13338	S13338	18.51	2.44	3.89	3.02	-1.45	3.96	S13338	18.506	19.679	S13892		16	20	S13892	S13892	19.68	1.89	3.79	-2.51	-0.51	3.08	S13892	19.679	53.77	S17973
		2213 - 00															2213 - 00
17	1	S12896	S12896	77.07	0.93	4.07	1.52	2.12	1.58	S12896	77.066	83.799	S13795		17	1	S29432	S29432	45.06	1.28	3.93	-1.3	3.41	2.17	S26972	40.869	45.061	S29432
17	2	S13191	S13191	27.01	3.12	4.07	3.42	2.29	5.2	S13191	27.009	28.412	S29458		17	2	c2.loc24	S13058	28.88	2.44	3.93	-3.05	-3.25	4.09	S13058	28.449	29.984	S15454
17	3	S18689	S18689	13.4	1.66	4.07	-1.25	-3.82	2.8	S18689	13.404	13.404	S18689		17	3	S18689	S18689	13.4	1.41	3.93	1.36	3.1	2.38	S18689	13.404	13.404	S18689
17	4	S15399	S15399	15.58	1.18	4.07	-2.31	1.6	2	S17427	6.173	15.583	S15399		17	4	S15399	S15399	15.58	0.77	3.93	1.74	-1.56	1.31	S17427	6.173	15.583	S15399
17	5	c5.loc16	S16326	16	0.73	4.07	-1.29	-2.09	1.24	S16344	7.67	17.645	S16326		17	5	c5.loc14	S16326	14	0.59	3.93	0.85	2.42	1	S16344	7.67	17.645	S16326
17	6	c6.loc42	S12981	48.11	1.76	4.07	-1.06	0.6	2.97	S25232	16.388	67.988	S12981		17	6	c6.loc44	S12981	50.11	0.66	3.93	1	-1.25	1.12	S25232	16.388	67.988	S12981
17	7	c7.loc10	S13049	34.46	0.82	4.07	-0.07	3.22	1.39	S13049	32.183	47.379	S21552		17	7	c7.loc10	S13049	34.46	0.57	3.93	0.29	-2.59	0.97	S13049	32.183	47.379	S21552
17	8	S16280	S16280	94.21	2.94	4.07	3.74	-2.27	4.91	S29468	94.142	94.214	S16280		17	8	S16280	S16280	94.21	3.63	3.93	-4.23	1.32	6.03	S29468	94.142	94.214	S16280
17	9	c9.loc12	S13779	24.14	1.69	4.07	-0.86	-3.47	2.85	S20092	12.142	28.022	S13779		17	9	c9.loc12	S13779	24.14	1.72	3.93	1.67	3.24	2.9	S20092	12.142	28.022	S13779
17	10	c10.loc84	S23829	89.6	1.2	4.07	-1.24	-0.82	2.03	S23829	66.821	120.355	S19023		17	10	S23829	S23829	66.82	0.89	3.93	2.43	0.64	1.51	S15512	66.048	66.821	S23829
17	11	S19887	S19887	23.86	1.86	4.07	1.6	3.47	3.13	S19887	23.856	26.167	S12515		17	11	S19887	S19887	23.86	2.49	3.93	-2.24	-4.49	4.17	S19887	23.856	26.167	S12515
17	12	c12.loc94	S13770	100.17	0.63	4.07	0.95	2.32	1.07	S13024	89.379	101.092	S13770		17	12	c12.loc94	S13770	100.17	0.55	3.93	-0.77	-2.73	0.94	S13024	89.379	101.092	S13770
17	13	c13.loc100	S15624	105.14	1	4.07	2.2	-1.73	1.7	S18951	71.893	108.822	S15624		17	13	c13.loc92	S15624	97.14	0.71	3.93	-0.88	1.68	1.21	S18951	71.893	108.822	S15624
17	14	c14.loc10	S14645	13.28	2.78	4.07	-0.3	-3.74	4.65	S14645	3.28	35.521	S27267		17	14	S14645	S14645	3.28	2.26	3.93	0.85	4.25	3.8	S14645	3.28	3.28	S14645
17	15	S19601	S19601	18.77	6.09	4.07	4.55	-1.5	9.9	S30937	17.013	18.773	S19601		17	15	S19601	S19601	18.77	5.59	3.93	-5.19	1.16	9.13	S30937	17.013	18.773	S19601
17	16	c16.loc76	S22916	80.91	2.04	4.07	-0.56	4.58	3.43	S22916	77.398	85.577	S14365		17	16	c16.loc74	S22916	78.91	2.5	3.93	0.79	-4.91	4.19	S22916	77.398	85.577	S14365
17	17	S16176	S16176	111.26	1.3	4.07	2.5	1.16	2.2	S16176	111.257	111.257	S16176		17	17	c17.loc72	S12998	110	0.88	3.93	-1.6	-1.54	1.5	S14356	99.549	110.801	S12998
17	18	c18.loc46	S21048	46.92	1.58	4.07	-1.52	-2.46	2.67	S29576	41.17	52.035	S21048		17	18	c18.loc46	S21048	46.92	1.44	3.93	0.94	3.45	2.44	S29576	41.17	52.035	S21048
17	19	S15007	S21208	61.48	1.41	4.07	-2.66	-0.74	2.38	S15007	61.475	86.302	S29955		17	19	S21208	S15007	61.48	0.93	3.93	2.01	0.4	1.58	S21208	61.475	86.302	S29955
17	20	c20.loc2	S13892	20.51	10.14	4.07	5.87	0.86	15.94	S13892	19.679	44.336	S13138		17	20	S13892	S13892	19.68	9.02	3.93	-5.39	-0.94	14.31	S13892	19.679	44.336	S13138
		1039 - 0															1039 - 0
18	1	S12682	S12682	71.12	1.96	3.96	-2.23	-4.29	3.45	S12682	71.117	73.27	S25009		18	1	c1.loc60	S25009	72.82	1.9	3.92	2.26	4.07	3.35	S12682	71.117	73.27	S25009
18	2	S20166	S20166	81.58	1.09	3.96	2.33	-1.72	1.93	S18897	65.18	81.581	S20166		18	2	c2.loc4	S19971	7.54	1.05	3.92	-3.2	1.83	1.86	S19971	4.877	18.801	S18691
18	3	S16303	S16303	45.59	1.23	3.96	2.84	0.68	2.18	S16303	45.589	49.693	S13993		18	3	S16303	S16303	45.59	1.1	3.92	-3.42	-1.16	1.95	S16303	45.589	49.693	S13993
18	4	c4.loc76	S20123	81.44	0.53	3.96	1.41	-0.36	0.95	S20123	68.847	97.433	S14748		18	4	S16062	S16062	105.84	0.77	3.92	-0.33	-4.1	1.37	S14748	97.433	105.842	S16062
18	5	c5.loc16	S13319	16	1	3.96	-0.04	3.25	1.78	S16344	7.67	20.28	S13319		18	5	S12607	S12607	4.08	1.31	3.92	1.58	-4.29	2.32	S17197	4.067	4.083	S12607
18	6	S25078	S25078	110.15	3.98	3.96	-4.8	0.67	6.88	S29055	108.554	110.153	S25078		18	6	S29055	S29055	108.55	3.45	3.92	4.76	0.34	5.99	S12865	108.504	108.554	S29055
18	7	c7.loc12	S18251	36.46	2.76	3.96	-3.75	-1.93	4.83	S13049	32.183	38.048	S18251		18	7	c7.loc20	S12885	44.46	2.04	3.92	4.23	0.46	3.59	S19497	41.372	47.379	S12885
18	8	c8.loc58	S24367	67.57	1.62	3.96	-2.94	1.66	2.86	S24367	66.583	76.426	S19652		18	8	c8.loc60	S24367	69.57	1.84	3.92	3.59	-1.13	3.24	S24367	66.583	76.426	S19652
18	9	S27145	S27145	9.35	0.9	3.96	-1.21	-2.66	1.6	S27145	9.345	10.116	S22869		18	9	S18771	S18771	70.65	1.16	3.92	-0.21	-5.29	2.06	S18771	70.65	70.65	S18771
18	10	c10.loc80	S18469	85.6	1.18	3.96	0.23	3.56	2.09	S18469	82.103	92.393	S69791		18	10	c10.loc80	S18469	85.6	1.15	3.92	0.38	-3.79	2.04	S18469	82.103	92.393	S69791
18	11	S27406	S27406	67.93	0.58	3.96	-1.57	-1.07	1.03	S13072	61.609	67.932	S27406		18	11	c11.loc60	S28908	106.25	1.56	3.92	1.96	-3.72	2.76	S23830	101.754	109.913	S28908
18	12	c12.loc40	S13253	45.17	0.99	3.96	-0.4	3.75	1.76	S19986	33.449	49.406	S13253		18	12	c12.loc40	S13253	45.17	1.35	3.92	1.06	-4.67	2.39	S19986	33.449	49.406	S13253
18	13	S17633	S17633	35.44	2.52	3.96	-3.11	-3.01	4.42	S17633	35.44	35.44	S17633		18	13	S28342	S28342	36.67	2.21	3.92	4.06	3.13	3.88	S28342	36.67	36.67	S28342
18	14	S23278	S23278	64.72	1.42	3.96	2.96	1.28	2.51	S23278	64.715	73.942	S29660		18	14	S12950	S12950	4.94	1	3.92	2.5	1.14	1.78	S12950	4.936	5.481	S28907
18	15	S30937	S30937	17.01	3.78	3.96	4.08	-2.41	6.55	S29319	14.796	17.013	S30937		18	15	S30937	S30937	17.01	2.7	3.92	-4.55	1.88	4.72	S29319	14.796	17.013	S30937
18	16	S29884	S29884	71.56	1.44	3.96	-0.59	4.04	2.55	S29884	71.559	72.476	S20273		18	16	S20109	S20109	73.9	1.47	3.92	2.07	-5.05	2.6	S20109	73.898	77.398	S22916
18	17	c17.loc70	S12542	78.16	2.95	3.96	-3.63	-2.44	5.15	S28693	75.845	78.523	S12542		18	17	c17.loc58	S14785	66.16	2.64	3.92	3.48	-2.94	4.62	S14785	62.789	72.218	S16984
18	18	S15541	S15541	44.99	0.82	3.96	-1.59	2.46	1.46	S15541	44.989	45.198	S20369		18	18	S22691	S22691	47.93	1.05	3.92	-0.3	-4.34	1.86	S20369	45.198	47.933	S22691
18	19	S21193	S21193	29.32	0.77	3.96	1.75	-1.88	1.37	S21193	29.32	29.32	S21193		18	19	S12964	S12964	100.69	0.85	3.92	3.21	-0.2	1.51	S22893	94.042	100.692	S12964
18	20	S15256	S15256	41.89	3.29	3.96	4.03	0.9	5.72	S25004	11.353	41.895	S15256		18	20	c20.loc38	S15256	39.03	2.55	3.92	-4.6	-0.04	4.47	S25004	11.353	41.895	S15256
		1040 - 0															1040 - 0
19	1	c1.loc72	S19097	84.82	2.08	3.87	2.11	-4.97	3.96	S25009	73.27	92.812	S19097		19	1	S22662	S22662	94.2	1.47	3.82	-2.42	4.63	2.82	S22662	94.196	97.287	S15856
19	2	S29550	S29550	44.46	2.06	3.87	-0.7	6.4	3.92	S16198	44.246	44.461	S29550		19	2	S29550	S29550	44.46	1.76	3.82	1.56	-6.76	3.36	S16198	44.246	44.461	S29550
19	3	S14954	S14954	85.18	2.01	3.87	3.8	-2.74	3.83	S14954	85.18	85.18	S14954		19	3	S14954	S14954	85.18	1.52	3.82	-3.7	3.82	2.91	S14954	85.18	85.18	S14954
19	4	c4.loc40	S26141	45.44	0.65	3.87	0.86	2.2	1.26	S20596	32.272	52.082	S26141		19	4	c4.loc34	S20596	39.44	1.54	3.82	-0.58	-3.3	2.95	S20596	32.272	52.082	S26141
19	5	c5.loc16	S13319	16	1.02	3.87	0.29	4.1	1.96	S16344	7.67	20.28	S13319		19	5	S13319	S13319	20.28	0.7	3.82	-0.72	-3.95	1.35	S13319	20.28	20.28	S13319
19	6	c6.loc70	S21568	76.11	1.31	3.87	3.12	-1.9	2.51	S18687	65.041	80.204	S21568		19	6	c6.loc102	S12865	108.11	1.43	3.82	2.92	4.08	2.74	S28288	106.693	108.504	S12865
19	7	S15596	S15596	65.88	2.45	3.87	-4.38	2.48	4.65	S15596	65.876	67.725	S15510		19	7	c7.loc8	S13049	32.46	1.92	3.82	4.15	-0.16	3.66	S13049	32.183	38.048	S18251
19	8	c8.loc52	S14952	61.57	0.89	3.87	1.02	-3.89	1.71	S14952	61.069	62.468	S12656		19	8	S14952	S14952	61.07	1.17	3.82	-2.49	4.5	2.25	S14952	61.069	62.468	S12656
19	9	c9.loc84	S22937	93.34	0.71	3.87	-3	1.14	1.37	S29193	91.079	93.753	S22937		19	9	c9.loc84	S22937	93.34	0.93	3.82	4.06	-1.28	1.79	S29193	91.079	93.753	S22937
19	10	c10.loc78	S18469	83.6	1.45	3.87	1.37	4.44	2.78	S18469	82.103	92.393	S69791		19	10	c10.loc78	S18469	83.6	1.44	3.82	-2.89	-3.85	2.76	S18469	82.103	92.393	S69791
19	11	S30981	S30981	113.62	0.78	3.87	1.47	3.37	1.5	S17851	110.628	113.624	S30981		19	11	c11.loc86	S15351	117.51	1.08	3.82	-1.61	-4.44	2.08	S16145	115.974	117.934	S15351
19	12	S18051	S18051	9.8	1.5	3.87	1.42	4.28	2.87	S18941	9.743	9.802	S18051		19	12	S18941	S17989	9.74	1.75	3.82	-1.4	-6.08	3.34	S17989	9.737	9.743	S18941
19	13	S23969	S23969	5.69	1.75	3.87	-2.65	-4.2	3.34	S23969	5.688	10.117	S13670		19	13	c13.loc2	S23969	7.14	1.56	3.82	2.41	4.14	2.99	S23969	5.688	10.117	S13670
19	14	c14.loc58	S12842	61.28	0.79	3.87	0.38	3.18	1.52	S16335	57.31	64.211	S12842		19	14	S12842	S12842	64.21	1.31	3.82	-2.35	-4.74	2.51	S16335	57.31	64.211	S12842
19	15	S30937	S30937	17.01	2.75	3.87	3.72	3.55	5.2	S29319	14.796	17.013	S30937		19	15	S30937	S30937	17.01	1.8	3.82	-3.38	-3.52	3.44	S29319	14.796	17.013	S30937
19	16	S13656	S13656	88.93	1.48	3.87	2.47	4.19	2.83	S13656	88.929	88.929	S13656		19	16	S13656	S13656	88.93	1.16	3.82	-4.01	-2.25	2.23	S13656	88.929	88.929	S13656
19	17	c17.loc32	S29350	40.16	1.12	3.87	-0.94	3.88	2.15	S29350	39.48	41.551	S21460		19	17	S29350	S29350	39.48	0.85	3.82	-1.18	-4.28	1.64	S29350	39.48	39.48	S29350
19	18	c18.loc24	S15058	24	0.65	3.87	1.19	2.73	1.26	S15058	12.005	38.962	S13876		19	18	c18.loc24	S15058	24	0.81	3.82	-1.05	-3.86	1.56	S15058	12.005	38.962	S13876
19	19	c19.loc64	S27236	64.09	1.36	3.87	0.18	4.89	2.61	S27236	56.987	73.011	S30831		19	19	c19.loc64	S27236	64.09	1.74	3.82	-0.33	-5.04	3.32	S27236	56.987	73.011	S30831
19	20	c20.loc30	S15256	31.03	4.78	3.87	5.3	-0.21	8.87	S25004	11.353	41.895	S15256		19	20	c20.loc26	S15256	27.03	5.19	3.82	-5.81	1.64	9.59	S25004	11.353	41.895	S15256
		1041 - 0															1041 - 0
20	1	S26972	S22886	40.87	1.32	4.09	-2.37	-2.24	2.44	S22886	40.869	41.578	S28341		20	1	S22723	S22723	43.8	1.87	3.91	0.08	5.81	3.44	S22723	43.795	45.061	S29432
20	2	S14208	S14208	83.36	0.77	4.09	2.25	1.18	1.43	S14208	83.356	83.384	S27676		20	2	S18691	S18691	18.8	1.15	3.91	-3.25	-2.26	2.13	S19971	4.877	18.801	S18691
20	3	S13993	S13993	49.69	1.18	4.09	1.75	-2.76	2.18	S14686	32.618	49.693	S13993		20	3	S12585	S12585	74.16	0.8	3.91	-2.54	1.01	1.49	S21286	67.505	74.162	S12585
20	4	S13065	S13065	6.14	1.77	4.09	3.06	-1.94	3.26	S19262	5.442	6.143	S13065		20	4	S13065	S13065	6.14	2.1	3.91	-3.62	2.85	3.85	S19262	5.442	6.143	S13065
20	5	S26859	S26859	55.16	1.1	4.09	-1.06	3.51	2.04	S26859	55.158	57.233	S13245		20	5	c5.loc56	S26859	56	2.14	3.91	3.36	-4.48	3.93	S26859	55.158	57.233	S13245
20	6	S13110	S13110	26.08	2.25	4.09	2.53	3.6	4.12	S13110	26.077	30.508	S30217		20	6	S13110	S13110	26.08	1.28	3.91	-2.15	-2.7	2.37	S13110	26.077	30.508	S30217
20	7	c7.loc10	S13049	34.46	0.87	4.09	-1.92	-2.54	1.62	S13049	32.183	38.048	S18251		20	7	c7.loc8	S13049	32.46	0.75	3.91	1.25	3.75	1.39	S13049	32.183	38.048	S18251
20	8	S19001	S19001	89.65	0.97	4.09	1.13	3.9	1.8	S19001	89.649	94.142	S29468		20	8	S12656	S12656	62.47	0.4	3.91	1.63	1.63	0.75	S12656	62.468	76.426	S19652
20	9	c9.loc46	S15686	55.34	1.63	4.09	-1.87	-3.23	3.01	S15686	51.077	69.997	S13760		20	9	c9.loc46	S15686	55.34	0.97	3.91	1.17	3.02	1.8	S15686	51.077	69.997	S13760
20	10	S27744	S27744	64.96	2.82	4.09	3.98	-0.8	5.14	S27744	64.956	69.796	S27777		20	10	c10.loc52	S27744	62.75	3.01	3.91	-4.65	1.39	5.48	S26243	58.492	64.956	S27744
20	11	S12663	S12663	92.47	0.91	4.09	1.27	2.74	1.69	S12663	92.47	92.47	S12663		20	11	S12663	S12663	92.47	0.84	3.91	-1.23	-3.05	1.56	S12663	92.47	92.47	S12663
20	12	S29289	S29289	109.65	0.89	4.09	0.53	-3.83	1.65	S29289	109.648	109.648	S29289		20	12	S29289	S29289	109.65	0.75	3.91	-1.88	3.9	1.39	S29289	109.648	109.648	S29289
20	13	S15606	S15606	49.88	2.25	4.09	-1.36	-4.54	4.12	S15606	49.876	50.707	S19284		20	13	S15606	S15606	49.88	1.62	3.91	0.38	5.14	2.99	S15606	49.876	50.707	S19284
20	14	c14.loc8	S12531	15.88	2.36	4.09	-2.58	-2.81	4.32	S12531	11.514	38.37	S12772		20	14	c14.loc2	S13527	9.88	0.62	3.91	-0.47	4.73	1.15	S26530	7.882	10.429	S13527
20	15	S20164	S20164	19.8	3.79	4.09	3.51	-4.35	6.85	S20164	19.799	20.352	S23044		20	15	c15.loc14	S20164	19.66	2.28	3.91	-3.48	3.82	4.18	S30937	17.013	19.799	S20164
20	16	S13656	S13656	88.93	2.21	4.09	0.96	-4.82	4.05	S13656	88.929	88.929	S13656		20	16	S13656	S13656	88.93	2.05	3.91	-2.05	5.23	3.76	S13656	88.929	88.929	S13656
20	17	c17.loc56	S14785	64.16	1.4	4.09	-1.2	-3.22	2.59	S14785	62.789	72.218	S16984		20	17	c17.loc46	S14785	54.16	1.34	3.91	0.97	3.73	2.48	S13739	41.59	62.789	S14785
20	18	c18.loc4	S20287	4	1.42	4.09	0.46	-3.67	2.62	S18434	0.923	6.164	S20287		20	18	c18.loc2	S18434	2	1.11	3.91	-0.93	4.55	2.06	S18434	0.923	6.164	S20287
20	19	S13748	S13748	100.82	2.91	4.09	1.56	-5.28	5.3	S12964	100.692	100.822	S13748		20	19	S13748	S13748	100.82	2.2	3.91	-0.86	6.64	4.03	S12964	100.692	100.822	S13748
20	20	S19941	S19941	57.45	5.05	4.09	4.67	-1.98	9.02	S15256	41.895	57.455	S19941		20	20	c20.loc26	S15256	37.35	2.54	3.91	-4.41	-0.59	4.64	S25004	11.353	41.895	S15256
		1042 - 0															1042 - 0
21	1	S15856	S15856	97.29	1.82	4.1	2.48	-3.98	3.95	S15856	97.287	97.287	S15856		21	1	c1.loc82	S22662	94.82	1.79	3.88	-4.29	0.95	3.89	S22662	94.196	97.287	S15856
21	2	S27987	S27987	85.06	4.05	4.1	5.92	1.46	8.58	S27987	85.057	85.835	S18743		21	2	S26007	S26007	46.85	3.12	3.88	-5.89	-1.16	6.67	S23556	45.028	46.851	S26007
21	3	c3.loc24	S29450	36.53	0.67	4.1	2.34	-1.37	1.47	S14686	32.618	37.468	S30579		21	3	S16303	S16303	45.59	0.73	3.88	2.42	3.06	1.6	S16303	45.589	49.693	S13993
21	4	S19262	S19262	5.44	1.21	4.1	-0.68	-4.39	2.64	S19262	5.442	5.442	S19262		21	4	c4.loc40	S26141	45.44	1.36	3.88	-3.67	-0.13	2.97	S20596	32.272	52.082	S26141
21	5	c5.loc46	S20328	46	2.08	4.1	-1.16	6.1	4.5	S13883	42.038	49.474	S20328		21	5	c5.loc46	S20328	46	1.33	3.88	0.7	-4.82	2.9	S13883	42.038	49.474	S20328
21	6	S14184	S14184	113.05	1.17	4.1	1.67	-4.73	2.56	S29055	108.554	113.054	S14184		21	6	S29055	S29055	108.55	0.85	3.88	-2.41	3.6	1.86	S12865	108.504	108.554	S29055
21	7	S12777	S12777	31.48	0.72	4.1	-0.01	3.73	1.58	S12777	31.477	32.183	S13049		21	7	S20316	S20316	41.37	0.34	3.88	1.76	-2.63	0.75	S18936	38.468	41.372	S20316
21	8	S21696	S21696	77.06	0.88	4.1	-2.8	-0.13	1.93	S19652	76.426	77.062	S21696		21	8	c8.loc40	S12505	49.57	1.4	3.88	1.2	-4.56	3.05	S12505	47.557	58.864	S20652
21	9	S21320	S21320	43.82	1.08	4.1	-0.01	-4.31	2.36	S21320	43.82	43.82	S21320		21	9	S18132	S18132	23.81	1.05	3.88	2.14	4.39	2.3	S18132	23.81	23.81	S18132
21	10	S26243	S13582	58.49	1.85	4.1	-2.71	4.98	4.01	S13582	58.489	58.492	S26243		21	10	c10.loc58	S26243	63.6	2.4	3.88	2.6	-5.87	5.17	S26243	58.492	76.674	S30848
21	11	c11.loc36	S12663	82.25	2.07	4.1	4.1	-0.7	4.48	S13812	69.17	92.47	S12663		21	11	c11.loc54	S23830	100.25	1.24	3.88	-2.8	-3.24	2.71	S12663	92.47	101.754	S23830
21	12	c12.loc52	S25200	57.17	1.21	4.1	-0.41	-4.37	2.64	S13253	49.406	60.962	S25200		21	12	c12.loc50	S13253	55.17	1.64	3.88	-0.46	6.67	3.57	S13253	49.406	60.962	S25200
21	13	S28583	S28583	91.63	2.73	4.1	3.7	4.59	5.87	S20828	85.177	91.631	S28583		21	13	S28583	S28583	91.63	2.29	3.88	-3.87	-4.48	4.94	S20828	85.177	91.631	S28583
21	14	S13675	S13675	22.67	1.39	4.1	3.77	0.06	3.03	S16822	21.727	22.673	S13675		21	14	S13675	S13675	22.67	1.1	3.88	-3.94	-2.5	2.41	S16822	21.727	22.673	S13675
21	15	S23044	S23044	20.35	1.94	4.1	4.23	3.17	4.2	S20164	19.799	20.352	S23044		21	15	S30937	S30937	17.01	1.69	3.88	-4.46	0.11	3.67	S29319	14.796	17.013	S30937
21	16	c16.loc12	S18129	14.34	1.62	4.1	-2.17	-4.68	3.52	S18129	11.362	23.094	S20030		21	16	c16.loc12	S18129	14.34	1.7	3.88	1.64	6.9	3.69	S18129	11.362	23.094	S20030
21	17	c17.loc6	S25891	11.07	1.06	4.1	2.56	2.9	2.32	S12610	8.164	13.83	S25891		21	17	S16984	S16984	72.22	1.38	3.88	-3.74	1.34	3.01	S16984	72.218	75.845	S28693
21	18	S24634	S24634	8.15	1.83	4.1	0.88	5.54	3.97	S20287	6.164	8.153	S24634		21	18	c18.loc8	S24634	8	1.77	3.88	-0.22	-6.06	3.84	S20287	6.164	8.153	S24634
21	19	S13933	S13933	55.88	1.26	4.1	-1.2	4.81	2.75	S69683	54.933	55.881	S13933		21	19	S13933	S13933	55.88	1.2	3.88	1.89	-3.94	2.62	S69683	54.933	55.881	S13933
21	20	c20.loc94	S24319	95.03	1.59	4.1	-0.97	4.66	3.46	S20249	90.454	97.406	S24319		21	20	c20.loc92	S20249	93.03	0.98	3.88	0.42	-4.35	2.15	S20249	90.454	97.406	S24319
		1043 - 0															1043 - 0
22	1	S19439	S19439	15.98	1.63	4	-2.69	-0.98	2.98	S19439	15.983	15.983	S19439		22	1	c1.loc40	S30194	55.98	1.19	3.89	2.01	2.96	2.19	S13021	45.12	59.029	S30194
22	2	S13651	S13651	55.19	1.56	4	3.45	-0.12	2.86	S13651	55.191	55.191	S13651		22	2	S18197	S18197	116.49	1.85	3.89	2.46	4.57	3.38	S18197	116.494	116.494	S18197
22	3	c3.loc68	S21570	80.53	1.96	4	3.39	-1.21	3.57	S21570	79.051	85.18	S14954		22	3	c3.loc68	S21570	80.53	2.06	3.89	-4.09	0.21	3.75	S21570	79.051	85.18	S14954
22	4	S12812	S12812	63.83	1.28	4	0.83	-4.11	2.35	S12812	63.834	63.834	S12812		22	4	S12812	S12812	63.83	1.67	3.89	0.47	5.76	3.05	S12812	63.834	63.834	S12812
22	5	c5.loc60	S13245	60	1.28	4	-2.26	2.41	2.35	S13245	57.233	73.037	S13271		22	5	S21684	S21684	0	1.91	3.89	-1.82	4.6	3.48	S21684	0	0	S21684
22	6	c6.loc14	S13110	37.81	1.98	4	0.08	-3.94	3.61	S13110	26.077	93.207	S19901		22	6	S13110	S13110	26.08	1.4	3.89	0.27	5.11	2.57	S13110	26.077	26.077	S13110
22	7	S19497	S19497	41.37	1.08	4	-0.1	-4.19	1.99	S19497	41.372	41.372	S19497		22	7	S18251	S18251	38.05	0.52	3.89	-2.03	2.84	0.96	S18251	38.048	38.048	S18251
22	8	c8.loc62	S22970	106.47	1.8	4	-3.27	1.87	3.29	S22970	101.93	136.308	S24191		22	8	S12616	S12616	44.47	1.98	3.89	-1.95	-4.69	3.61	S12616	44.469	44.469	S12616
22	9	S14058	S14058	43.82	1	4	0.44	-3.95	1.84	S14058	43.82	43.82	S14058		22	9	S22775	S22775	14.42	0.81	3.89	-2.08	-2.08	1.49	S22775	14.419	14.419	S22775
22	10	S26243	S26243	58.49	1.71	4	2.09	-4.38	3.13	S26243	58.492	58.492	S26243		22	10	S26243	S26243	58.49	2.02	3.89	-1.11	6.05	3.68	S26243	58.492	58.492	S26243
22	11	c11.loc76	S17851	107.51	0.6	4	-2.3	0.01	1.11	S23830	101.754	110.628	S17851		22	11	S13072	S13072	61.61	0.92	3.89	-2.42	2.1	1.69	S13072	61.609	61.609	S13072
22	12	c12.loc46	S13706	51.17	1.26	4	1.11	-3.8	2.31	S13253	49.406	52.74	S13706		22	12	S13253	S13253	49.41	1.8	3.89	-1.34	4.48	3.29	S13253	49.406	49.406	S13253
22	13	c13.loc42	S12810	47.15	1.3	4	1.92	2.43	2.39	S12810	45.033	49.32	S20248		22	13	c13.loc84	S28583	89.15	0.79	3.89	-1.28	-2.58	1.46	S20828	85.177	91.631	S28583
22	14	S19846	S19846	85.48	2.41	4	-4.04	-1.05	4.38	S19846	85.48	85.48	S19846		22	14	S12842	S12842	64.21	1.48	3.89	-3.03	-0.1	2.71	S12842	64.211	64.211	S12842
22	15	S20164	S20164	19.8	1.15	4	2.22	2.86	2.11	S20164	19.799	19.799	S20164		22	15	c15.loc2	S13236	7.66	0.79	3.89	2.42	-1.12	1.46	S13236	5.655	11.991	S13233
22	16	c16.loc44	S25499	46.34	0.79	4	-0.79	3.09	1.46	S21448	43.042	48.983	S25499		22	16	S12516	S12516	41.81	0.67	3.89	-2.05	-2.29	1.24	S12516	41.814	41.814	S12516
22	17	S12998	S12998	110.8	0.64	4	2.29	0.69	1.18	S12998	110.801	110.801	S12998		22	17	S14785	S14785	62.79	0.85	3.89	-2.82	0.14	1.57	S14785	62.789	62.789	S14785
22	18	S13323	S13323	104.22	0.81	4	2.06	-1.94	1.49	S13323	104.215	104.215	S13323		22	18	c18.loc12	S15058	12.92	0.64	3.89	-0.08	3.39	1.18	S15058	12.005	44.989	S15541
22	19	S12964	S12964	100.69	0.86	4	0.24	-3.17	1.58	S12964	100.692	100.692	S12964		22	19	S30831	S30831	73.01	0.84	3.89	1.78	3.24	1.55	S30831	73.011	73.011	S30831
22	20	c20.loc38	S15256	41.05	2.34	4	3.66	-0.63	4.25	S25004	11.353	41.895	S15256		22	20	c20.loc16	S25004	19.05	1.75	3.89	-2.98	1.18	3.2	S25004	11.353	41.895	S15256
		1044 - 0															1044 - 0
23	1	c1.loc10	S15391	17.35	0.73	4.34	0.69	2.92	1.39	S19439	15.983	18.589	S15391		23	1	S15391	S15391	18.59	0.82	3.95	-1	-3.59	1.55	S15391	18.589	37.143	S28195
23	2	S26007	S26007	46.85	1.87	4.34	1.61	3.72	3.51	S29550	44.461	46.851	S26007		23	2	S18691	S18691	18.8	1.54	3.95	-3.61	0.17	2.9	S20031	3.544	18.801	S18691
23	3	S13993	S13993	49.69	2.18	4.34	1.83	-4.41	4.08	S16895	47.787	49.693	S13993		23	3	c3.loc36	S13993	49.4	0.93	3.95	-1.69	2.6	1.76	S16895	47.787	49.693	S13993
23	4	c4.loc76	S13648	81.44	4.45	4.34	1.43	-3.72	8.15	S13648	66.348	97.433	S14748		23	4	c4.loc72	S13648	77.44	3.08	3.95	-1.22	3.81	5.72	S13648	66.348	97.433	S14748
23	5	S20561	S20561	44.01	1.12	4.34	-3.57	-0.39	2.12	S20561	44.01	44.01	S20561		23	5	c5.loc44	S20561	44	0.96	3.95	3.39	0.12	1.82	S25585	37.399	44.01	S20561
23	6	c6.loc44	S12981	60.39	1.35	4.34	2.77	1.31	2.55	S13939	36.765	67.988	S12981		23	6	c6.loc46	S12981	62.39	1.78	3.95	-2.98	-0.27	3.34	S13939	36.765	67.988	S12981
23	7	c7.loc72	S27868	81.56	0.53	4.34	1.53	-1.96	1.01	S27868	76.653	89.837	S69737		23	7	S18936	S18936	38.47	0.45	3.95	1.52	2.06	0.86	S18936	38.468	39.939	S13778
23	8	S13340	S13340	9.57	0.53	4.34	-0.11	3.13	1.01	S13340	9.566	11.553	S19644		23	8	S13340	S13340	9.57	0.81	3.95	-0.11	-3.78	1.54	S13340	9.566	11.553	S19644
23	9	c9.loc80	S27727	89.34	1.39	4.34	1.98	-3.48	2.62	S18703	84.99	89.402	S27727		23	9	S12627	S12627	69.28	1.02	3.95	-1.3	-3.22	1.93	S15014	60.041	69.282	S12627
23	10	c10.loc90	S69791	95.6	1.67	4.34	-2.91	2.29	3.14	S69791	92.393	99.685	S15265		23	10	c10.loc90	S69791	95.6	1.35	3.95	2	-2.4	2.55	S69791	92.393	99.685	S15265
23	11	S13072	S13072	61.61	1.44	4.34	2.82	1.31	2.71	S13072	61.609	66.695	S24081		23	11	S13072	S13072	61.61	1.59	3.95	-3.02	-0.59	2.99	S13072	61.609	66.695	S24081
23	12	S12743	S12743	78.39	1.01	4.34	2.65	-0.62	1.91	S13230	70.79	78.391	S12743		23	12	S23180	S23180	14.62	0.34	3.95	1.91	1.07	0.65	S18051	9.802	14.621	S23180
23	13	S13737	S13737	19.18	1.79	4.34	-3.26	-1.04	3.36	S29729	18.376	19.184	S13737		23	13	S13737	S13737	19.18	2.19	3.95	3.81	2.18	4.1	S29729	18.376	19.184	S13737
23	14	S20502	S20502	89.97	2.6	4.34	1.84	4.58	4.85	S20502	89.965	96.758	S13657		23	14	S20502	S20502	89.97	2.25	3.95	-0.51	-5.38	4.21	S20502	89.965	96.758	S13657
23	15	S13472	S13472	40	0.8	4.34	1.85	-3.14	1.52	S13472	39.996	54.942	S12757		23	15	S13472	S13472	40	0.6	3.95	0.42	2.81	1.14	S13472	39.996	54.942	S12757
23	16	S26978	S26978	44.52	1.23	4.34	1.96	3.31	2.32	S21448	43.042	44.521	S26978		23	16	S26978	S26978	44.52	1.09	3.95	-1.44	-3.67	2.06	S21448	43.042	44.521	S26978
23	17	S21643	S21643	109.31	1.22	4.34	-2.78	2.06	2.3	S21643	109.308	110.801	S12998		23	17	c17.loc36	S13401	47.61	1.16	3.95	-1.07	-3.47	2.19	S13401	44.739	59.916	S14703
23	18	S13146	S13146	107.09	1.84	4.34	0.52	-5	3.45	S13146	107.09	107.09	S13146		23	18	S13146	S13146	107.09	2.38	3.95	-0.72	6.23	4.45	S13146	107.09	107.09	S13146
23	19	c19.loc92	S22893	95.73	1.52	4.34	-0.66	4.11	2.86	S22893	94.042	100.692	S12964		23	19	c19.loc86	S22893	89.73	2.1	3.95	0.75	-4.42	3.93	S13330	80.749	94.042	S22893
23	20	c20.loc36	S13844	37.03	5.49	4.34	5.28	-1.94	9.96	S13844	33.207	41.895	S15256		23	20	c20.loc24	S13844	25.03	4.4	3.95	-5.56	0.16	8.06	S25004	11.353	33.207	S13844
		1054 - I															1054 - I
24	1	S19095	S19095	12.82	1.24	3.7	3.64	0.39	3.06	S19095	12.824	12.824	S19095		24	1	S19095	S19095	12.82	1.66	3.7	-4.53	0.31	4.07	S19095	12.824	12.824	S19095
24	2	S13058	S13058	28.45	2.19	3.7	1.07	-6.59	5.33	S13058	28.449	28.449	S13058		24	2	S13058	S13058	28.45	1.74	3.7	-0.64	6.3	4.26	S13058	28.449	28.449	S13058
24	3	S28403	S28403	28.44	1.66	3.7	2.03	-4.57	4.07	S28403	28.436	28.436	S28403		24	3	S28403	S28403	28.44	1.8	3.7	-1.94	5.55	4.41	S28403	28.436	28.436	S28403
24	4	c4.loc64	S14748	79.58	1.9	3.7	-1.43	-3.82	4.64	S12554	20.252	97.433	S14748		24	4	c4.loc74	S14748	89.58	2.65	3.7	1.89	6.57	6.42	S12554	20.252	97.433	S14748
24	5	S26581	S26581	80.63	0.55	3.7	1.73	-2.44	1.37	S26581	80.633	80.633	S26581		24	5	S23130	S23130	37.9	1.16	3.7	2.84	5.02	2.86	S23130	37.896	37.896	S23130
24	6	c6.loc42	S13939	47.2	2.61	3.7	4.86	-1.13	6.32	S13939	36.765	66.091	S29454		24	6	c6.loc42	S13939	47.2	2.18	3.7	-4.4	2.33	5.31	S13939	36.765	66.091	S29454
24	7	S15919	S15919	48.84	0.85	3.7	2.87	-1.43	2.1	S15919	48.838	48.838	S15919		24	7	S19497	S19497	41.37	0.91	3.7	-3.28	-0.1	2.25	S19497	41.372	41.372	S19497
24	8	c8.loc54	S18483	63.57	1.09	3.7	-1.07	-4.74	2.69	S18483	63.059	85.599	S12638		24	8	S22970	S22970	101.93	0.89	3.7	-3.86	-0.86	2.2	S22970	101.93	101.93	S22970
24	9	S24569	S24569	40.44	1.31	3.7	-0.48	-5.95	3.23	S24569	40.436	40.436	S24569		24	9	S28776	S26758	40.13	1.8	3.7	-0.31	7.06	4.41	S26758	40.126	40.126	S26758
24	10	c10.loc50	S17019	55.6	2.88	3.7	5.3	1.15	6.95	S17019	54.375	58.489	S13582		24	10	S17019	S17019	54.38	3.12	3.7	-5.77	-1.26	7.51	S17019	54.375	54.375	S17019
24	11	S23830	S23830	101.75	1.19	3.7	-3.84	-0.73	2.93	S23830	101.754	101.754	S23830		24	11	S23830	S23830	101.75	1.06	3.7	4.04	-0.04	2.62	S23830	101.754	101.754	S23830
24	12	c12.loc66	S13230	72.18	1.13	3.7	-3.27	1.95	2.79	S13230	70.79	74.864	S20464		24	12	c12.loc66	S13230	72.18	1.41	3.7	3.78	-1.83	3.47	S13230	70.79	74.864	S20464
24	13	S21322	S21322	69.33	1.27	3.7	-0.23	-6.06	3.13	S21322	69.328	69.328	S21322		24	13	S21322	S21322	69.33	0.87	3.7	0.71	4.61	2.15	S21322	69.328	69.328	S21322
24	14	c14.loc56	S24114	59.28	0.88	3.7	0.87	-3.61	2.18	S24114	56.097	65.173	S23319		24	14	c14.loc50	S24114	53.28	1.04	3.7	-1.03	4.54	2.57	S13280	46.828	56.097	S24114
24	15	S12764	S12764	79.33	1.51	3.7	1.29	-5.62	3.71	S12764	79.332	79.332	S12764		24	15	S12764	S12764	79.33	1.52	3.7	-2.58	5.69	3.73	S12764	79.332	79.332	S12764
24	16	c16.loc14	S21448	37.09	0.79	3.7	2.07	-2.37	1.96	S13369	26.428	43.042	S21448		24	16	S25110	S25110	46.68	1.01	3.7	-0.34	-5.09	2.5	S25110	46.675	46.675	S25110
24	17	S13739	S13739	41.59	0.73	3.7	-1.48	-3.55	1.81	S13739	41.59	41.59	S13739		24	17	S27725	S27725	113.9	0.99	3.7	2.54	4.66	2.45	S27725	113.896	113.896	S27725
24	18	c18.loc102	S12598	102	1.85	3.7	0.79	-6.35	4.52	S12598	101.849	103.109	S26150		24	18	c18.loc58	S30440	58	1.63	3.7	1.69	5.73	4	S30440	56.711	60.526	S28522
24	19	c19.loc64	S24237	89.85	2.62	3.7	1.43	-7.1	6.35	S24237	89.808	91.522	S69717		24	19	c19.loc58	S29955	83.85	1.97	3.7	-0.66	6.75	4.81	S13613	78.085	86.302	S29955
24	20	c20.loc28	S26171	29.03	3.22	3.7	5.54	0.25	7.74	S13892	19.679	29.164	S26171		24	20	S17070	S17070	30	2.23	3.7	-4.84	2.84	5.43	S17070	30.002	30.002	S17070
		1055 - I															1055 - I
25	1	S22662	S22662	94.2	2.51	3.85	4.09	2.53	4.28	S22662	94.196	95.232	S69672		25	1	S22662	S22662	94.2	2.93	4.01	-5.91	-2.48	4.98	S22662	94.196	95.232	S69672
25	2	c2.loc36	S12779	39.54	1.65	3.85	0.45	4.63	2.84	S19926	36.88	41.693	S12779		25	2	c2.loc100	S21498	103.54	1.48	4.01	0.01	3.94	2.55	S21498	95.414	116.494	S18197
25	3	S23384	S23384	92.06	0.79	3.85	2.29	1.85	1.37	S23384	92.06	92.06	S23384		25	3	S23384	S23384	92.06	1.59	4.01	-2.41	-4.65	2.74	S23384	92.06	92.06	S23384
25	4	S18979	S18979	110.22	0.99	3.85	-1.75	-3.3	1.71	S18979	110.22	110.22	S18979		25	4	c4.loc10	S15399	16.14	0.77	4.01	-2.87	-2.31	1.33	S15399	15.583	16.715	S17034
25	5	S12653	S12653	78.85	1.3	3.85	-0.73	-4.43	2.24	S12653	78.846	80.461	S26601		25	5	S20430	S20430	80.51	1.3	4.01	0.61	6.17	2.24	S20430	80.51	80.51	S20430
25	6	c6.loc12	S25232	18.11	1.49	3.85	1.13	4.28	2.57	S25232	16.388	26.077	S13110		25	6	S29454	S29454	66.09	1.88	4.01	-2.3	-4.96	3.23	S13939	36.765	66.091	S29454
25	7	S28271	S28271	57.32	1.48	3.85	-2.64	3.71	2.55	S13100	50.249	57.323	S28271		25	7	S28271	S28271	57.32	1.71	4.01	4.01	-3.83	2.94	S13100	50.249	57.323	S28271
25	8	S24024	S24024	133.92	0.66	3.85	-1.82	-1.71	1.14	S13452	124.762	133.921	S24024		25	8	c8.loc128	S24024	137.57	0.5	4.01	1.69	2.34	0.87	S24024	133.921	142.958	S23475
25	9	S13567	S13567	41.8	1.21	3.85	2.42	-2.68	2.09	S13567	41.798	41.87	S23621		25	9	S28776	S28776	40.13	0.81	4.01	-3.25	1.62	1.4	S28776	40.126	40.424	S13900
25	10	c10.loc64	S15512	69.6	2.32	3.85	-2.89	-4.21	3.97	S15512	66.048	92.393	S69791		25	10	c10.loc66	S15512	71.6	2.05	4.01	3.07	4.54	3.51	S15512	66.048	92.393	S69791
25	11	c11.loc76	S23830	99.86	1.88	3.85	-3.26	-2.23	3.23	S19127	94.765	101.754	S23830		25	11	c11.loc76	S23830	99.86	1.3	4.01	2.85	3.85	2.24	S19127	94.765	101.754	S23830
25	12	S12770	S12770	58.6	0.59	3.85	-1.87	0.79	1.02	S25340	57.767	58.603	S12770		25	12	S12632	S12632	26.91	1.32	4.01	2.16	-5.2	2.28	S15593	18.079	26.913	S12632
25	13	S15606	S15606	49.88	0.89	3.85	1.72	3.21	1.54	S15606	49.876	50.707	S19284		25	13	S14640	S14640	100.61	1.33	4.01	1.93	6.36	2.29	S14640	100.61	100.61	S14640
25	14	c14.loc22	S15148	26.94	1.89	3.85	2.38	4.29	3.24	S16822	21.727	27.381	S15148		25	14	S15148	S15148	27.38	0.81	4.01	-1.22	-4.38	1.4	S16822	21.727	27.381	S15148
25	15	S20164	S20164	19.8	1.24	3.85	2.65	-2.37	2.14	S20164	19.799	20.352	S23044		25	15	S20164	S20164	19.8	0.69	4.01	-2.45	2.72	1.2	S20164	19.799	20.352	S23044
25	16	S22916	S22916	77.4	2.23	3.85	-1.23	5.46	3.82	S22916	77.398	78.968	S20695		25	16	S22916	S22916	77.4	2.12	4.01	1.15	-7.05	3.63	S22916	77.398	78.968	S20695
25	17	c17.loc14	S25296	21.52	2.26	3.85	4.02	0.29	3.87	S25296	21.274	22.072	S14902		25	17	c17.loc14	S25296	21.52	1.84	4.01	-4.93	-0.07	3.16	S25296	21.274	22.072	S14902
25	18	S20425	S20425	0.92	1.13	3.85	-1.41	-3.92	1.95	S29989	0.112	0.923	S20425		25	18	S20425	S20425	0.92	0.91	4.01	3.84	1.46	1.57	S29989	0.112	0.923	S20425
25	19	S15850	S15850	88.79	2.1	3.85	1.25	-5.18	3.6	S29955	86.302	88.791	S15850		25	19	S15850	S15850	88.79	1.42	4.01	-1.01	6.69	2.45	S29955	86.302	88.791	S15850
25	20	c20.loc32	S15256	33.03	4.31	3.85	5.45	-0.78	7.24	S13892	19.679	41.895	S15256		25	20	c20.loc48	S13604	49.03	3.53	4.01	-5.5	2.49	5.97	S13577	43.987	50.849	S13604
		1056 - I															1056 - I
26	1	S28136	S28136	37.97	2.35	3.88	3.97	3.92	4.12	S28195	37.143	37.971	S28136		26	1	S28136	S28136	37.97	1.93	4.22	-4.29	-2.66	3.4	S28195	37.143	37.971	S28136
26	2	c2.loc12	S15454	30.43	1.64	3.88	-0.7	4.99	2.9	S15454	29.984	32.397	S22658		26	2	S22658	S22658	32.4	1.33	4.22	1.1	-4.97	2.36	S22658	32.397	36.115	S29441
26	3	c3.loc48	S18149	61.4	1.84	3.88	4.38	-0.79	3.24	S18149	61.334	74.162	S12585		26	3	c3.loc48	S18149	61.4	1.57	4.22	-4.22	0.21	2.77	S18149	61.334	74.162	S12585
26	4	S15399	S15399	15.58	0.82	3.88	2.01	-3.05	1.46	S13342	10.513	15.583	S15399		26	4	S18979	S18979	110.22	0.98	4.22	0.11	-4.44	1.74	S18979	110.22	110.22	S18979
26	5	S23612	S23612	30.89	0.94	3.88	2.95	-1.95	1.67	S15802	17.406	30.894	S23612		26	5	S13883	S13883	42.04	0.87	4.22	-2.42	2.97	1.55	S13883	42.038	49.474	S20328
26	6	c6.loc28	S13939	34.11	1.62	3.88	4	0.01	2.86	S13110	26.077	36.765	S13939		26	6	S17254	S17254	103.33	1.74	4.22	0.3	-6.03	3.07	S17254	103.325	106.465	S17110
26	7	c7.loc46	S21552	55.56	1.69	3.88	2.06	-4.11	2.98	S21552	47.379	65.876	S15596		26	7	S69737	S69737	89.84	1.55	4.22	-2.86	5.77	2.74	S69737	89.837	89.837	S69737
26	8	c8.loc50	S20652	59.57	2.09	3.88	1.81	5.46	3.68	S20652	58.864	77.062	S21696		26	8	c8.loc52	S20652	61.57	3.2	4.22	-2.88	-5.94	5.57	S20652	58.864	77.062	S21696
26	9	S27066	S27066	93.03	0.63	3.88	-0.75	-3.22	1.12	S13042	92.24	93.035	S27066		26	9	c9.loc62	S18771	71.34	0.7	4.22	1.22	-3.72	1.25	S18771	70.65	77.44	S22655
26	10	S21178	S21178	117.38	3.4	3.88	4.4	3.07	5.91	S21178	117.377	117.856	S30838		26	10	S21178	S21178	117.38	3.95	4.22	-5.96	-3.58	6.83	S21178	117.377	117.856	S30838
26	11	c11.loc52	S13846	75.86	1.82	3.88	4.25	1.46	3.21	S27406	67.932	76.213	S13846		26	11	c11.loc50	S13846	73.86	1.59	4.22	-3.65	-1.93	2.81	S27406	67.932	76.213	S13846
26	12	S23180	S23180	14.62	1.59	3.88	3.4	1.92	2.81	S19794	10.766	14.621	S23180		26	12	S23180	S23180	14.62	0.85	4.22	-2.28	-1.86	1.51	S19794	10.766	14.621	S23180
26	13	c13.loc34	S18476	39.14	1.46	3.88	-0.25	-4.91	2.58	S28790	36.736	40.041	S18476		26	13	c13.loc18	S22795	23.14	1.51	4.22	3.27	-1.52	2.67	S30879	12.508	31.005	S22795
26	14	S15529	S15529	81.19	0.4	3.88	1.22	-2.1	0.71	S15529	81.186	81.186	S15529		26	14	c14.loc8	S30533	12.94	0.31	4.22	-0.16	1.9	0.55	S12950	4.936	13.099	S30533
26	15	c15.loc70	S17258	70	2.7	3.88	-3.9	-2.79	4.72	S26616	68.056	71.204	S17258		26	15	c15.loc70	S17258	70	1.99	4.22	2.83	4.6	3.5	S26616	68.056	71.204	S17258
26	16	S14377	S14377	67.89	0.55	3.88	1.37	2.77	0.98	S27503	66.848	67.895	S14377		26	16	S21493	S21493	51.41	1.47	4.22	-3.8	-3.28	2.6	S15042	47.299	51.413	S21493
26	17	S25962	S25962	56.61	1.11	3.88	-1.46	-4.07	1.97	S15648	56.348	56.614	S25962		26	17	c17.loc66	S27195	73.52	1.18	4.22	-1.1	5.4	2.09	S27195	73.339	75.061	S27305
26	18	S29989	S29989	0.11	2.07	3.88	3.21	3.16	3.64	S29989	0.112	0.112	S29989		26	18	S29989	S29989	0.11	2.16	4.22	-3.73	-4.31	3.8	S29989	0.112	0.112	S29989
26	19	S18449	S18449	84.53	1.59	3.88	-1.23	-5	2.81	S18727	84.05	84.534	S18449		26	19	S18449	S18449	84.53	2.1	4.22	1.66	6.81	3.69	S18727	84.05	84.534	S18449
26	20	c20.loc26	S13892	29.05	3.3	3.88	4.4	2.39	5.74	S13892	19.679	41.895	S15256		26	20	c20.loc28	S15256	31.05	3.58	4.22	-4.75	-1.42	6.21	S13892	19.679	41.895	S15256
		1057 - I															1057 - I
27	1	c1.loc6	S15391	24.59	1.34	3.84	0.91	3.49	2.48	S15391	18.589	37.143	S28195		27	1	c1.loc6	S15391	24.59	1.42	3.84	-1.64	-4.9	2.62	S15391	18.589	37.143	S28195
27	2	c2.loc72	S13705	102.67	0.9	3.84	1.32	-2.45	1.67	S13705	94.879	114.69	S13160		27	2	S13946	S13946	126.26	0.67	3.84	1.09	-1.95	1.25	S13946	126.256	126.256	S13946
27	3	S29820	S29820	23.32	1.6	3.84	-1.91	-3.27	2.95	S29820	23.323	23.323	S29820		27	3	S13079	S13079	61.48	1.34	3.84	-2.52	-3.07	2.48	S18149	61.334	61.481	S13079
27	4	S13240	S13240	28	1.2	3.84	-0.39	3.96	2.22	S12554	20.252	28.004	S13240		27	4	S12844	S12844	53.33	0.82	3.84	1.93	2.24	1.52	S12844	53.325	63.833	S15692
27	5	S18581	S18581	86.75	1.79	3.84	-3.47	-0.77	3.3	S18581	86.746	86.746	S18581		27	5	S23582	S23582	17.1	2.11	3.84	-3.3	-3.71	3.87	S23582	17.098	17.406	S15802
27	6	c6.loc26	S13110	31.2	1.48	3.84	2.45	2.57	2.73	S13110	26.077	67.988	S12981		27	6	S13837	S13837	5.2	1.28	3.84	0.82	5.34	2.37	S13837	5.196	5.4	S24020
27	7	c7.loc38	S24009	47.18	2.04	3.84	3.59	1.48	3.75	S12687	45.128	48.431	S24009		27	7	c7.loc38	S24009	47.18	2.2	3.84	-3.04	-3.11	4.03	S12687	45.128	48.431	S24009
27	8	S30663	S30663	51.35	0.96	3.84	-0.21	3.71	1.78	S30663	51.348	52.381	S19395		27	8	S19395	S19395	52.38	1.08	3.84	0.91	-4.53	2	S30663	51.348	52.381	S19395
27	9	S20577	S20577	60.04	0.5	3.84	-1.85	-0.61	0.93	S69768	57.208	60.041	S20577		27	9	S21581	S21581	81.11	0.85	3.84	-0.43	3.65	1.58	S22655	77.44	81.115	S21581
27	10	S21178	S21178	117.38	2.15	3.84	-3.48	-3.8	3.94	S21178	117.377	117.856	S30838		27	10	S21178	S21178	117.38	2.36	3.84	2.62	5.28	4.32	S21178	117.377	117.856	S30838
27	11	S27406	S27406	67.93	0.51	3.84	-1.35	1.69	0.95	S13087	45.398	67.932	S27406		27	11	S24429	S24429	115.55	0.6	3.84	2.27	0.79	1.12	S30981	113.624	115.554	S24429
27	12	S15593	S15593	18.08	0.56	3.84	-2.13	-1	1.04	S15593	18.079	31.367	S23325		27	12	S15593	S15593	18.08	0.96	3.84	2.81	1.19	1.78	S15593	18.079	31.367	S23325
27	13	c13.loc88	S14640	103.03	1.93	3.84	3.41	-1.53	3.55	S14640	100.61	107.33	S16098		27	13	c13.loc88	S14640	103.03	2.62	3.84	-4.53	0.63	4.79	S14640	100.61	107.33	S16098
27	14	c14.loc44	S13280	48.94	2.81	3.84	-3.99	0.9	5.12	S13280	46.828	53.921	S24811		27	14	c14.loc44	S13280	48.94	4.43	3.84	5.48	-2.79	7.96	S13280	46.828	53.921	S24811
27	15	S23462	S23462	76.6	1.4	3.84	2.56	2.52	2.59	S23462	76.596	76.864	S25412		27	15	S24563	S24563	82.28	0.86	3.84	-2.14	1.71	1.6	S24563	82.277	86.323	S30768
27	16	S20109	S20109	73.9	1.19	3.84	-0.42	-3.81	2.2	S20109	73.898	78.968	S20695		27	16	S27390	S27390	58.39	0.98	3.84	1.87	-2.78	1.82	S27390	58.386	62.957	S20133
27	17	c17.loc44	S29556	51.52	1.79	3.84	0.2	4.47	3.3	S13739	41.59	57.33	S29556		27	17	S25594	S25594	38	1.12	3.84	-0.04	-4.1	2.07	S25594	37.998	38.553	S23107
27	18	c18.loc30	S21067	30	1.44	3.84	-1.05	3.58	2.66	S21067	26.922	39.861	S19731		27	18	c18.loc34	S19731	34	1.5	3.84	-0.6	-4.35	2.77	S21067	26.922	39.861	S19731
27	19	S19958	S19958	34	0.8	3.84	-1.62	-2.93	1.49	S12647	33.219	34.003	S19958		27	19	c19.loc6	S19958	34.71	0.65	3.84	1.45	2.41	1.21	S19958	34.003	49.519	S17833
27	20	c20.loc14	S13844	31.14	6.46	3.84	5.35	-2.4	11.39	S13892	19.679	33.207	S13844		27	20	c20.loc16	S13844	33.14	5.16	3.84	-5.39	1.51	9.21	S13892	19.679	33.207	S13844
		1058 - I															1058 - I
28	1	S15856	S15856	97.29	0.68	3.9	1.16	-3.58	1.28	S15856	97.287	97.287	S15856		28	1	c1.loc70	S13795	85.98	0.57	4.35	-1.38	4.3	1.07	S13795	83.799	92.812	S19097
28	2	S27915	S27915	82.22	2.8	3.9	-5.45	1.85	5.17	S27915	82.215	83.356	S14208		28	2	S27915	S27915	82.22	2.21	4.35	5.81	1.29	4.1	S27915	82.215	83.356	S14208
28	3	c3.loc12	S29820	24.53	1.54	3.9	2.22	3.91	2.88	S29820	23.323	30.713	S25790		28	3	S23073	S23073	12.53	0.46	4.35	2.36	-0.35	0.87	S23073	12.532	12.532	S23073
28	4	c4.loc36	S23464	42.17	1.8	3.9	0.1	4.32	3.35	S20596	32.272	48.874	S23464		28	4	c4.loc4	S13342	10.17	1.77	4.35	4.97	-1.58	3.3	S17427	6.173	10.513	S13342
28	5	c5.loc68	S21315	68	0.8	3.9	-2.92	1.48	1.5	S21315	65.734	73.037	S13271		28	5	c5.loc12	S13925	12	1.07	4.35	1.19	4.86	2.01	S13925	6.866	32.896	S12822
28	6	c6.loc46	S13939	52.11	3.1	3.9	4.12	-2.47	5.71	S13939	36.765	67.988	S12981		28	6	c6.loc46	S13939	52.11	1.81	4.35	-3.49	4.52	3.37	S13939	36.765	67.988	S12981
28	7	c7.loc10	S13049	35.44	1.11	3.9	-2.91	1.14	2.08	S13049	32.183	39.074	S30989		28	7	S69737	S69737	89.84	2.41	4.35	-0.06	-9.06	4.46	S69737	89.837	89.837	S69737
28	8	S19652	S19652	76.43	0.49	3.9	1.1	3.25	0.92	S19652	76.426	81.247	S13364		28	8	c8.loc66	S19652	75.57	0.64	4.35	-1.28	-5.27	1.21	S20429	69.765	76.426	S19652
28	9	S27145	S27145	9.35	1.22	3.9	3.04	-2.18	2.29	S27145	9.345	10.116	S22869		28	9	S27145	S27145	9.35	1.68	4.35	-4.83	1.77	3.13	S27145	9.345	10.116	S22869
28	10	c10.loc50	S27439	55.6	1.14	3.9	1.29	-4.17	2.14	S27439	54.348	58.492	S26243		28	10	c10.loc36	S15086	41.6	1.04	4.35	0.44	6.22	1.95	S30841	29.449	43.055	S15086
28	11	c11.loc42	S24081	65.86	0.82	3.9	0.68	-3.5	1.54	S13072	61.609	66.695	S24081		28	11	c11.loc32	S19087	55.86	0.99	4.35	-0.86	4.96	1.86	S19087	55.573	61.609	S13072
28	12	c12.loc66	S13230	71.17	2.7	3.9	1.31	6.41	4.99	S13230	70.79	74.864	S20464		28	12	S13230	S13230	70.79	2.09	4.35	-0.23	-7.74	3.88	S13230	70.79	70.79	S13230
28	13	c13.loc6	S23007	11.14	0.85	3.9	1.62	-3.01	1.6	S31019	5.145	15.035	S23007		28	13	c13.loc8	S23007	13.14	1.15	4.35	-2.5	4.19	2.16	S31019	5.145	15.035	S23007
28	14	S25149	S25149	35.52	1.69	3.9	1.27	-5.48	3.15	S15148	27.381	35.521	S25149		28	14	S16822	S16822	21.73	1.07	4.35	-2.56	5.64	2.01	S16822	21.727	25.48	S20676
28	15	c15.loc28	S12650	28	2.67	3.9	3.4	-3.25	4.93	S19601	18.773	31.257	S12650		28	15	S12650	S12650	31.26	1.77	4.35	-4.36	3.4	3.3	S12650	31.257	33.181	S19462
28	16	S18948	S18948	34.78	2.29	3.9	1.82	5.96	4.25	S13369	26.428	34.782	S18948		28	16	S18948	S18948	34.78	3.04	4.35	-2.75	-7.23	5.6	S13369	26.428	34.782	S18948
28	17	S30758	S30758	16.38	1.56	3.9	0.65	5.55	2.91	S25891	13.83	16.381	S30758		28	17	S27555	S27555	7.52	1.04	4.35	-2.25	-5.56	1.95	S27555	7.521	7.521	S27555
28	18	c18.loc80	S23869	80	1.35	3.9	1.27	-5.22	2.53	S23869	79.119	87.301	S19427		28	18	S23869	S23869	79.12	1.38	4.35	-3.24	5.44	2.58	S23869	79.119	87.301	S19427
28	19	S13281	S13281	35.78	1.28	3.9	2.78	3.4	2.4	S13281	35.779	46.511	S15314		28	19	c19.loc14	S27718	14.09	0.78	4.35	-3.01	-3.12	1.47	S27718	0.091	28.707	S28893
28	20	c20.loc24	S25758	25.03	5.72	3.9	6.19	-0.4	10.27	S25758	17.135	41.895	S15256		28	20	S13577	S13577	43.99	2.68	4.35	-5.45	5.75	4.95	S13577	43.987	44.336	S13138
		1075 - II															1075 - II
29	1	S17765	S17765	54.86	1.26	3.9	-3.88	-4.57	3.15	S13021	45.12	54.864	S17765		29	1	S17765	S17765	54.86	1.22	3.85	3.74	4.85	3.06	S13021	45.12	54.864	S17765
29	2	S19971	S19971	4.88	1.69	3.9	0.03	-8.17	4.21	S19971	4.877	18.433	S19808		29	2	S19971	S19971	4.88	1.92	3.85	-0.99	8.34	4.77	S19971	4.877	18.433	S19808
29	3	S16303	S16303	45.59	0.4	3.9	2.6	2.28	1.01	S16303	45.589	61.63	S19251		29	3	S13533	S13533	22.03	0.83	3.85	0.59	5.71	2.09	S18689	13.404	22.033	S13533
29	4	S23464	S23464	48.87	1.29	3.9	5.33	-0.6	3.23	S18719	44.632	48.874	S23464		29	4	S13935	S13935	63.9	0.47	3.85	-2.16	-3.15	1.19	S25327	60.01	63.901	S13935
29	5	S30364	S30364	70.44	2.68	3.9	-0.03	-9.87	6.59	S30364	70.438	71.832	S23047		29	5	c5.loc84	S26845	84	2.46	3.85	-2.24	9.17	6.07	S26845	82.976	86.746	S18581
29	6	S22673	S22673	103.2	1.96	3.9	-6.12	1.65	4.86	S22673	103.198	103.325	S17254		29	6	S22673	S22673	103.2	0.96	3.85	4.49	-1.24	2.41	S22673	103.198	103.325	S17254
29	7	S69737	S69737	89.84	1.13	3.9	0.95	6.56	2.83	S69737	89.837	89.837	S69737		29	7	S15845	S15845	6.89	0.98	3.85	1.5	6.16	2.46	S15845	6.893	6.893	S15845
29	8	S13340	S13340	9.57	1.18	3.9	-3.48	-5.31	2.96	S13340	9.566	14.022	S19498		29	8	S13340	S13340	9.57	0.87	3.85	2.47	5.29	2.19	S13340	9.566	14.022	S19498
29	9	S26758	S26758	40.13	2.69	3.9	-6.82	-3.37	6.62	S26758	40.126	43.82	S14058		29	9	S29311	S29311	44.27	4.03	3.85	8.35	-1.47	9.75	S12828	44.167	44.273	S29311
29	10	c10.loc56	S27439	63.77	2.26	3.9	6.07	0.72	5.59	S27439	54.348	76.674	S30848		29	10	S27439	S27439	54.35	1.61	3.85	-5.46	-1.29	4.01	S27439	54.348	76.674	S30848
29	11	c11.loc40	S13072	63.86	0.97	3.9	1.39	-6.11	2.44	S13072	61.609	66.695	S24081		29	11	c11.loc40	S13072	63.86	0.95	3.85	-0.15	6.04	2.39	S13072	61.609	66.695	S24081
29	12	c12.loc94	S16458	100.17	1.31	3.9	-4.81	0.35	3.28	S13717	87.357	106.142	S16458		29	12	S13717	S13717	87.36	1.22	3.85	5.36	0.88	3.06	S13717	87.357	106.142	S16458
29	13	S12652	S12652	21	1.42	3.9	5.48	2.02	3.55	S12652	20.999	36.67	S28342		29	13	S23007	S23007	15.04	1.04	3.85	-4.17	4.95	2.61	S23007	15.035	20.084	S27443
29	14	S24811	S24811	53.92	0.71	3.9	3.79	-1.54	1.79	S13280	46.828	53.921	S24811		29	14	S24479	S24479	63.48	0.77	3.85	-3.52	-2.34	1.94	S16333	58.479	63.481	S24479
29	15	S18043	S18043	36.23	2.69	3.9	5.77	6.45	6.62	S18043	36.23	36.23	S18043		29	15	S18043	S18043	36.23	2.13	3.85	-5.97	-6.03	5.28	S18043	36.23	36.23	S18043
29	16	S16233	S16233	86.81	1.43	3.9	-4.34	-4.57	3.57	S16233	86.807	87.383	S16235		29	16	S13518	S13518	4.91	1.47	3.85	1.13	-7.12	3.67	S13518	4.908	11.145	S17354
29	17	S15648	S15648	56.35	2.45	3.9	4.61	8.02	6.04	S15648	56.348	59.916	S14703		29	17	c17.loc44	S17944	85.59	1.43	3.85	2.03	-6.77	3.57	S20159	72.631	87.839	S17944
29	18	S12619	S12619	78.28	0.94	3.9	4.01	-3.58	2.36	S12619	78.278	80.96	S19073		29	18	S19550	S19550	103.55	0.87	3.85	2.59	-5.53	2.19	S12598	101.849	103.553	S19550
29	19	S12574	S12574	76.79	0.29	3.9	2.32	1.29	0.74	S12574	76.787	84.05	S18727		29	19	S15314	S15314	46.51	0.51	3.85	-1.64	5.13	1.29	S19958	34.003	46.511	S15314
29	20	c20.loc18	S27666	21.05	8.21	3.9	10.56	-1.9	18.85	S25004	11.353	29.561	S27666		29	20	c20.loc18	S27666	21.05	5.58	3.85	-8.91	2.1	13.24	S25004	11.353	29.561	S27666
		1076 - II															1076 - II
30	1	c1.loc64	S13265	76.82	1.83	3.89	-4.58	4.48	4.41	S13265	75.635	83.799	S13795		30	1	S15391	S15391	18.59	2.35	4.69	5.79	-2.23	5.62	S15391	18.589	24.795	S17465
30	2	S12843	S12843	30.67	0.79	3.89	2.71	-3.46	1.93	S12843	30.668	36.115	S29441		30	2	S16198	S16198	44.25	0.79	4.69	0.28	6.3	1.93	S16198	44.246	47.93	S13447
30	3	S22980	S22980	20.6	1.71	3.89	-5.46	2.11	4.12	S22980	20.596	21.13	S13534		30	3	S22980	S22980	20.6	1.58	4.69	5.79	-0.76	3.82	S22980	20.596	21.13	S13534
30	4	c4.loc34	S18688	39.44	0.4	3.89	2.49	1	0.98	S12554	20.252	45.961	S18688		30	4	c4.loc28	S18688	33.44	0.67	4.69	-2.26	-0.68	1.64	S12554	20.252	45.961	S18688
30	5	S29784	S29784	33.81	1.45	3.89	4.75	-0.03	3.51	S29784	33.81	33.81	S29784		30	5	c5.loc32	S29784	32	3.72	4.69	-5.58	-3.85	8.75	S20554	22.524	33.81	S29784
30	6	c6.loc104	S12865	109.2	4.57	3.89	-8.16	-1.73	10.64	S12865	108.504	114.129	S13752		30	6	c6.loc26	S28983	31.2	4.74	4.69	-5.82	-5.03	11.02	S13110	26.077	33.278	S28983
30	7	S15919	S15919	48.84	1.27	3.89	4.33	-4.13	3.08	S15919	48.838	50.249	S13100		30	7	S15919	S15919	48.84	1.13	4.69	-3.05	4.53	2.74	S15919	48.838	50.249	S13100
30	8	S16280	S16280	94.21	1.75	3.89	3.93	4.94	4.22	S29468	94.142	94.214	S16280		30	8	c8.loc130	S23475	139.57	1.44	4.69	-4.13	-3.72	3.48	S24024	133.921	142.958	S23475
30	9	S13779	S13779	28.02	2.37	3.89	3.24	-7.19	5.67	S22775	14.419	28.022	S13779		30	9	S13779	S13779	28.02	2	4.69	-3.2	6.69	4.81	S22775	14.419	28.022	S13779
30	10	S19004	S19004	96.44	7.2	3.89	8.44	-6.52	16.25	S19004	96.438	99.685	S15265		30	10	S19004	S19004	96.44	5.32	4.69	-8.56	5.31	12.28	S19004	96.438	99.685	S15265
30	11	c11.loc8	S13659	31.86	1.21	3.89	1.18	6.14	2.94	S12515	26.167	32.136	S13659		30	11	c11.loc10	S13659	33.86	1.38	4.69	1.85	-6.4	3.34	S13659	32.136	38.321	S23942
30	12	S18941	S17989	9.74	2.04	3.89	5.5	1.89	4.9	S17989	9.737	9.743	S18941		30	12	S18941	S17989	9.74	1.58	4.69	-4.28	-3.02	3.82	S17989	9.737	9.743	S18941
30	13	c13.loc32	S29709	37.14	1.09	3.89	-0.87	5.52	2.65	S29709	36.697	40.041	S18476		30	13	c13.loc32	S29709	37.14	1.09	4.69	0.65	-5.29	2.65	S29709	36.697	40.041	S18476
30	14	S12954	S12954	54.51	1.09	3.89	-4.45	1.47	2.65	S12954	54.505	56.343	S28773		30	14	S12954	S12954	54.51	1.14	4.69	4.79	0.37	2.77	S12954	54.505	56.343	S28773
30	15	c15.loc54	S13017	65.99	0.88	3.89	-2.11	4.41	2.14	S13017	61.142	71.204	S17258		30	15	S12650	S12650	31.26	0.83	4.69	0.75	6.26	2.02	S12650	31.257	33.181	S18096
30	16	S17922	S17922	80.79	1.16	3.89	2.85	4.6	2.82	S13640	76.614	80.794	S17922		30	16	c16.loc72	S20273	74.34	1.19	4.69	-5.01	-1.29	2.89	S20273	72.476	76.614	S13640
30	17	S21779	S21779	95.97	0.81	3.89	3.19	3.32	1.97	S21779	95.969	95.969	S21779		30	17	S14785	S14785	62.79	0.99	4.69	-4.7	-1.07	2.41	S14785	62.789	64.724	S21284
30	18	S21048	S21048	52.03	0.88	3.89	3.54	2.4	2.14	S21249	48.948	52.035	S21048		30	18	c18.loc72	S13405	73.64	1.84	4.69	6.11	0.89	4.43	S13405	70.624	77.373	S13148
30	19	S30831	S30831	73.01	1.29	3.89	2.15	-5.97	3.13	S20660	62.309	73.011	S30831		30	19	S30831	S30831	73.01	1.95	4.69	-3.15	7.66	4.69	S20660	62.309	73.011	S30831
30	20	S13931	S13931	85.38	0.76	3.89	4.49	-0.55	1.85	S13604	50.849	85.381	S13931		30	20	S20153	S20153	3.05	0.75	4.69	-2.1	-4.5	1.83	S20153	3.052	3.052	S20153
		1098 - II															1098 - II
31	1	S69672	S69672	95.23	1.81	4.56	-1.76	3.58	3.57	S22662	94.196	95.232	S69672		31	1	S22662	S22662	94.2	1.15	3.84	2.76	-1.5	2.29	S22662	94.196	95.232	S69672
31	2	c2.loc70	S29550	70	5.02	4.56	-3.02	-1.73	9.6	S29550	44.461	103.612	S18773		31	2	c2.loc68	S29550	68	2.89	3.84	3.61	0.09	5.65	S29550	44.461	103.612	S18773
31	3	S20734	S20734	95.84	0.83	4.56	-1.76	-2.15	1.66	S31012	94.686	95.842	S20734		31	3	S20734	S20734	95.84	0.99	3.84	1.76	3.34	1.97	S31012	94.686	95.842	S20734
31	4	c4.loc22	S20596	34.19	1.95	4.56	-2.75	-2.39	3.85	S20596	32.272	48.874	S23464		31	4	c4.loc20	S20596	32.19	2.23	3.84	2.77	3.5	4.39	S15399	15.583	32.272	S20596
31	5	S26698	S26698	27.64	1.81	4.56	-2.74	-1.46	3.57	S26698	27.639	32.051	S17750		31	5	S19571	S19571	72.96	2.13	3.84	1.65	-4.38	4.19	S23047	71.832	72.963	S19571
31	6	c6.loc60	S13399	76.39	0.95	4.56	1.37	2.54	1.89	S13399	70.92	93.207	S19901		31	6	c6.loc60	S13399	76.39	1.04	3.84	-1.92	-1.85	2.07	S13399	70.92	93.207	S19901
31	7	c7.loc70	S30385	94.46	2.25	4.56	0.8	4.95	4.42	S18199	87.684	98.539	S30385		31	7	S30385	S30385	98.54	1.61	3.84	0.07	-4.68	3.19	S30385	98.539	98.539	S30385
31	8	c8.loc14	S20461	30.44	1.99	4.56	0.51	3.82	3.92	S20461	16.442	52.381	S19395		31	8	S27943	S27943	98.52	1.8	3.84	1.2	4	3.56	S27943	98.519	98.519	S27943
31	9	S22655	S22655	77.44	1.48	4.56	2.88	1.11	2.93	S22655	77.44	77.44	S22655		31	9	c9.loc62	S22655	71.34	1.72	3.84	-2.73	-0.68	3.4	S15686	51.077	77.44	S22655
31	10	S12744	S12744	94.97	3.19	4.56	3.97	-1.58	6.21	S27777	69.796	94.973	S12744		31	10	S12744	S12744	94.97	2.15	3.84	-2.34	3.21	4.23	S27777	69.796	94.973	S12744
31	11	S12663	S12663	92.47	0.92	4.56	-2.23	-0.77	1.83	S12663	92.47	92.47	S12663		31	11	c11.loc54	S13485	80.17	0.89	3.84	1.88	0.15	1.77	S20383	55.607	92.403	S13485
31	12	c12.loc30	S12743	72.71	1.13	4.56	2.19	-1.1	2.25	S28782	62.138	78.391	S12743		31	12	c12.loc34	S12743	76.71	1.55	3.84	-3.03	0.23	3.07	S28782	62.138	78.391	S12743
31	13	S14640	S14640	100.61	2.67	4.56	3.39	-3.75	5.23	S14640	100.61	100.61	S14640		31	13	S14640	S14640	100.61	2.42	3.84	-4.05	3.59	4.75	S14640	100.61	100.61	S14640
31	14	S29138	S29138	64.39	0.59	4.56	1.65	1.28	1.18	S24479	63.481	64.391	S29138		31	14	c14.loc10	S30438	14.94	0.82	3.84	0.89	2.31	1.64	S30533	13.099	15.332	S30438
31	15	c15.loc36	S19643	45.97	0.55	4.56	1.86	-1.08	1.1	S13472	39.996	47.811	S19643		31	15	S19601	S19601	18.77	1.01	3.84	2.19	2.24	2.01	S29319	14.796	18.773	S19601
31	16	S12789	S12789	42.36	1.2	4.56	-2.68	-0.82	2.38	S12789	42.358	66.003	S13908		31	16	S16233	S16233	86.81	1.62	3.84	-2.94	-0.5	3.21	S16233	86.807	87.383	S16235
31	17	S17931	S17931	55.59	0.63	4.56	-1.38	-1.98	1.26	S16628	40.643	55.591	S17931		31	17	S16901	S16901	11.61	1.02	3.84	2.44	0.56	2.03	S16901	11.606	16.381	S30758
31	18	S26134	S26134	56.71	0.81	4.56	1.15	2.79	1.62	S22691	47.933	56.711	S26134		31	18	c18.loc34	S19731	34	0.5	3.84	1.85	1.2	1	S14889	19.482	39.861	S19731
31	19	S27075	S27075	30.41	1.06	4.56	2.43	-0.64	2.11	S26142	27.382	30.414	S27075		31	19	S27075	S27075	30.41	2.47	3.84	-3.98	1.76	4.85	S26142	27.382	30.414	S27075
31	20	c20.loc68	S12555	69.03	2.52	4.56	1.43	-3.95	4.94	S12555	67.424	97.406	S24319		31	20	S21381	S21381	111.28	1.04	3.84	-1.97	-0.83	2.07	S21381	111.275	111.275	S21381
		1107 - III															1107 - III
32	1	c1.loc6	S15391	21.98	1.42	4.05	-3.41	-3.22	2.92	S15391	18.589	33.542	S18851		32	1	S15391	S15391	18.59	1.25	4.7	4.07	2.38	2.57	S15391	18.589	33.542	S18851
32	2	c2.loc8	S20031	8	1.37	4.05	1.28	5.92	2.81	S20031	3.544	18.801	S18691		32	2	c2.loc92	S13705	92	2.06	4.7	-4.81	0.37	4.2	S23424	84.305	94.879	S13705
32	3	S13541	S13541	73.63	1.38	4.05	3.36	-3.1	2.83	S13541	73.627	85.075	S30750		32	3	S13541	S13541	73.63	2.03	4.7	-3.16	5.02	4.14	S13541	73.627	85.075	S30750
32	4	S21302	S21302	101.6	1	4.05	0.73	5.07	2.06	S21302	101.597	101.597	S21302		32	4	c4.loc48	S26814	53.44	0.94	4.7	-2.78	-3.35	1.94	S26814	52.715	54.889	S26381
32	5	S26750	S26750	81.03	1.43	4.05	-0.38	6.12	2.94	S26543	80.687	81.032	S26750		32	5	S26859	S26859	55.16	1	4.7	-0.38	-5.34	2.06	S26859	55.158	56.137	S19282
32	6	c6.loc36	S19796	42.11	1.35	4.05	1.62	2.36	2.77	S25232	16.388	65.67	S19796		32	6	c6.loc34	S25232	40.11	2.23	4.7	-1.65	-2.27	4.54	S25232	16.388	65.67	S19796
32	7	c7.loc14	S12995	45.48	0.94	4.05	2.82	1.94	1.94	S12995	44.294	48.431	S24009		32	7	c7.loc12	S12995	43.48	0.71	4.7	-0.21	-3.17	1.47	S19497	41.372	44.294	S12995
32	8	c8.loc132	S23475	141.57	1.77	4.05	2.88	3.62	3.62	S24024	133.921	142.958	S23475		32	8	c8.loc108	S13452	117.57	2.4	4.7	-3.1	-1.84	4.88	S22986	101.521	124.762	S13452
32	9	S22775	S22775	14.42	1.09	4.05	0.85	4.81	2.25	S22775	14.419	23.81	S18132		32	9	S26758	S26758	40.13	1.32	4.7	-0.88	5.09	2.71	S26758	40.126	41.311	S26331
32	10	S16155	S16155	25.52	0.83	4.05	2.68	1.98	1.71	S69585	20.072	25.524	S16155		32	10	S28242	S28242	51.57	0.96	4.7	-1.73	-3.97	1.98	S28242	51.569	65.555	S26354
32	11	S20383	S20383	55.61	0.99	4.05	3.27	-0.19	2.04	S20383	55.607	61.609	S13072		32	11	S20383	S20383	55.61	0.94	4.7	-3.47	1.91	1.94	S20383	55.607	61.609	S13072
32	12	c12.loc72	S19562	78.75	4.29	4.05	4.11	7.4	8.55	S19562	78.391	81.355	S29977		32	12	c12.loc74	S29977	80.75	4.4	4.7	-2.89	-7.54	8.76	S19562	78.391	81.355	S29977
32	13	S22795	S22795	31	1.62	4.05	4.2	2.6	3.32	S12718	29.632	31.005	S22795		32	13	c13.loc40	S15606	50.12	0.61	4.7	-1.32	3.62	1.26	S15606	49.876	51.896	S30597
32	14	S16822	S16822	21.73	2.36	4.05	5.25	-1.46	4.8	S16822	21.727	22.673	S13675		32	14	S24811	S24811	53.92	1.45	4.7	-0.22	-6.67	2.98	S27267	35.521	53.921	S24811
32	15	S13472	S13472	40	1.84	4.05	3.73	3.96	3.76	S13472	39.996	47.811	S19643		32	15	c15.loc32	S19643	43.99	1.48	4.7	-1.25	-3.85	3.04	S13472	39.996	47.811	S19643
32	16	c16.loc54	S25499	56.34	0.84	4.05	-0.63	-4.35	1.74	S25499	48.983	66.003	S13908		32	16	S13285	S13285	25.44	0.69	4.7	-2.85	2.14	1.43	S13285	25.437	26.428	S13369
32	17	c17.loc38	S21284	53.9	1.88	4.05	-2.61	-4.2	3.84	S16628	40.643	64.724	S21284		32	17	c17.loc36	S16628	51.9	1.3	4.7	1.75	2.99	2.67	S16628	40.643	64.724	S21284
32	18	S13323	S13323	104.22	3.14	4.05	5.96	1.87	6.33	S13323	104.215	104.215	S13323		32	18	S13323	S13323	104.22	1.93	4.7	-5.01	-0.68	3.94	S13323	104.215	104.215	S13323
32	19	S13281	S13281	35.78	1.03	4.05	-3.44	2.67	2.12	S13281	35.779	54.933	S69683		32	19	c19.loc10	S13281	37.38	1.25	4.7	2.91	-3.74	2.57	S13281	35.779	54.933	S12586
32	20	c20.loc26	S27666	27.03	4.1	4.05	6.84	1.1	8.19	S13892	19.679	29.561	S13608		32	20	c20.loc6	S30146	7.03	1.77	4.7	-4.92	-2.84	3.62	S30146	1.029	18.908	S13479
		1108 - III															1108 - III
33	1	S17765	S17765	54.86	2.12	3.87	-4.15	-3.79	4.23	S22723	43.795	54.864	S17765		33	1	S27580	S27580	58.8	0.96	3.77	2.28	3.91	1.94	S29868	58.225	58.805	S27580
33	2	S21577	S21577	0.95	1.7	3.87	3.96	2.07	3.4	S21577	0.947	30.668	S25376		33	2	S21577	S21577	0.95	2.35	3.77	-4	-2.65	4.68	S21577	0.947	30.668	S25376
33	3	S18689	S18689	13.4	0.81	3.87	2.23	3.07	1.64	S23080	12.532	13.404	S18689		33	3	S12737	S12737	91.76	0.74	3.77	-2.2	2.75	1.5	S12737	91.756	92.06	S23384
33	4	S19653	S19653	6.75	1.25	3.87	0.1	5.8	2.51	S19653	6.745	16.715	S17034		33	4	S19653	S19653	6.75	1.33	3.77	0.8	-4.41	2.67	S19653	6.745	16.715	S17034
33	5	S25585	S25585	37.4	0.8	3.87	1.9	3.44	1.62	S25585	37.399	38.045	S12816		33	5	c5.loc30	S23612	32.45	1.15	3.77	-2.23	-1.78	2.32	S23612	30.894	34.628	S23534
33	6	c6.loc88	S17254	104.39	3.99	3.87	-4.62	-4.31	7.81	S17254	103.325	106.465	S17110		33	6	S23919	S23919	113.28	2.51	3.77	3.96	-1.47	4.99	S23919	113.28	113.28	S23919
33	7	S30385	S30385	98.54	1.45	3.87	-3.54	-3.62	2.91	S30385	98.539	98.539	S30385		33	7	S30385	S30385	98.54	1.14	3.77	2.88	3.24	2.3	S30385	98.539	98.539	S30385
33	8	c8.loc106	S13793	115.57	2.86	3.87	-3.27	5.96	5.66	S13793	113.979	128.798	S13292		33	8	c8.loc102	S28306	111.57	2.67	3.77	1.47	-5.15	5.3	S26089	99.803	113.979	S28306
33	9	c9.loc74	S23059	82.56	1.77	3.87	-0.88	5.8	3.54	S23059	81.336	84.243	S23589		33	9	S23059	S23059	81.34	1.07	3.77	-0.8	-4.23	2.16	S23059	81.336	84.243	S23589
33	10	S27777	S27777	69.8	1.32	3.87	1.9	4.76	2.65	S27777	69.796	76.674	S30848		33	10	S27777	S27777	69.8	1.85	3.77	-1.82	-4.95	3.7	S27777	69.796	76.674	S30848
33	11	S19127	S19127	94.76	1.71	3.87	-3.91	3.7	3.42	S13485	92.403	94.765	S19127		33	11	S19127	S19127	94.76	2.42	3.77	3.01	-4.49	4.81	S13485	92.403	94.765	S19127
33	12	c12.loc32	S24882	37.17	1.83	3.87	-2.16	-4.71	3.66	S24882	31.715	42.707	S13327		33	12	c12.loc30	S24882	35.17	1.7	3.77	2.97	4.54	3.4	S24882	31.715	42.707	S13327
33	13	S27443	S27443	20.08	0.51	3.87	-1.14	-2.45	1.03	S30976	19.157	20.084	S27443		33	13	c13.loc94	S28583	99.14	0.48	3.77	0.59	3.01	0.97	S28583	91.631	107.33	S16098
33	14	c14.loc56	S23319	67.89	1.18	3.87	-0.25	-5.18	2.38	S23319	65.173	80.364	S14625		33	14	S23319	S23319	65.17	1.47	3.77	0.34	5.12	2.95	S29138	64.391	65.173	S23319
33	15	S20164	S20164	19.8	1.73	3.87	4.52	-0.69	3.46	S20164	19.799	20.352	S23044		33	15	S18734	S18734	27.2	1.25	3.77	-2.74	-2.02	2.51	S18734	27.2	27.2	S18734
33	16	S13910	S13910	67.48	1.28	3.87	0.37	5.24	2.57	S27503	66.848	67.482	S13910		33	16	S13910	S13910	67.48	2.43	3.77	-0.78	-6.98	4.83	S27503	66.848	67.482	S13910
33	17	S12878	S12878	42.45	1.74	3.87	3.97	2.27	3.48	S12878	42.449	55.591	S17931		33	17	c17.loc74	S17944	82.16	1	3.77	-1.62	2.76	2.02	S14703	59.916	87.839	S17944
33	18	S29989	S29989	0.11	4.29	3.87	-4.49	-5.62	8.37	S23378	0	0.112	S29989		33	18	S23378	S23378	0	3.93	3.77	4.45	4.75	7.7	S23378	0	0	S23378
33	19	S12586	S12586	54.93	1.85	3.87	0.86	6.33	3.7	S20213	50.678	54.933	S12586		33	19	S12586	S12586	54.93	2.21	3.77	-1.38	-5.51	4.4	S20213	50.678	54.933	S12586
33	20	S17070	S17070	30	1.19	3.87	2.01	-4.03	2.4	S30146	1.029	30.002	S17070		33	20	c20.loc24	S17070	25.03	1.29	3.77	-3.08	1.6	2.59	S30146	1.029	30.002	S17070
		1109 - III															1109 - III
34	1	S12682	S12682	71.12	0.64	3.79	-0.4	-3.57	1.3	S12682	71.117	83.799	S13795		34	1	S12682	S12682	71.12	0.7	3.64	1.32	4.49	1.42	S12682	71.117	83.799	S13795
34	2	S18743	S18743	85.83	0.74	3.79	2.98	-2.47	1.5	S27987	85.057	85.835	S18743		34	2	c2.loc6	S19971	6.95	1.14	3.64	1.31	7.02	2.31	S19971	4.877	18.433	S19808
34	3	S14954	S14954	85.18	0.87	3.79	-1.48	4.42	1.76	S14954	85.18	85.18	S14954		34	3	S18149	S18149	61.33	1.63	3.64	4.46	-2.94	3.28	S16303	45.589	61.334	S18149
34	4	S26202	S26202	10.04	0.71	3.79	-2.86	-1.62	1.44	S17427	6.173	10.044	S26202		34	4	S25327	S25327	60.01	1.06	3.64	-0.09	7.08	2.15	S25327	60.01	60.01	S25327
34	5	S13319	S13319	20.28	1.26	3.79	-3.94	-0.69	2.55	S13319	20.28	20.28	S13319		34	5	S13925	S13925	6.87	0.54	3.64	3.33	-0.12	1.1	S13925	6.866	7.665	S16356
34	6	S28441	S28441	106.33	1.57	3.79	-4.43	1.67	3.16	S12725	104.51	106.335	S28441		34	6	S28441	S28441	106.33	3.13	3.64	7.22	-2.5	6.21	S12725	104.51	106.335	S28441
34	7	S12687	S12687	45.13	4.24	3.79	4.42	6.93	8.31	S12687	45.128	50.249	S13100		34	7	S12687	S12687	45.13	3.82	3.64	-6	-5.94	7.52	S12687	45.128	50.249	S13100
34	8	c8.loc40	S18057	51.55	2.67	3.79	3.53	-5.72	5.32	S15722	30.669	56.878	S18057		34	8	c8.loc38	S18057	49.55	2.11	3.64	-4.58	4.44	4.23	S15722	30.669	56.878	S18057
34	9	S26758	S26758	40.13	1.2	3.79	0.4	5.28	2.43	S26758	40.126	41.311	S26331		34	9	c9.loc32	S26758	40.56	1.78	3.64	-0.39	-7.08	3.58	S26758	40.126	41.311	S26331
34	10	c10.loc62	S23829	68.23	2.12	3.79	4.97	1.46	4.25	S23829	66.821	69.796	S27777		34	10	c10.loc56	S26354	62.23	2.29	3.64	-5.05	-5.37	4.58	S13582	58.489	65.555	S26354
34	11	c11.loc2	S13659	34.13	1.61	3.79	2.96	4.02	3.24	S13659	32.136	44.651	S19849		34	11	S30981	S30981	113.62	1.83	3.64	-3.13	-5.5	3.68	S12802	111.997	113.624	S30981
34	12	S16563	S16563	6.17	1.4	3.79	3.27	-4.62	2.82	S16563	6.175	6.175	S16563		34	12	S16563	S16563	6.17	1.19	3.64	-3.77	5.65	2.41	S16563	6.175	6.175	S16563
34	13	S28790	S28790	36.74	0.76	3.79	2.68	2.6	1.54	S28790	36.736	45.033	S12810		34	13	c13.loc72	S20828	82.12	1.41	3.64	2.46	6.09	2.84	S13416	78.335	85.177	S20828
34	14	S14645	S14645	3.28	1.46	3.79	-4.2	-0.97	2.94	S14645	3.28	3.28	S14645		34	14	c14.loc6	S14645	9.28	1.91	3.64	4.54	6.34	3.83	S14645	3.28	22.673	S13675
34	15	S13067	S13067	88.47	0.73	3.79	-1.1	-3.84	1.48	S20392	85.879	88.471	S13067		34	15	c15.loc10	S19601	19.97	0.4	3.64	1.55	-2.95	0.82	S19601	18.773	31.257	S12650
34	16	S18948	S18948	34.78	1.54	3.79	-2.25	5.09	3.1	S15515	27.938	34.782	S18948		34	16	S18948	S18948	34.78	1.31	3.64	1.49	-7.46	2.65	S15515	27.938	34.782	S18948
34	17	S15648	S15648	56.35	0.78	3.79	-1.08	4.6	1.58	S15648	56.348	59.916	S14703		34	17	S21779	S21779	95.97	0.72	3.64	3.25	2.56	1.46	S21779	95.969	99.549	S14356
34	18	S29989	S29989	0.11	1.01	3.79	3.74	0.65	2.05	S23378	0	0.112	S29989		34	18	S29989	S29989	0.11	1.17	3.64	-4.25	1.13	2.37	S23378	0	0.112	S29989
34	19	c19.loc100	S12964	100.09	0.66	3.79	-2.61	2.26	1.34	S69717	91.522	100.692	S12964		34	19	c19.loc100	S12964	100.09	0.74	3.64	3.77	-2.25	1.5	S69717	91.522	100.692	S12964
34	20	c20.loc2	S17070	31.56	5.55	3.79	7.28	-0.01	10.74	S17070	30.002	33.207	S13844		34	20	c20.loc2	S17070	31.56	4.86	3.64	-8.47	0.45	9.47	S17070	30.002	33.207	S13844
		1110 - III															1110 - III
35	1	c1.loc26	S28195	38.82	1.39	3.98	0.99	-5.24	3.03	S28195	37.143	40.745	S26741		35	1	c1.loc26	S28195	38.82	1.26	3.98	0.04	5.6	2.75	S28195	37.143	40.745	S26741
35	2	S18897	S18897	65.18	1.45	3.98	-1.71	6.06	3.16	S18897	65.18	65.18	S18897		35	2	c2.loc62	S18897	62	1.63	3.98	1.83	-5.01	3.54	S13651	55.191	65.18	S18897
35	3	S13993	S13993	49.69	1.9	3.98	4.3	-4.08	4.12	S16303	45.589	49.693	S13993		35	3	S13993	S13993	49.69	2.54	3.98	-4.71	5.4	5.47	S16303	45.589	49.693	S13993
35	4	S23464	S23464	48.87	1.03	3.98	-1.08	-5.72	2.25	S20763	47.068	48.874	S23464		35	4	c4.loc40	S18719	45.44	1.33	3.98	4.52	3.99	2.9	S18719	44.632	47.068	S20763
35	5	c5.loc36	S23528	36	2.46	3.98	-5.34	-1.82	5.3	S23528	34.778	37.399	S25585		35	5	c5.loc36	S23528	36	1.29	3.98	4.56	3.06	2.82	S23528	34.778	37.399	S25585
35	6	S20301	S20301	132.85	1.11	3.98	-3.92	1.18	2.43	S20301	132.849	132.849	S20301		35	6	S20301	S20301	132.85	0.82	3.98	3.64	-0.68	1.8	S20301	132.849	132.849	S20301
35	7	c7.loc124	S12584	127.03	0.86	3.98	3.07	3.74	1.89	S69737	89.837	127.897	S12584		35	7	c7.loc118	S12584	121.03	1.04	3.98	-2.93	-3.95	2.28	S69737	89.837	127.897	S12584
35	8	c8.loc14	S15722	28.02	1.29	3.98	2.01	-5.21	2.82	S20135	16.962	30.669	S15722		35	8	c8.loc18	S15722	32.02	1.43	3.98	-3.47	4.72	3.12	S15722	30.669	44.469	S12616
35	9	S14945	S14945	34.03	0.77	3.98	-0.29	-4.85	1.69	S22775	14.419	34.032	S14945		35	9	S14945	S14945	34.03	1.48	3.98	0.33	6.36	3.22	S22775	14.419	34.032	S14945
35	10	c10.loc78	S69791	84.23	4.27	3.98	6.31	-1.94	9.02	S27777	69.796	92.393	S69791		35	10	c10.loc76	S69791	82.23	2.28	3.98	-4.95	1.47	4.92	S27777	69.796	92.393	S69791
35	11	S19849	S19849	44.65	0.78	3.98	-2.51	-2.76	1.71	S23942	38.321	44.651	S19849		35	11	S12753	S12753	68.35	0.82	3.98	2.87	3.78	1.8	S27406	67.932	68.352	S12753
35	12	S17989	S17989	9.74	1.01	3.98	2.36	4.4	2.21	S17989	9.737	9.743	S18941		35	12	S17989	S17989	9.74	1.08	3.98	-2.96	-4.65	2.36	S17989	9.737	9.743	S18941
35	13	S13416	S13416	78.33	1.42	3.98	0.92	-6.77	3.1	S13529	75.921	78.335	S13416		35	13	S13416	S13416	78.33	0.81	3.98	0.94	4.84	1.78	S13529	75.921	78.335	S13416
35	14	S23319	S23319	65.17	1.22	3.98	1.66	-5.21	2.66	S29138	64.391	65.173	S23319		35	14	S30571	S30571	39.39	1.23	3.98	1.74	6.25	2.69	S30571	39.387	40.026	S20559
35	15	S19643	S19643	47.81	0.61	3.98	1.38	-3.53	1.34	S13472	39.996	47.811	S19643		35	15	S26496	S26496	78.62	0.91	3.98	3.37	0.05	1.99	S22807	77.485	78.621	S26496
35	16	S15042	S15042	47.3	1.73	3.98	2.74	-5.21	3.76	S15042	47.299	48.983	S25499		35	16	c16.loc62	S29884	70.18	2.24	3.98	-4.88	-0.91	4.84	S27503	66.848	71.559	S29884
35	17	c17.loc106	S19494	113.52	0.56	3.98	-2.61	-2.1	1.23	S12998	110.801	116.098	S19494		35	17	c17.loc106	S19494	113.52	0.54	3.98	2.89	1.65	1.19	S12998	110.801	116.098	S19494
35	18	S25734	S25734	63.92	1.18	3.98	-3.52	3.78	2.58	S12921	63.215	63.923	S25734		35	18	c18.loc38	S13876	39.64	1.8	3.98	2.95	-5.33	3.91	S13876	38.962	41.455	S27487
35	19	S21193	S21193	29.32	1.11	3.98	3.63	1.35	2.43	S21193	29.32	29.32	S21193		35	19	c19.loc54	S18727	81.38	1.38	3.98	-1.19	5.19	3.01	S13393	76.541	84.05	S18727
35	20	S17070	S17070	30	6.39	3.98	7.93	-1.51	13.19	S27666	29.561	30.002	S17070		35	20	c20.loc52	S13604	53.03	5.18	3.98	-6.26	-5.69	10.84	S13604	50.849	63.997	S13791
		1111 - III															1111 - III
36	1	c1.loc8	S17465	20.82	1.04	3.96	3.78	1.27	2.21	S20733	16.723	24.795	S17465		36	1	c1.loc56	S12896	68.82	1.73	5.62	2.39	-3.14	3.65	S27580	58.805	77.066	S12896
36	2	S16439	S16439	133.3	0.87	3.96	-1.84	-4.72	1.85	S20337	132.023	133.301	S16439		36	2	S16439	S16439	133.3	1.41	5.62	-0.21	6.07	2.99	S20337	132.023	133.301	S16439
36	3	S23080	S23080	12.53	0.5	3.96	2.85	-1.16	1.07	S23080	12.532	12.532	S23080		36	3	c3.loc38	S13993	50.53	1.08	5.62	-3.05	4.46	2.3	S13993	49.693	60.667	S17174
36	4	S12812	S15692	63.83	0.63	3.96	1.58	-3.94	1.35	S26381	54.889	63.833	S15692		36	4	S17034	S17034	16.71	1.39	5.62	3.6	-3.09	2.95	S15399	15.583	16.715	S17034
36	5	c5.loc24	S20554	26.45	2.83	3.96	0.16	8.29	5.91	S20554	22.524	30.894	S23612		36	5	c5.loc22	S20554	24.45	2.21	5.62	-0.83	-7.14	4.64	S20554	22.524	30.894	S23612
36	6	S28288	S28288	106.69	2.35	3.96	-6.23	0.25	4.93	S28665	106.582	106.693	S28288		36	6	c6.loc102	S28288	108.11	1.96	5.62	5.8	-1.94	4.13	S28288	106.693	110.153	S25078
36	7	c7.loc92	S69737	104.66	1.79	3.96	0.63	5.63	3.78	S69737	89.837	127.897	S12584		36	7	c7.loc96	S69737	108.66	3.78	5.62	-1.81	-4.49	7.81	S69737	89.837	127.897	S12584
36	8	c8.loc128	S22301	139.55	2.2	3.96	-5.65	-2.69	4.62	S22301	136.745	142.958	S23475		36	8	c8.loc128	S22301	139.55	1.7	5.62	5.19	3.33	3.59	S22301	136.745	142.958	S23475
36	9	S13042	S13042	92.24	2.23	3.96	-5.08	-5.3	4.69	S13042	92.24	92.24	S13042		36	9	c9.loc78	S21581	86.56	2.16	5.62	5.18	2.12	4.54	S21581	81.115	92.24	S13042
36	10	S12744	S12744	94.97	3.55	3.96	6.77	-4.22	7.35	S69791	92.393	94.973	S12744		36	10	S16155	S16155	25.52	2.25	5.62	-0.69	7.75	4.73	S30584	14.263	25.524	S16155
36	11	S22154	S22154	76.86	1.74	3.96	5.02	3.32	3.68	S22154	76.856	101.754	S23830		36	11	S13072	S13072	61.61	2.36	5.62	0.42	8.13	4.95	S13072	61.609	66.695	S24081
36	12	c12.loc10	S19794	16.75	1.22	3.96	-4.46	2.26	2.59	S19794	10.766	26.913	S12632		36	12	c12.loc46	S13253	52.75	1.04	5.62	2.57	-3.23	2.21	S13253	49.406	56.137	S12786
36	13	c13.loc88	S14640	98.12	0.94	3.96	-2.63	3.69	2	S28583	91.631	100.61	S14640		36	13	c13.loc88	S14640	98.12	1.16	5.62	2.95	-2.32	2.47	S28583	91.631	100.61	S14640
36	14	S12954	S12954	54.51	1.72	3.96	-4.09	-3.38	3.63	S12954	54.505	55.5	S23311		36	14	c14.loc6	S14645	9.28	1.25	5.62	-1.44	5.18	2.65	S14645	3.28	22.673	S13675
36	15	S24165	S24165	75.94	1.83	3.96	-0.25	8.66	3.86	S17258	71.204	75.942	S24165		36	15	S25412	S25412	76.86	2.03	5.62	-1.09	-8.35	4.27	S23462	76.596	76.864	S25412
36	16	c16.loc22	S15515	33.14	2.31	3.96	1.67	7.32	4.85	S15515	27.938	41.631	S13499		36	16	S13656	S13656	88.93	0.89	5.62	2.76	4.86	1.9	S13656	88.929	88.929	S13656
36	17	S28693	S28693	75.84	2.3	3.96	-4.96	4.15	4.83	S15590	64.734	75.845	S28693		36	17	c17.loc24	S25594	31.52	2.21	5.62	-4.44	-3.91	4.64	S21385	22.996	37.998	S25594
36	18	S27739	S27739	1.64	1.3	3.96	-4.94	-0.99	2.76	S27739	1.637	6.164	S20287		36	18	c18.loc66	S16251	67.64	1.23	5.62	1.26	5.44	2.61	S16251	64.959	72.842	S21608
36	19	c19.loc32	S27236	59.38	0.46	3.96	2.51	-0.58	0.99	S27236	56.987	62.309	S20660		36	19	S27236	S27236	56.99	0.98	5.62	-3.47	-0.46	2.09	S27236	56.987	62.309	S20660
36	20	S13489	S13489	38.63	5.4	3.96	8.81	0.82	10.97	S13489	38.63	38.63	S13489		36	20	c20.loc40	S13489	41.03	4.79	5.62	-6.4	-3.41	9.79	S13489	38.63	43.562	S12548
		1113 - III															1113 - III
37	1	c1.loc30	S28262	42.82	2.58	3.78	-0.96	8.96	5.28	S27470	42.627	45.12	S13021		37	1	S27470	S28262	42.63	2.19	3.67	1.34	-6.91	4.5	S28262	42.627	45.12	S13021
37	2	S21631	S21631	66.18	1.52	3.78	-3.34	-5.44	3.15	S21631	66.176	71.695	S21348		37	2	S21631	S21631	66.18	2.74	3.67	2.88	6.44	5.6	S21631	66.176	71.695	S21348
37	3	S23073	S23080	12.53	0.78	3.78	-2.72	-2.41	1.63	S23080	12.532	12.532	S23080		37	3	S23073	S23080	12.53	0.71	3.67	3.09	1.35	1.48	S23080	12.532	12.532	S23080
37	4	c4.loc30	S18719	35.44	2.19	3.78	4.86	-2.77	4.5	S12554	20.252	44.632	S18719		37	4	S18301	S18301	108.24	1.31	3.67	-3.7	-0.66	2.72	S21302	101.597	108.244	S18301
37	5	c5.loc8	S16344	10.45	1.99	3.78	-4.69	3.61	4.1	S16344	7.67	20.28	S13319		37	5	c5.loc10	S16344	12.45	1.86	3.67	4.03	-3.18	3.84	S16344	7.67	20.28	S13319
37	6	S28665	S28665	106.58	1.73	3.78	-3.75	-4.26	3.57	S17110	106.465	106.582	S28665		37	6	S20091	S20091	23.81	0.75	3.67	-2.64	1.88	1.56	S25232	16.388	23.813	S20091
37	7	c7.loc80	S69737	83.03	0.9	3.78	3.38	1.69	1.87	S14846	71.558	89.837	S69737		37	7	c7.loc6	S15845	9.03	0.83	3.67	-1.33	-4.5	1.73	S15845	6.893	12.655	S19622
37	8	c8.loc34	S27408	48.02	1.07	3.78	1.51	-5.27	2.22	S12505	47.557	48.04	S27408		37	8	c8.loc34	S27408	48.02	1.31	3.67	-2.89	4.71	2.72	S12505	47.557	48.04	S27408
37	9	S30580	S30580	71.27	0.87	3.78	3.61	0.73	1.81	S30580	71.268	77.44	S22655		37	9	c9.loc70	S22655	78.56	0.62	3.67	-0.13	-3.06	1.3	S22655	77.44	84.243	S23589
37	10	c10.loc96	S15265	102.23	4.78	3.78	6	-5.41	9.56	S15265	99.685	120.78	S21621		37	10	c10.loc70	S27777	76.23	1.48	3.67	-4.11	-4.04	3.06	S27777	69.796	92.393	S69791
37	11	S19887	S19887	23.86	1.57	3.78	-2.64	6.09	3.25	S19887	23.856	32.136	S13659		37	11	S19887	S19887	23.86	1.77	3.67	3.3	-4.46	3.65	S19887	23.856	32.136	S13659
37	12	S13770	S13770	101.09	0.75	3.78	-1.97	3.67	1.56	S13717	87.357	101.092	S13770		37	12	S13770	S13770	101.09	0.82	3.67	1.56	-3.53	1.71	S13717	87.357	101.092	S13770
37	13	c13.loc2	S31019	7.14	2.01	3.78	-3.58	-5.05	4.14	S31019	5.145	10.117	S13670		37	13	c13.loc2	S31019	7.14	2.38	3.67	3.4	5.77	4.88	S31019	5.145	10.117	S13670
37	14	c14.loc54	S16333	59.48	0.82	3.78	1.85	3.94	1.71	S16333	58.479	63.481	S28451		37	14	c14.loc52	S16335	57.48	0.91	3.67	-2.11	-4.39	1.9	S16335	57.31	58.479	S16333
37	15	c15.loc18	S12650	29.99	0.47	3.78	-2.31	-2.13	0.98	S18734	27.2	31.257	S12650		37	15	c15.loc16	S18734	27.99	0.92	3.67	1.88	3.92	1.92	S18734	27.2	31.257	S12650
37	16	S12516	S12516	41.81	0.97	3.78	-1.33	-4.68	2.02	S13499	41.631	41.814	S12516		37	16	c16.loc70	S13640	78.18	0.94	3.67	2.38	-3.66	1.96	S13640	76.614	85.577	S14365
37	17	c17.loc86	S17944	93.52	2.48	3.78	-0.74	-7.65	5.08	S17944	87.839	99.549	S14356		37	17	c17.loc86	S17944	93.52	2.25	3.67	1.54	6.77	4.62	S17944	87.839	99.549	S14356
37	18	c18.loc10	S14436	10	0.85	3.78	-3.5	0.58	1.77	S14436	9.957	10.432	S14420		37	18	c18.loc10	S14436	10	0.71	3.67	2.72	-0.84	1.48	S14436	9.957	10.432	S14420
37	19	c19.loc8	S27718	8.09	0.42	3.78	1.29	-1.59	0.88	S27718	0.091	27.382	S26142		37	19	S27718	S27718	0.09	0.61	3.67	-1.1	4.39	1.27	S27718	0.091	0.091	S27718
37	20	S13138	S13138	44.34	5.27	3.78	6.07	-7.31	10.49	S13138	44.336	49.925	S12790		37	20	S13138	S13138	44.34	4.63	3.67	-5.38	4.91	9.28	S13138	44.336	49.925	S12790
		1121 - III															1121 - III
38	1	c1.loc6	S26741	39.54	2.18	4.63	-4.49	-1.65	4.52	S28195	37.143	40.745	S26741		38	1	c1.loc6	S26741	39.54	1.54	4.05	3.73	1.82	3.22	S28195	37.143	40.745	S26741
38	2	c2.loc82	S21631	82.95	2.22	4.63	-2.78	-2.66	4.6	S21631	66.176	105.034	S20774		38	2	c2.loc76	S21631	76.95	3.21	4.05	3.02	4.3	6.59	S21631	66.176	105.034	S20774
38	3	c3.loc60	S13541	72.53	1.05	4.63	0.26	5.39	2.2	S13261	62.615	73.627	S13541		38	3	c3.loc6	S29820	18.53	1.06	4.05	0.15	-5.27	2.22	S18689	13.404	23.323	S29820
38	4	S18719	S18719	44.63	0.71	4.63	1.42	3.66	1.5	S12554	20.252	44.632	S18719		38	4	S18719	S18719	44.63	1.07	4.05	-1.94	-4.48	2.25	S12554	20.252	44.632	S18719
38	5	S16356	S16356	7.66	1.2	4.63	3.66	1.54	2.51	S13925	6.866	7.665	S16356		38	5	S16356	S16356	7.66	1.19	4.05	-3.72	0.34	2.49	S13925	6.866	7.665	S16356
38	6	c6.loc88	S17861	94.11	5.26	4.63	-4.75	-6.64	10.56	S21568	80.204	97.811	S17861		38	6	c6.loc90	S17861	96.11	4.18	4.05	3.36	5.91	8.49	S21568	80.204	97.811	S17861
38	7	c7.loc60	S18199	85.44	1.15	4.63	1.71	4.86	2.41	S30474	64.065	87.684	S18199		38	7	c7.loc54	S18199	79.44	1.05	4.05	-0.75	-3.83	2.2	S30474	64.065	87.684	S18199
38	8	S12616	S12616	44.47	0.77	4.63	-3.1	2.31	1.62	S12616	44.469	47.557	S12505		38	8	c8.loc128	S24024	137.57	0.67	4.05	-0.59	-3.1	1.41	S24024	133.921	142.958	S23475
38	9	S22655	S22655	77.44	0.47	4.63	1.17	-3.18	0.99	S22655	77.44	77.44	S22655		38	9	S13002	S13002	47.38	0.98	4.05	-2.65	3.03	2.06	S29311	44.273	47.384	S13002
38	10	S15265	S15265	99.69	5.89	4.63	7.05	-2.73	11.75	S15265	99.685	106.794	S13536		38	10	S19004	S19004	96.44	3.22	4.05	-5.74	-0.48	6.61	S19004	96.438	99.685	S15265
38	11	S24429	S24429	115.55	2.85	4.63	3.38	-6.19	5.87	S12802	111.997	115.554	S24429		38	11	S24429	S24429	115.55	2.8	4.05	-3.11	5.23	5.77	S12802	111.997	115.554	S24429
38	12	c12.loc84	S13717	90.17	1.06	4.63	-3.5	1.11	2.22	S13717	87.357	101.092	S13770		38	12	c12.loc88	S13717	94.17	2.26	4.05	4.2	-0.55	4.68	S13717	87.357	101.092	S13770
38	13	S17941	S17941	98.45	1.2	4.63	2.27	4.62	2.51	S28583	91.631	98.455	S17941		38	13	c13.loc32	S12810	42.12	1.37	4.05	2.35	0	2.87	S28790	36.736	45.033	S12810
38	14	c14.loc38	S13280	49.89	0.46	4.63	1.03	-3.19	0.97	S13280	46.828	53.921	S24811		38	14	c14.loc22	S15148	33.89	1.05	4.05	1.89	1.71	2.2	S15148	27.381	46.828	S13280
38	15	S23462	S23462	76.6	1.12	4.63	0.51	5.49	2.35	S23462	76.596	76.864	S25412		38	15	S23462	S23462	76.6	1.17	4.05	-0.72	-5	2.45	S23462	76.596	76.864	S25412
38	16	c16.loc30	S30843	38.18	1.92	4.63	2.94	-5.1	3.99	S30843	35.443	41.631	S13499		38	16	c16.loc30	S30843	38.18	1.09	4.05	-1.38	3.35	2.29	S30843	35.443	41.631	S13499
38	17	S20404	S20404	21.03	0.63	4.63	-2.8	-1.24	1.33	S20404	21.029	21.274	S25296		38	17	c17.loc48	S15590	69.03	0.78	4.05	-1.94	-1.69	1.64	S15590	64.734	95.969	S21779
38	18	S23378	S23378	0	3.75	4.63	-6.65	0.68	7.65	S23378	0	0	S23378		38	18	S27739	S27739	1.64	2.8	4.05	5.21	-0.84	5.77	S27739	1.637	6.164	S20287
38	19	c19.loc26	S26142	26	0.95	4.63	-0.17	-4.54	2	S27865	0	27.382	S26142		38	19	S26142	S26142	27.38	1.07	4.05	1.1	4.67	2.25	S27865	0	27.382	S26142
38	20	S20153	S20153	3.05	1.63	4.63	0.28	6.18	3.4	S30146	1.029	3.052	S20153		38	20	S20153	S20153	3.05	1.3	4.05	0.11	-4.81	2.72	S30146	1.029	3.052	S20153
		1122 - III															1122 - III
39	1	S29804	S29804	42.57	2.65	3.8	-4.13	2.4	6.25	S24079	42.007	42.572	S29804		39	1	S24079	S24079	42.01	3.65	3.91	4.34	-2.42	8.51	S24079	42.007	42.572	S29804
39	2	c2.loc32	S22658	32	2.31	3.8	3.73	-3.55	5.47	S25376	30.668	32.397	S22658		39	2	c2.loc32	S22658	32	1.39	3.91	-1.69	3.41	3.33	S25376	30.668	32.397	S22658
39	3	c3.loc78	S12511	82.71	1.42	3.8	1.65	4.22	3.4	S12511	81.043	85.18	S14954		39	3	c3.loc78	S12511	82.71	2.76	3.91	-2.37	-4.76	6.5	S12511	81.043	85.18	S14954
39	4	S15399	S15399	15.58	1.63	3.8	0.04	5.51	3.89	S23982	12.185	15.583	S15399		39	4	S15399	S15399	15.58	1.11	3.91	1.09	-4.36	2.67	S23982	12.185	15.583	S15399
39	5	S23582	S23582	17.1	1.7	3.8	3.89	0.52	4.06	S23582	17.098	17.406	S15802		39	5	c5.loc32	S12822	38.87	1.85	3.91	-2.56	-3.8	4.41	S12822	32.896	70.438	S30364
39	6	c6.loc14	S25232	20.11	1.38	3.8	3.48	0.66	3.31	S25232	16.388	26.077	S13110		39	6	c6.loc16	S13110	22.11	0.72	3.91	-2.52	-1.73	1.74	S25232	16.388	26.077	S13110
39	7	c7.loc2	S20011	27.44	0.52	3.8	-0.91	3.08	1.26	S20011	25.442	39.074	S30989		39	7	S20011	S20011	25.44	0.71	3.91	1.65	-2.81	1.72	S20011	25.442	25.442	S20011
39	8	S12625	S12625	73.55	2.64	3.8	-4.27	3.3	6.23	S12625	73.546	85.599	S12638		39	8	S12625	S12625	73.55	4.36	3.91	5.7	-1.86	10.08	S12625	73.546	85.599	S12638
39	9	c9.loc48	S12627	62.42	1.2	3.8	-0.35	4.81	2.88	S24615	54.522	69.282	S12627		39	9	c9.loc54	S12627	68.42	1.96	3.91	-1.63	-5.56	4.66	S24615	54.522	69.282	S12627
39	10	c10.loc96	S15265	101.6	5.7	3.8	6.16	-2.55	12.97	S15265	99.685	114.569	S13214		39	10	c10.loc56	S26243	61.6	2.96	3.91	-2.6	5.92	6.96	S26243	58.492	66.048	S15512
39	11	c11.loc66	S23830	92.17	0.58	3.8	-1.29	-3.27	1.4	S22154	76.856	101.754	S23830		39	11	c11.loc60	S22154	86.17	0.78	3.91	0.91	2.26	1.88	S22154	76.856	101.754	S23830
39	12	S20464	S20464	74.86	2.74	3.8	-4.91	-2.14	6.46	S13230	70.79	74.864	S20464		39	12	c12.loc32	S13327	38.17	2.61	3.91	-3.89	-2.37	6.16	S23407	15.72	42.707	S13327
39	13	S17514	S28711	34.84	0.85	3.8	-2.68	0.62	2.05	S17146	34.581	34.843	S28711		39	13	c13.loc66	S21322	71.69	1.67	3.91	2.07	-3.31	3.99	S21322	69.328	75.921	S13529
39	14	S16822	S16822	21.73	0.52	3.8	-1.56	2.33	1.26	S16822	21.727	22.673	S13675		39	14	S19846	S19846	85.48	0.35	3.91	2.06	1.48	0.85	S19846	85.48	85.48	S19846
39	15	c15.loc82	S25725	93.99	0.5	3.8	0.71	3.15	1.21	S13902	92.366	94.148	S25725		39	15	S22581	S22581	80.37	0.49	3.91	-1.9	2.95	1.19	S13504	79.266	80.371	S22581
39	16	S14365	S14365	85.58	0.73	3.8	1.11	-3.91	1.76	S14365	85.577	86.807	S16233		39	16	S14365	S14365	85.58	1.2	3.91	-1.1	4.27	2.88	S14365	85.577	86.807	S16233
39	17	S12801	S12801	64.32	1.53	3.8	2.33	-4.4	3.66	S12801	64.319	64.734	S15590		39	17	S12801	S12801	64.32	1.84	3.91	-1.38	5.19	4.38	S12801	64.319	64.734	S15590
39	18	c18.loc70	S13405	70	1.06	3.8	0.84	-4.01	2.55	S16251	64.959	70.624	S13405		39	18	S21608	S21608	72.84	1.22	3.91	-0.79	4.61	2.93	S13405	70.624	72.842	S21608
39	19	S69683	S69683	54.93	1.13	3.8	-3.18	-2.36	2.72	S20213	50.678	54.933	S69683		39	19	S21193	S21193	29.32	1.32	3.91	1.25	-4.38	3.17	S21193	29.32	29.32	S21193
39	20	S14926	S14926	106.09	1.24	3.8	0.83	4.91	2.98	S14926	106.088	106.93	S22783		39	20	S14926	S14926	106.09	1.75	3.91	-1.16	-5.27	4.17	S14926	106.088	106.93	S22783
		1138 - IV															1138 - IV
40	1	S15856	S15856	97.29	0.84	3.97	5.02	0.45	2.71	S15856	97.287	97.287	S15856		40	1	S15391	S15391	18.59	1.01	4.12	5	4.71	3.24	S15391	18.589	30.744	S16933
40	2	c2.loc124	S19711	124	0.9	3.97	1.68	6.83	2.9	S23892	118.341	125.79	S19711		40	2	c2.loc124	S19711	124	0.68	4.12	0.78	-6.48	2.2	S23892	118.341	125.79	S19711
40	3	S20093	S20093	27.64	1.07	3.97	4.29	6.27	3.43	S20093	27.639	28.436	S28403		40	3	c3.loc4	S18689	17.4	1.09	4.12	-5.89	-3.3	3.5	S18689	13.404	23.323	S29820
40	4	c4.loc78	S15069	83.44	1.04	3.97	-3.03	-3.64	3.34	S27757	64.883	100.565	S15069		40	4	S31090	S31090	53.27	1.09	4.12	-1.66	8.98	3.5	S28206	52.963	53.274	S31090
40	5	S20430	S20430	80.51	1.56	3.97	6.73	-4.06	4.97	S20430	80.51	80.51	S20430		40	5	S20430	S20430	80.51	1.89	4.12	-7.39	6.94	5.99	S20430	80.51	80.51	S20430
40	6	c6.loc118	S20301	124.11	2.99	3.97	-4.13	-10.11	9.3	S13752	114.129	132.849	S20301		40	6	c6.loc120	S20301	126.11	2.36	4.12	3.23	11.63	7.42	S13752	114.129	132.849	S20301
40	7	c7.loc24	S12777	27.03	0.87	3.97	1.36	6.12	2.8	S18678	16.947	31.477	S12777		40	7	c7.loc22	S12777	25.03	0.95	4.12	-1.43	-7.36	3.06	S18678	16.947	31.477	S12777
40	8	c8.loc118	S13292	127.57	0.55	3.97	3.91	2.45	1.78	S20065	110.843	128.798	S13292		40	8	c8.loc118	S13292	127.57	0.9	4.12	-6.08	-2.66	2.9	S20065	110.843	128.798	S13292
40	9	S25168	S25168	44.8	1.2	3.97	-2.32	7.72	3.84	S29311	44.273	44.801	S25168		40	9	S25168	S25168	44.8	1.09	4.12	2.14	-9.22	3.5	S29311	44.273	44.801	S25168
40	10	c10.loc20	S30841	27.77	2.01	3.97	5.42	-7.51	6.35	S21662	16.322	29.449	S30841		40	10	c10.loc20	S30841	27.77	2.32	4.12	-6.49	9.04	7.3	S21662	16.322	29.449	S30841
40	11	S22154	S22154	76.86	1.18	3.97	-5.16	-3.43	3.78	S22154	76.856	109.384	S28705		40	11	S22154	S22154	76.86	1.08	4.12	6.2	2.46	3.47	S22154	76.856	109.384	S28705
40	12	S13230	S13230	70.79	1.59	3.97	-4.96	6.25	5.06	S13230	70.79	70.79	S13230		40	12	S13230	S13230	70.79	1.21	4.12	6.04	-5.3	3.87	S13230	70.79	70.79	S13230
40	13	c13.loc50	S18951	70.99	0.81	3.97	1.74	6.39	2.61	S21322	69.328	71.893	S18951		40	13	c13.loc52	S18951	72.99	0.73	4.12	1.51	-6.94	2.36	S18951	71.893	75.485	S20003
40	14	c14.loc26	S27267	36.43	0.57	3.97	-0.73	-5.7	1.84	S27267	35.521	45.456	S30049		40	14	c14.loc28	S27267	38.43	0.73	4.12	2.28	6.24	2.36	S27267	35.521	45.456	S30049
40	15	S13472	S13472	40	1.5	3.97	5.46	5.06	4.78	S13472	39.996	47.811	S19643		40	15	S13472	S13472	40	2.15	4.12	-6.87	-8.44	6.78	S13472	39.996	47.811	S19643
40	16	c16.loc30	S18948	32.34	1.12	3.97	-5.51	2.19	3.59	S13369	26.428	34.782	S18948		40	16	c16.loc32	S18948	34.34	0.4	4.12	3.83	-0.29	1.3	S13369	26.428	34.782	S18948
40	17	S27109	S27109	76.12	0.68	3.97	-1.39	6.15	2.2	S29748	75.444	76.123	S27109		40	17	c17.loc76	S17944	84.16	0.67	4.12	-1.56	-7.1	2.16	S28310	77.388	87.839	S17944
40	18	c18.loc60	S26134	60	0.93	3.97	4.96	4.07	2.99	S26134	56.711	64.959	S16251		40	18	c18.loc62	S16251	62	1.42	4.12	-6.03	-4.92	4.53	S26134	56.711	64.959	S16251
40	19	c19.loc50	S12586	53.73	1.73	3.97	6.61	-4.76	5.49	S20213	50.678	54.933	S69683		40	19	c19.loc50	S12586	53.73	1.16	4.12	-6.24	4.61	3.72	S20213	50.678	54.933	S12586
40	20	S24192	S24192	29.6	3.89	3.97	9.61	3.56	11.93	S24192	29.598	30.002	S17070		40	20	S24192	S24192	29.6	2.66	4.12	-8.43	-4.3	8.32	S24192	29.598	30.002	S17070
		1139 - IV															1139 - IV
41	1	S12896	S12896	77.07	0.93	3.99	-2.29	-5.21	2.55	S12896	77.066	85.93	S13655		41	1	c1.loc6	S17465	23.33	1.26	4.18	0.29	9.07	3.44	S15391	18.589	24.795	S17465
41	2	S23984	S23984	21.46	1.72	3.99	3.32	6.66	4.66	S23984	21.459	25.115	S13284		41	2	S23556	S23556	45.03	1.87	4.18	-4.69	-7.32	5.06	S23556	45.028	48.5	S15294
41	3	S13702	S13702	86.21	2.12	3.99	4.92	4.75	5.71	S20575	85.822	86.213	S13702		41	3	S13702	S13702	86.21	3.45	4.18	-7.79	-6.83	9.13	S20575	85.822	86.213	S13702
41	4	c4.loc72	S20542	76.86	1.36	3.99	4.83	-2.96	3.7	S13648	66.348	80.756	S20542		41	4	S20542	S20542	80.76	0.63	4.18	-3.86	3.37	1.73	S20542	80.756	101.597	S21302
41	5	c5.loc22	S20554	22	1.46	3.99	2.6	6.1	3.97	S16326	17.645	22.524	S20554		41	5	c5.loc22	S20554	22	1.53	4.18	-1.63	-8.19	4.16	S16326	17.645	22.524	S20554
41	6	c6.loc44	S27543	50.11	1.68	3.99	2.91	-3.24	4.55	S27543	34.398	66.091	S29454		41	6	c6.loc46	S29454	52.11	0.94	4.18	-1.8	3.87	2.57	S27543	34.398	66.091	S29454
41	7	S12845	S12845	73.45	1.95	3.99	1.51	-8.09	5.27	S12845	73.448	89.837	S69737		41	7	c7.loc20	S15919	51.48	2.87	4.18	-4.72	8.36	7.65	S15919	48.838	57.323	S28271
41	8	c8.loc4	S12588	13.57	0.83	3.99	1.7	4.69	2.28	S19644	11.553	14.613	S12588		41	8	S20591	S20591	64.42	0.79	4.18	-5.21	-0.6	2.17	S20591	64.419	74.63	S13733
41	9	S13002	S13002	47.38	1.51	3.99	-1.35	-6.79	4.1	S29311	44.273	47.384	S13002		41	9	S13002	S13002	47.38	1.56	4.18	3.19	7.28	4.24	S29311	44.273	47.384	S13002
41	10	c10.loc106	S19023	113.77	1.36	3.99	4.79	-0.14	3.7	S15265	99.685	120.355	S19023		41	10	S22722	S22722	46.38	0.81	4.18	-3.17	-5.16	2.22	S22722	46.376	47.348	S22716
41	11	S17851	S17851	110.63	3.43	3.99	4.17	-8.78	9.08	S17851	110.628	111.29	S13990		41	11	S17851	S17851	110.63	2.92	4.18	-3.16	9.95	7.78	S17851	110.628	111.29	S13990
41	12	S13717	S13717	87.36	0.97	3.99	4.29	-1.23	2.66	S13717	87.357	87.357	S13717		41	12	S15593	S15593	18.08	1.16	4.18	2.03	-7.17	3.17	S15593	18.079	49.406	S13253
41	13	S12810	S12810	45.03	1.49	3.99	-5.05	-2.27	4.05	S18476	40.041	45.033	S12810		41	13	S12810	S12810	45.03	1.43	4.18	6.35	3.71	3.89	S18476	40.041	45.033	S12810
41	14	c14.loc48	S24479	53.48	1.88	3.99	2.51	5.49	5.08	S20559	40.026	63.481	S24479		41	14	c14.loc50	S24479	55.48	1.21	4.18	-0.31	-6.27	3.3	S20559	40.026	63.481	S24479
41	15	S20598	S20598	56.54	1.44	3.99	1.55	7.65	3.92	S12757	54.942	56.542	S20598		41	15	S20598	S20598	56.54	1.47	4.18	-2.01	-8.91	4	S12757	54.942	56.542	S20598
41	16	S18464	S18464	31.14	1.52	3.99	5.19	-1.04	4.13	S15515	27.938	31.143	S18464		41	16	S18464	S18464	31.14	1.57	4.18	-5.52	3.42	4.26	S15515	27.938	31.143	S18464
41	17	S14703	S14703	59.92	2.05	3.99	5.05	-4.73	5.53	S14703	59.916	62.789	S14785		41	17	S14703	S14703	59.92	1.26	4.18	-5.75	2.61	3.44	S14703	59.916	62.789	S14785
41	18	S15182	S15182	64.25	1.74	3.99	-5.62	-0.18	4.71	S25734	63.923	64.255	S15182		41	18	c18.loc60	S12921	60	1.89	4.18	6.98	-2.26	5.11	S26134	56.711	63.215	S12921
41	19	S27321	S27321	56.4	0.85	3.99	-0.48	-5.69	2.33	S12586	54.933	56.404	S27321		41	19	S27321	S27321	56.4	0.65	4.18	1.79	5.85	1.79	S69683	54.933	56.404	S27321
41	20	S13844	S13844	33.21	7.36	3.99	10.65	0.88	18.47	S13844	33.207	38.612	S16725		41	20	c20.loc40	S15256	41.03	8.17	4.18	-11.85	-0.37	20.28	S13489	38.63	41.895	S15256
		1140 - IV															1140 - IV
42	1	c1.loc14	S14319	26.82	0.56	4.12	-1.16	1.56	1.36	S19095	12.824	39.921	S14319		42	1	c1.loc12	S19095	24.82	1.45	4.51	2.31	-0.28	3.49	S19095	12.824	39.921	S14319
42	2	S23984	S23984	21.46	2.12	4.12	-5.67	-1.56	5.06	S23984	21.459	25.115	S13284		42	2	c2.loc114	S16439	132.8	2.38	4.51	0.78	9.28	5.66	S20337	132.023	133.301	S16439
42	3	c3.loc48	S19251	60.53	3.81	4.12	-5.65	3.53	8.91	S16303	45.589	61.63	S19251		42	3	c3.loc52	S13261	64.53	4.39	4.51	7.16	-5.82	10.2	S13261	62.615	67.505	S21286
42	4	S13342	S13342	10.51	1.24	4.12	0.74	-5.87	2.99	S19653	6.745	10.513	S13342		42	4	c4.loc4	S13342	8.86	1.05	4.51	-1.07	6.25	2.54	S19653	6.745	10.513	S13342
42	5	S16326	S16326	17.64	0.92	4.12	-1.64	4.3	2.23	S15802	17.406	17.645	S16326		42	5	S16574	S16574	52.37	0.84	4.51	-2.16	-4.44	2.04	S16574	52.37	52.37	S16574
42	6	c6.loc44	S29454	50.11	1.49	4.12	2.59	2.38	3.58	S13110	26.077	66.091	S29454		42	6	c6.loc40	S29454	46.11	2.23	4.51	-3.22	-3.6	5.32	S13110	26.077	66.091	S29454
42	7	S28271	S28271	57.32	2.38	4.12	2.56	-6.8	5.66	S21198	49.18	57.323	S28271		42	7	S28271	S28271	57.32	1.3	4.51	-2.43	6.07	3.13	S21198	49.18	57.323	S28271
42	8	S13340	S13340	9.57	1.21	4.12	-3.77	2.35	2.92	S13340	9.566	11.553	S19644		42	8	S13340	S13340	9.57	1.16	4.51	4.89	-1.22	2.8	S13340	9.566	11.553	S19644
42	9	S13002	S13002	47.38	2.07	4.12	1.09	7.11	4.94	S24441	45.719	47.384	S13002		42	9	S13002	S13002	47.38	2.48	4.51	0.4	-9.29	5.89	S24441	45.719	47.384	S13002
42	10	S30841	S30841	29.45	0.83	4.12	2.76	3.21	2.01	S30841	29.449	43.739	S13117		42	10	S29325	S29325	10.98	0.97	4.51	-4.26	-1.16	2.35	S13183	10.747	10.982	S29325
42	11	S19212	S19212	4.58	0.95	4.12	2.8	4.74	2.3	S19212	4.578	23.856	S19887		42	11	S27406	S27406	67.93	0.88	4.51	-3.83	3.94	2.13	S24081	66.695	67.932	S27406
42	12	S12632	S12632	26.91	0.91	4.12	-3.64	-0.16	2.2	S15593	18.079	26.913	S12632		42	12	S12632	S12632	26.91	1.68	4.51	5.44	1.19	4.03	S15593	18.079	26.913	S12632
42	13	c13.loc68	S18951	73.14	2.09	4.12	-4.04	4.58	4.99	S18951	71.893	75.921	S13529		42	13	c13.loc24	S22795	29.14	2.84	4.51	4.27	-5.84	6.72	S22261	21.97	31.005	S22795
42	14	c14.loc66	S29138	71.48	1.59	4.12	-4.46	1.43	3.82	S29138	64.391	85.48	S19846		42	14	c14.loc46	S29138	51.48	2.14	4.51	5.41	0.07	5.11	S15148	27.381	64.391	S29138
42	15	S13472	S13472	40	3.75	4.12	5.73	-4.61	8.78	S13472	39.996	53.775	S23257		42	15	S13472	S13472	40	2.65	4.51	-6.05	4.62	6.29	S13472	39.996	53.775	S23257
42	16	S22992	S22992	76.21	0.38	4.12	0.72	3.03	0.93	S14377	67.895	76.212	S22992		42	16	S26978	S26978	44.52	0.56	4.51	3.1	-1.41	1.36	S27483	42.078	44.521	S26978
42	17	S27555	S27555	7.52	0.44	4.12	0.6	-3.74	1.07	S27555	7.521	7.521	S27555		42	17	S27555	S27555	7.52	0.72	4.51	-3.27	3.57	1.75	S27555	7.521	7.521	S27555
42	18	S31045	S31045	40.41	2.74	4.12	-4.49	4.14	6.49	S13876	38.962	40.414	S31045		42	18	S13876	S13876	38.96	3.74	4.51	4.06	-9.38	8.75	S14889	19.482	38.962	S13876
42	19	S27718	S27718	0.09	1.95	4.12	-5.9	0.51	4.66	S27718	0.091	0.091	S27718		42	19	c19.loc4	S27718	4.09	0.82	4.51	3.58	1.99	1.99	S27718	0.091	18.162	S22594
42	20	S13608	S13608	29.56	2.3	4.12	4.91	1.24	5.48	S13892	19.679	29.561	S13608		42	20	S27498	S27498	100.02	1.26	4.51	0.09	-7.46	3.04	S27498	100.02	100.02	S27498
		1142 - IV															1142 - IV
43	1	S29804	S29804	42.57	0.98	3.94	-0.21	4.68	2.06	S24079	42.007	42.572	S29804		43	1	S13226	S13226	91.32	1.26	4.31	-4.08	-1.65	2.64	S13226	91.319	92.812	S19097
43	2	S12843	S12843	30.67	0.95	3.94	2.63	1.96	2	S12843	30.668	32.397	S22658		43	2	c2.loc54	S18897	72.8	0.8	4.31	2.67	-2.48	1.68	S18897	65.18	82.225	S14852
43	3	S18689	S18689	13.4	1.13	3.94	2.92	1.52	2.37	S23073	12.532	13.404	S18689		43	3	S27577	S23384	92.06	1.38	4.31	-4.84	0.96	2.89	S23384	92.06	92.06	S23384
43	4	c4.loc100	S23986	104.86	3.03	3.94	-0.19	-6.92	6.23	S23986	103.423	110.22	S18979		43	4	c4.loc100	S23986	104.86	2.1	4.31	1.78	8.23	4.36	S23986	103.423	110.22	S18979
43	5	S20561	S20561	44.01	1.05	3.94	1.87	-3.81	2.2	S20561	44.01	44.01	S20561		43	5	S21684	S21684	0	1.2	4.31	3.41	-4.16	2.51	S21684	0	0	S21684
43	6	c6.loc30	S13939	46.39	1.42	3.94	2.77	-2.3	2.97	S13939	36.765	66.091	S29454		43	6	c6.loc32	S13939	48.39	1.21	4.31	-1.75	3.5	2.54	S13939	36.765	66.091	S29454
43	7	c7.loc68	S12845	80.66	1.16	3.94	2.91	0.56	2.43	S12845	73.448	89.837	S69737		43	7	c7.loc100	S12584	112.66	2.54	4.31	-4.2	-3.39	5.25	S69737	89.837	127.897	S12584
43	8	S30663	S30663	51.35	1.11	3.94	-2.73	-0.86	2.33	S30663	51.348	59.302	S16169		43	8	S27408	S27408	48.04	1.27	4.31	2.16	4.76	2.66	S27408	48.04	48.04	S27408
43	9	S20577	S20577	60.04	1.3	3.94	-1.43	4.5	2.72	S69768	57.208	60.041	S20577		43	9	S20577	S20577	60.04	0.86	4.31	-0.69	-4.23	1.81	S69768	57.208	60.041	S20577
43	10	c10.loc92	S15265	99.77	3.91	3.94	5.35	0.72	7.96	S15265	99.685	117.377	S21178		43	10	S15265	S15265	99.69	2.36	4.31	-5.51	-0.98	4.89	S15265	99.685	117.377	S21178
43	11	S13485	S13485	92.4	1.72	3.94	-1.01	4.96	3.58	S22154	76.856	92.403	S13485		43	11	S13485	S13485	92.4	2.3	4.31	-0.12	-8.23	4.76	S22154	76.856	92.403	S13485
43	12	S19794	S19794	10.77	0.89	3.94	2.75	1.27	1.87	S19794	10.766	17.478	S15316		43	12	S15316	S15316	17.48	0.84	4.31	-1.04	-4.58	1.77	S15316	17.478	18.079	S15593
43	13	c13.loc88	S14640	103.03	0.61	3.94	0.81	3.28	1.29	S14640	100.61	118.256	S12820		43	13	c13.loc26	S18476	41.03	0.92	4.31	2.59	-2.9	1.93	S18476	40.041	45.033	S12810
43	14	c14.loc8	S30533	13.48	2.38	3.94	1.92	-5.54	4.93	S30533	13.099	22.673	S13675		43	14	S30533	S30533	13.1	1.62	4.31	-1.89	6.1	3.38	S30533	13.099	22.673	S13675
43	15	S20392	S20392	85.88	0.81	3.94	2.83	-0.6	1.7	S20392	85.879	89.738	S14616		43	15	S13233	S13233	11.99	0.72	4.31	1.77	-4.15	1.52	S13233	11.991	11.991	S13233
43	16	S29518	S29518	8.18	0.67	3.94	1.31	3.13	1.41	S13518	4.908	8.184	S29518		43	16	S13888	S13888	24.37	1.54	4.31	-4.54	-0.88	3.22	S20030	23.094	24.374	S13888
43	17	c17.loc52	S14703	59.52	1.45	3.94	1.72	4.86	3.03	S29556	57.33	59.916	S14703		43	17	c17.loc52	S14703	59.52	1.71	4.31	-2.54	-5.88	3.56	S29556	57.33	59.916	S14703
43	18	S13405	S13405	70.62	1.86	3.94	3.75	2.32	3.87	S16251	64.959	70.624	S13405		43	18	S13405	S13405	70.62	1.59	4.31	-4.77	-1.98	3.32	S16251	64.959	70.624	S13405
43	19	c19.loc80	S13393	80.09	0.35	3.94	-1.99	-0.42	0.74	S13393	76.541	86.302	S29955		43	19	S24237	S24237	89.81	1.29	4.31	3.75	-2.45	2.7	S24237	89.808	89.808	S24237
43	20	S22783	S22783	106.93	1.45	3.94	1.12	4.4	3.03	S22783	106.93	106.93	S22783		43	20	S27898	S27898	92.03	2.05	4.31	-2.66	-5.9	4.26	S27898	92.027	97.406	S24319
		1143 - IV															1143 - IV
44	1	S17465	S17465	24.8	1.2	4.02	-3.93	2.01	2.81	S17465	24.795	42.572	S29804		44	1	S17465	S17465	24.8	1.02	4.04	4.64	-3.03	2.39	S17465	24.795	42.572	S29804
44	2	S26007	S26007	46.85	0.71	4.02	0.52	-4.54	1.67	S23556	45.028	46.851	S26007		44	2	S30839	S30839	28.43	1.03	4.04	-1.07	-7	2.42	S12811	26.14	28.431	S30839
44	3	S12585	S12585	74.16	1.53	4.02	4.96	0.78	3.57	S13615	73.224	74.162	S12585		44	3	S27577	S23384	92.06	1.43	4.04	-2.57	-8.27	3.34	S23384	92.06	92.06	S23384
44	4	S18688	S18688	45.96	1.19	4.02	3.71	3.55	2.79	S18719	44.632	45.961	S18688		44	4	c4.loc98	S23986	102.86	1.39	4.04	-5.54	0.43	3.25	S21302	101.597	103.423	S23986
44	5	S26849	S26849	56.2	2.82	4.02	-3.8	-7.23	6.47	S26849	56.199	65.734	S21315		44	5	S26849	S26849	56.2	1.64	4.04	4.53	7	3.82	S26849	56.199	65.734	S21315
44	6	c6.loc100	S25078	116.39	0.38	4.02	-0.59	2.99	0.9	S25078	110.153	129.529	S29806		44	6	S13110	S13110	26.08	0.41	4.04	1.19	4.73	0.97	S13110	26.077	66.091	S29454
44	7	c7.loc72	S69737	84.66	0.52	4.02	1.04	-3.32	1.23	S12845	73.448	89.837	S69737		44	7	S12885	S12885	47.38	0.76	4.04	-0.77	-6.49	1.79	S12885	47.379	48.211	S29304
44	8	S19638	S19638	106.09	1.29	4.02	-3.77	-3.84	3.02	S19638	106.09	106.09	S19638		44	8	S22301	S22301	136.75	1.38	4.04	1.64	-7.97	3.22	S22301	136.745	142.958	S23475
44	9	c9.loc70	S23059	82.17	2.18	4.02	2.53	6.55	5.04	S23059	81.336	84.243	S23589		44	9	c9.loc70	S23059	82.17	1.48	4.04	-3.09	-6.39	3.45	S23059	81.336	84.243	S23589
44	10	c10.loc98	S30838	114.32	2.98	4.02	5.01	-4.42	6.83	S15265	99.685	117.856	S30838		44	10	S30838	S30838	117.86	2.58	4.04	-6.72	6.36	5.94	S30838	117.856	120.652	S24063
44	11	S19997	S19997	5.58	0.46	4.02	2.65	1.63	1.09	S19997	5.575	26.167	S12515		44	11	S13122	S13122	37.95	0.72	4.04	0.68	6.76	1.69	S13122	37.948	44.971	S20326
44	12	S13064	S13064	6.75	0.98	4.02	3.91	1.74	2.3	S16563	6.175	6.751	S13064		44	12	S13064	S13064	6.75	1.95	4.04	-6.58	-3.69	4.52	S16563	6.175	6.751	S13064
44	13	S13416	S13416	78.33	1.83	4.02	-4.65	-3.47	4.25	S18333	76.682	78.335	S13416		44	13	S13416	S13416	78.33	2.56	4.04	7.42	5.33	5.9	S18333	76.682	78.335	S13416
44	14	c14.loc50	S24479	55.48	0.95	4.02	-0.05	4.56	2.23	S13280	46.828	63.481	S24479		44	14	S23319	S23319	65.17	1.2	4.04	-0.52	-7.67	2.81	S12842	64.211	65.173	S23319
44	15	c15.loc2	S13233	13.99	4.59	4.02	7.29	-2.57	10.32	S13233	11.991	17.013	S30937		44	15	S20164	S20164	19.8	3.02	4.04	-8.47	0.53	6.92	S20164	19.799	20.352	S23044
44	16	S20706	S20706	25.35	1.38	4.02	2.61	5.6	3.22	S20706	25.347	25.437	S13285		44	16	S20455	S20455	81.41	1.31	4.04	6.05	1.33	3.06	S13910	67.482	81.413	S20455
44	17	c17.loc58	S15590	65.52	0.97	4.02	-4.51	-0.2	2.28	S15590	64.734	72.631	S20159		44	17	c17.loc100	S27725	107.52	0.63	4.04	2.72	2.05	1.48	S17944	87.839	113.896	S27725
44	18	S16174	S16174	76.25	1.38	4.02	-3.53	4.28	3.22	S16174	76.246	78.278	S12619		44	18	c18.loc76	S16174	76	1.76	4.04	5.06	-6.32	4.09	S13405	70.624	76.246	S16174
44	19	S13933	S13933	55.88	2.11	4.02	-5.65	2.12	4.89	S69683	54.933	55.881	S13933		44	19	c19.loc70	S30831	70.09	1.64	4.04	5.01	-3.43	3.82	S20660	62.309	73.011	S30831
44	20	S17070	S17070	30	3.45	4.02	6.73	3.2	7.86	S27666	29.561	30.002	S17070		44	20	S13479	S13479	18.91	1.57	4.04	-1.29	-8.37	3.66	S13479	18.908	19.679	S13892
		1145 - IV															1145 - IV
45	1	c1.loc64	S12896	81.33	1.46	3.82	-4.4	-6.34	5.68	S12896	77.066	92.812	S19097		45	1	S12896	S12896	77.07	1.44	3.83	5.19	7.96	5.6	S12896	77.066	92.812	S19097
45	2	S27676	S27676	83.38	1.45	3.82	2.24	8.89	5.64	S25463	83.356	83.384	S27676		45	2	S25924	S25463	83.36	1.6	3.83	-1.43	-11.61	6.21	S25463	83.356	83.384	S27676
45	3	c3.loc12	S13533	24.53	1.1	3.82	-0.22	-8.28	4.31	S13533	22.033	27.429	S30134		45	3	S21570	S21570	79.05	1.66	3.83	3.59	-10.24	6.43	S12585	74.162	79.051	S21570
45	4	c4.loc84	S21302	89.44	1.39	3.82	2.46	7.46	5.41	S13648	66.348	101.597	S21302		45	4	c4.loc84	S21302	89.44	1.18	3.83	-1.25	-8.36	4.62	S13648	66.348	101.597	S21302
45	5	S30364	S30364	70.44	1.58	3.82	6.81	1.45	6.13	S30364	70.438	71.832	S23047		45	5	c5.loc68	S30364	68	2.84	3.83	-10.5	-1.15	10.75	S19569	57.945	70.438	S30364
45	6	c6.loc94	S12865	110.39	0.7	3.82	-2.53	-5.91	2.76	S12865	108.504	113.054	S14184		45	6	S12626	S12626	132.41	0.38	3.83	4.31	0.46	1.51	S14184	113.054	132.414	S12626
45	7	c7.loc54	S17285	60.89	0.96	3.82	1.86	-7.55	3.77	S13100	50.249	61.291	S17285		45	7	S19622	S19622	12.65	0.52	3.83	4.81	1.65	2.06	S13484	9.179	12.655	S19622
45	8	S20503	S20503	61.88	1.05	3.82	2.27	7.21	4.12	S16169	59.302	61.884	S20503		45	8	S13537	S13537	22.79	0.67	3.83	-4.21	4.66	2.65	S13537	22.789	51.348	S30663
45	9	S22775	S22775	14.42	1.3	3.82	-4.14	-7.23	5.07	S22775	14.419	23.81	S18132		45	9	c9.loc44	S69768	56.17	1.18	3.83	2.21	-8.69	4.62	S13002	47.384	57.208	S69768
45	10	S69791	S69791	92.39	1.89	3.82	-4.37	-8.53	7.29	S12648	66.854	92.393	S69791		45	10	c10.loc64	S69791	89.52	2.69	3.83	3.89	11.87	10.21	S12648	66.854	92.393	S69791
45	11	S28908	S28908	109.91	1.39	3.82	5.63	3.4	5.41	S12663	92.47	109.913	S28908		45	11	S28908	S28908	109.91	2.66	3.83	-8.38	-6.28	10.1	S12663	92.47	109.913	S28908
45	12	c12.loc72	S13666	78.17	1.24	3.82	-1.78	8.87	4.84	S13666	75.586	81.355	S29977		45	12	c12.loc72	S13666	78.17	0.73	3.83	3.3	-6.83	2.88	S13666	75.586	81.355	S29977
45	13	S23007	S23007	15.04	0.87	3.82	-5.62	2.31	3.42	S23007	15.035	18.376	S29729		45	13	c13.loc34	S18476	39.14	1.16	3.83	6.44	-2.64	4.54	S28790	36.736	40.041	S18476
45	14	S24479	S24479	63.48	0.58	3.82	3.57	-3.95	2.3	S15148	27.381	63.481	S24479		45	14	S20502	S20502	89.97	0.51	3.83	3.96	-2.38	2.02	S20502	89.965	89.965	S20502
45	15	c15.loc6	S24423	17.99	1.12	3.82	6.23	2.18	4.39	S24423	15.584	20.634	S23939		45	15	c15.loc6	S24423	17.99	2.48	3.83	-9.14	-5.93	9.45	S24423	15.584	20.634	S23939
45	16	S20695	S20695	78.97	0.54	3.82	0.82	-5.96	2.14	S20695	78.968	81.413	S20455		45	16	S13908	S13908	66	0.34	3.83	3.94	0.8	1.35	S25499	48.983	66.003	S13908
45	17	S19494	S19494	116.1	0.72	3.82	-1.59	-6.64	2.84	S19494	116.098	116.098	S19494		45	17	S27195	S27195	73.34	0.62	3.83	-5.85	-1.65	2.45	S27195	73.339	74.476	S28878
45	18	S29216	S29216	100.16	0.86	3.82	2.85	-6.49	3.39	S29216	100.159	101.849	S12598		45	18	S23378	S23378	0	1.04	3.83	-5.32	4.91	4.08	S23378	0	0	S23378
45	19	S21208	S21208	61.48	0.5	3.82	-2.86	-3.57	1.98	S21208	61.475	62.309	S20660		45	19	S21208	S21208	61.48	0.62	3.83	2.38	5.9	2.45	S21208	61.475	62.309	S20660
45	20	S17070	S17070	30	2.07	3.82	7.8	3.29	7.96	S27666	29.561	30.002	S17070		45	20	c20.loc60	S26495	61.03	1.2	3.83	-5.54	-2.05	4.69	S26495	37.561	88.643	S20678
		1146 - IV															1146 - IV
46	1	S23857	S23857	64.67	0.91	3.84	-0.81	4.04	2.51	S13217	59.786	64.675	S23857		46	1	S23857	S23857	64.67	0.96	3.18	1.46	-6.61	2.64	S13217	59.786	64.675	S23857
46	2	S12843	S12843	30.67	3.21	3.84	-5.22	0.12	8.57	S12843	30.668	32.397	S22658		46	2	S12843	S12843	30.67	3.35	3.18	6.83	-3.2	8.93	S12843	30.668	32.397	S22658
46	3	S23384	S23384	92.06	1.26	3.84	3.63	-0.42	3.46	S23384	92.06	92.06	S23384		46	3	S12787	S12787	44.99	1.29	3.18	1.13	-6.4	3.54	S12787	44.989	49.693	S13993
46	4	S13512	S13512	4.86	2.44	3.84	4.1	-3.21	6.58	S13512	4.856	5.442	S19262		46	4	S13512	S13512	4.86	1.94	3.18	-5.71	2.75	5.27	S13512	4.856	5.442	S19262
46	5	c5.loc18	S23021	18	1.76	3.84	-1.97	-5.12	4.79	S13925	6.866	21.708	S23021		46	5	c5.loc18	S23021	18	1.42	3.18	1.99	5.25	3.89	S13925	6.866	21.708	S23021
46	6	c6.loc48	S29454	54.11	2.28	3.84	-2.1	3.2	6.17	S20091	23.813	66.091	S29454		46	6	c6.loc70	S29454	76.11	4.72	3.18	3.07	-3.34	12.34	S29454	66.091	97.811	S17861
46	7	S14845	S14845	71.02	1.46	3.84	3.43	2.51	3.99	S25475	70.761	71.022	S14845		46	7	S26222	S26222	56.04	1.62	3.18	-4.49	-4.6	4.42	S15919	48.838	56.043	S26222
46	8	c8.loc2	S12588	13.55	1.46	3.84	3.6	2.2	3.99	S19644	11.553	14.613	S12588		46	8	S14952	S14952	61.07	0.86	3.18	1.62	5.77	2.37	S14952	61.069	62.468	S12656
46	9	S30580	S30580	71.27	1.42	3.84	0.81	5.51	3.89	S30580	71.268	76.078	S23460		46	9	c9.loc56	S18771	64.56	1.57	3.18	2.71	-4.97	4.29	S69768	57.208	70.65	S18771
46	10	S30109	S30109	53.14	1.2	3.84	-2.25	-4.26	3.29	S30109	53.136	54.375	S17019		46	10	S22722	S22722	46.38	0.81	3.18	1.9	5.59	2.24	S22722	46.376	47.348	S22716
46	11	S12515	S12515	26.17	1.01	3.84	3.08	-1.12	2.78	S12515	26.167	31.508	S23783		46	11	S12515	S12515	26.17	2.26	3.18	-4.45	6.45	6.11	S12515	26.167	31.508	S23783
46	12	S12786	S12786	56.14	2.51	3.84	-4.71	-2.02	6.77	S12786	56.137	57.757	S29330		46	12	S69584	S69584	61.15	1.96	3.18	4.36	5.2	5.32	S25200	60.962	61.154	S69584
46	13	S12810	S12810	45.03	2.46	3.84	-2.95	-5.32	6.64	S18476	40.041	45.033	S12810		46	13	c13.loc64	S18333	74.12	3.6	3.18	6.09	-5.16	9.56	S21322	69.328	76.682	S18333
46	14	S30533	S30533	13.1	3.4	3.84	-5.56	-2.46	9.05	S30533	13.099	22.673	S13675		46	14	S30533	S30533	13.1	3.45	3.18	8.16	-0.43	9.18	S30533	13.099	22.673	S13675
46	15	S18043	S18043	36.23	1.7	3.84	3.5	3.1	4.63	S18043	36.23	36.23	S18043		46	15	c15.loc2	S13233	13.99	1.61	3.18	-4.91	-2.11	4.39	S13233	11.991	18.773	S19601
46	16	S28839	S28839	46.66	0.48	3.84	-0.45	-3.1	1.33	S28839	46.657	47.273	S14327		46	16	S28839	S28839	46.66	1.02	3.18	-1.85	7.4	2.81	S28839	46.657	47.273	S14327
46	17	c17.loc68	S25353	75.52	2.25	3.84	-5	0.11	6.09	S25353	73.669	86.022	S22989		46	17	S19494	S19494	116.1	1.37	3.18	1.79	6.47	3.75	S19494	116.098	116.098	S19494
46	18	S12912	S12912	78.5	0.7	3.84	1.75	3.12	1.93	S12664	75.325	78.501	S12912		46	18	S26840	S26840	78.89	0.86	3.18	-2.54	-4.41	2.37	S12912	78.501	78.894	S26840
46	19	c19.loc86	S15850	86.09	1.27	3.84	-1.38	4.59	3.48	S13393	76.541	88.791	S15850		46	19	c19.loc94	S19668	94.09	1.59	3.18	-2.31	-8.38	4.34	S19668	91.133	100.692	S12964
46	20	S27498	S27498	100.02	0.46	3.84	2.04	-1.32	1.28	S27498	100.02	100.02	S27498		46	20	c20.loc66	S13577	67.03	3.56	3.18	-3	-0.26	9.46	S13577	43.987	97.406	S24319
		1152 - IV															1152 - IV
47	1	S13169	S13169	29.88	0.54	4.54	-2.71	-0.98	1.71	S13169	29.884	29.884	S13169		47	1	S13169	S13169	29.88	0.57	4.16	3.6	3.87	1.81	S13169	29.884	29.884	S13169
47	2	S27987	S27987	85.06	1.62	4.54	-3.48	-4.8	5.05	S23424	84.305	85.057	S27987		47	2	S18897	S27987	65.18	1.95	4.16	6.35	-2.59	6.05	S23424	84.305	85.057	S27987
47	3	c3.loc32	S15821	44.53	2.1	4.54	-4.24	-3.83	6.5	S15821	38.175	53.131	S19736		47	3	S15821	S15821	38.18	1.33	4.16	4.59	5.62	4.16	S15821	38.175	53.131	S19736
47	4	S19262	S19262	5.44	0.62	4.54	2.93	3.12	1.96	S19262	5.442	5.442	S19262		47	4	S19262	S19262	5.44	0.47	4.16	-2.57	-4.06	1.49	S19262	5.442	5.442	S19262
47	5	c5.loc40	S19569	57.1	1.23	4.54	-1.79	-6.03	3.86	S26849	56.199	57.945	S19569		47	5	S23582	S19569	17.1	0.78	4.16	-2.75	4.48	2.46	S26849	56.199	57.945	S19569
47	6	S27543	S27543	34.4	2.33	4.54	6.72	1.36	7.18	S27543	34.398	34.398	S27543		47	6	c6.loc32	S27543	48.39	3.38	4.16	-5.65	-7.58	10.25	S27543	34.398	34.398	S27543
47	7	c7.loc16	S15845	19.03	2.17	4.54	-1.68	3.48	6.7	S15845	6.893	39.074	S30989		47	7	S17285	S15845	61.29	1.22	4.16	2.52	-8.94	3.83	S15845	6.893	39.074	S30989
47	8	c8.loc106	S13292	121.45	3.42	4.54	-2.16	-8.71	10.36	S19638	106.09	128.798	S13292		47	8	c8.loc106	S13292	121.45	2.17	4.16	4.52	5.8	6.7	S19638	106.09	128.798	S13292
47	9	S22655	S22655	77.44	1.78	4.54	-1.72	-6.93	5.53	S22655	77.44	77.44	S22655		47	9	S22655	S22655	77.44	1.03	4.16	1.06	6.91	3.24	S22655	77.44	77.44	S22655
47	10	c10.loc114	S19023	120.23	1.05	4.54	0.8	5.64	3.3	S30838	117.856	120.355	S19023		47	10	S29516	S19023	120.36	1.11	4.16	-0.43	-7.74	3.49	S30838	117.856	120.355	S19023
47	11	S27406	S27406	67.93	1.14	4.54	4.14	0.5	3.58	S27406	67.932	67.932	S27406		47	11	c11.loc74	S27406	100.17	1.18	4.16	-5.32	-2.32	3.7	S27406	67.932	67.932	S27406
47	12	S13666	S13666	75.59	1.13	4.54	-2.94	5.51	3.55	S13666	75.586	75.586	S13666		47	12	S13666	S13666	75.59	1.06	4.16	4.76	-3.42	3.33	S13666	75.586	75.586	S13666
47	13	S23969	S23969	5.69	1.39	4.54	-2.08	5.78	4.35	S23969	5.688	5.688	S23969		47	13	S23969	S23969	5.69	1.34	4.16	1.02	-8.61	4.19	S23969	5.688	5.688	S23969
47	14	c14.loc52	S12842	57.48	1.34	4.54	2.83	-4.43	4.19	S12772	38.37	64.211	S12842		47	14	c14.loc52	S12842	57.48	1.13	4.16	-2.21	6.7	3.55	S12772	38.37	64.211	S12842
47	15	S26609	S26609	69.69	1.74	4.54	2.1	7.39	5.41	S26609	69.692	69.692	S26609		47	15	S12560	S26609	81.1	0.84	4.16	-2.99	-5.9	2.65	S26609	69.692	69.692	S26609
47	16	S13518	S13518	4.91	1.77	4.54	4.11	4.67	5.5	S13518	4.908	4.908	S13518		47	16	S13687	S13518	88.5	0.99	4.16	-3.19	6.04	3.12	S13518	4.908	4.908	S13518
47	17	c17.loc48	S17931	55.52	1.36	4.54	-2.66	5.29	4.26	S13401	44.739	55.591	S17931		47	17	S27555	S17931	7.52	1	4.16	-2.32	-6.23	3.15	S13401	44.739	55.591	S17931
47	18	S12598	S12598	101.85	1.01	4.54	4.26	1.5	3.18	S12598	101.849	101.849	S12598		47	18	c18.loc96	S12598	96	1.14	4.16	-5.18	-2.79	3.58	S12598	101.849	101.849	S12598
47	19	c19.loc34	S13281	34	1.39	4.54	2	6.46	4.35	S26142	27.382	35.779	S13281		47	19	S13281	S13281	35.78	2.26	4.16	-1.78	-10.38	6.97	S26142	27.382	35.779	S13281
47	20	S13892	S13892	19.68	3.45	4.54	6.29	4.88	10.45	S13892	19.679	19.679	S13892		47	20	S13892	S13892	19.68	2.06	4.16	-4.54	-8.09	6.38	S13892	19.679	19.679	S13892
		1183 - V															1183 -IV
48	1	S19095	S19095	12.82	0.64	4.05	1.35	-2.03	1.27	S19095	12.824	12.824	S19095		48	1	S19097	S19097	92.81	0.76	3.64	-1.7	-2.36	1.51	S19097	92.812	92.812	S19097
48	2	c2.loc32	S29341	50.43	2.83	4.05	-3.42	-2.84	5.51	S29341	49.096	55.822	S12642		48	2	c2.loc30	S15294	48.43	2.23	3.64	2.77	1.74	4.37	S13447	47.93	48.5	S15294
48	3	c3.loc24	S15821	36.53	1.35	4.05	2.37	-2.19	2.67	S25790	30.713	38.175	S15821		48	3	S15821	S15821	38.18	0.88	3.64	-1.93	0.03	1.75	S15821	38.175	38.175	S15821
48	4	c4.loc68	S13648	72.86	1.06	4.05	1.58	2.03	2.1	S13648	66.348	108.244	S18301		48	4	S13342	S13342	10.51	0.55	3.64	1.44	-1.06	1.1	S13342	10.513	10.513	S13342
48	5	S18581	S18581	86.75	2.1	4.05	-0.15	4.92	4.12	S18581	86.746	86.746	S18581		48	5	S18581	S18581	86.75	1.21	3.64	0.2	-3.75	2.39	S18581	86.746	86.746	S18581
48	6	S17110	S17110	106.47	1.94	4.05	-3.42	0.1	3.81	S17110	106.465	106.465	S17110		48	6	S17110	S17110	106.47	2.32	3.64	2.78	1.66	4.54	S17110	106.465	106.465	S17110
48	7	S12777	S12777	31.48	0.44	4.05	1.13	-2.05	0.88	S12777	31.477	31.477	S12777		48	7	S12777	S12777	31.48	1.41	3.64	-2.43	1.88	2.78	S12777	31.477	31.477	S12777
48	8	c8.loc52	S12656	63.55	2.55	4.05	-3.36	-2.87	4.98	S12656	62.468	66.583	S24367		48	8	S19298	S19298	69.58	1.43	3.64	1.63	2.86	2.82	S19298	69.584	69.584	S19298
48	9	S29311	S29311	44.27	1.59	4.05	-2.66	-1.54	3.13	S29311	44.273	44.273	S29311		48	9	c9.loc8	S22775	16.56	1.22	3.64	2.46	-0.71	2.41	S22775	14.419	23.81	S18132
48	10	S15265	S15265	99.69	1.8	4.05	2.78	1.99	3.54	S15265	99.685	99.685	S15265		48	10	c10.loc10	S21662	17.77	0.8	3.64	1.57	-1.3	1.59	S21662	16.322	25.524	S16155
48	11	c11.loc66	S12753	70.58	1.19	4.05	-1.64	-2.7	2.35	S12753	68.352	76.213	S13846		48	11	S17851	S17851	110.63	0.29	3.64	-0.48	1.03	0.58	S17851	110.628	110.628	S17851
48	12	c12.loc62	S28782	67.17	3.92	4.05	0.6	6.03	7.55	S28782	62.138	74.864	S20464		48	12	c12.loc66	S20464	71.17	2.57	3.64	-0.07	-4.63	5.02	S28782	62.138	74.864	S20464
48	13	S13481	S13481	74.54	3.32	4.05	-4.11	0.55	6.43	S13481	74.541	74.541	S13481		48	13	c13.loc68	S24946	73.15	2.88	3.64	3.46	0.1	5.6	S21322	69.328	73.652	S24946
48	14	S29138	S29138	64.39	0.41	4.05	0.02	-2.8	0.82	S29138	64.391	64.391	S29138		48	14	c14.loc64	S29138	67.28	0.6	3.64	0.7	1.4	1.19	S29138	64.391	80.364	S14625
48	15	c15.loc14	S12650	25.99	1.38	4.05	2.1	2.88	2.73	S23939	20.634	31.257	S12650		48	15	c15.loc16	S12650	27.99	1.58	3.64	-1.75	-2.53	3.11	S23939	20.634	31.257	S12650
48	16	S13908	S13908	66	0.97	4.05	-1.34	-2.96	1.92	S13908	66.003	66.003	S13908		48	16	c16.loc20	S19964	22.34	1.07	3.64	0.28	-2.76	2.12	S18129	11.362	23.797	S19964
48	17	c17.loc90	S27725	110.36	1.39	4.05	-1.77	2.82	2.74	S14356	99.549	113.896	S27725		48	17	c17.loc90	S27725	110.36	1.17	3.64	1.36	-1.24	2.32	S14356	99.549	113.896	S27725
48	18	c18.loc84	S21389	84	2.74	4.05	3.71	-2.22	5.34	S19073	80.96	86.585	S21389		48	18	c18.loc84	S21389	84	2.62	3.64	-3.71	1.8	5.11	S19073	80.96	86.585	S21389
48	19	S69683	S69683	54.93	1.23	4.05	2.84	0.09	2.43	S12586	54.933	54.933	S69683		48	19	S29955	S29955	86.3	0.65	3.64	-1.01	-1.85	1.29	S29955	86.302	86.302	S29955
48	20	c20.loc12	S25004	13.03	1.71	4.05	-3.19	-0.97	3.37	S25004	11.353	17.031	S25746		48	20	c20.loc6	S20153	7.03	0.65	3.64	1.67	0.22	1.29	S20153	3.052	11.353	S18181
SNP-Identical Combined Pops															SNP-Identical Combined Pops
A-000 B-00 C-0															A-000 B-00 C-0
		A - MG 000															A - MG 000
A-1	1	S27468	S27468	7.35	1.49	3.81	1.01	1.51	0.33	S27468	7.349	17.33	S21288		A-1	1	S30187	S30187	45.58	1.12	3.84	1.09	1.07	0.25	S30187	45.576	77.066	S12896
A-2	2	c2.loc102	S16923	106.88	2.12	3.81	-1.5	0.35	0.47	S16923	103.895	116.494	S18197		A-2	2	c2.loc100	S16923	104.88	2.44	3.84	1.54	-0.7	0.55	S16923	103.895	116.494	S18197
A-3	3	S14200	S14200	30.52	1.04	3.81	-0.3	-1.53	0.23	S14200	30.518	45.589	S16303		A-3	3	S14200	S14200	30.52	0.74	3.84	0.14	1.58	0.17	S14200	30.518	45.589	S16303
A-4	4	S29213	S29213	46.2	6.13	3.81	2.6	-0.32	1.37	S20596	32.272	46.203	S29213		A-4	4	S29213	S29213	46.2	4.32	3.84	-2.37	0.55	0.96	S20596	32.272	46.203	S29213
A-5	5	S23021	S23021	21.71	0.86	3.81	-0.2	-1.52	0.19	S23021	21.708	22.524	S20554		A-5	5	c5.loc60	S19569	60	1.15	3.84	-1.06	1.27	0.26	S19569	57.945	65.734	S21315
A-6	6	c6.loc80	S30961	103.21	4.65	3.81	-2.3	-0.08	1.04	S30961	100.913	106.362	S26985		A-6	6	S17861	S17861	97.81	4.12	3.84	2.29	-0.46	0.92	S12558	90.88	97.811	S17861
A-7	7	c7.loc54	S14845	70.95	4.51	3.81	2.26	-0.43	1.01	S25475	70.761	71.022	S14845		A-7	7	S14845	S14845	71.02	3.8	3.84	-2.04	0.02	0.85	S25475	70.761	71.022	S14845
A-8	8	c8.loc130	S22301	139.57	1.42	3.81	-1.06	-1.13	0.32	S22301	136.745	142.958	S23475		A-8	8	c8.loc132	S23475	141.57	1.07	3.84	0.76	1.41	0.24	S22301	136.745	142.958	S23475
A-9	9	c9.loc66	S22655	76.12	1.78	3.81	0.82	-1.76	0.4	S30580	71.268	77.44	S22655		A-9	9	c9.loc50	S24615	60.12	1.43	3.84	0.63	1.65	0.32	S24615	54.522	69.64	S18120
A-10	10	S30841	S30841	29.45	1.12	3.81	-0.24	-1.86	0.25	S30841	29.449	43.739	S13117		A-10	10	S30841	S30841	29.45	1.78	3.84	0.09	2.16	0.4	S30841	29.449	43.739	S13117
A-11	11	S13072	S13072	61.61	1.03	3.81	1.11	-0.85	0.23	S13072	61.609	66.695	S24081		A-11	11	S13072	S13072	61.61	0.84	3.84	-1.11	0.45	0.19	S13072	61.609	66.695	S24081
A-12	12	c12.loc2	S20499	7.17	2.75	3.81	-0.78	-2.55	0.62	S20499	7.162	9.737	S17989		A-12	12	c12.loc2	S20499	7.17	3.02	3.84	0.89	2.43	0.68	S20499	7.162	9.737	S17989
A-13	13	c13.loc30	S28342	35.69	1.56	3.81	-0.11	-2.06	0.35	S17146	34.581	36.67	S28342		A-13	13	c13.loc30	S28342	35.69	2.08	3.84	0.12	2.34	0.47	S17146	34.581	36.67	S28342
A-14	14	S23311	S23311	55.5	1.32	3.81	-1.17	-0.93	0.3	S23311	55.5	55.5	S23311		A-14	14	S23311	S23311	55.5	1.46	3.84	1.24	1.32	0.33	S23311	55.5	55.5	S23311
A-15	15	S20329	S20329	20.04	5.29	3.81	-2.09	-1.17	1.18	S20329	20.044	20.044	S20329		A-15	15	S20329	S20329	20.04	4.13	3.84	1.91	0.81	0.92	S20329	20.044	20.044	S20329
A-16	16	S14327	S14327	47.27	3.02	3.81	1.73	-1.68	0.68	S25110	46.675	47.273	S14327		A-16	16	S28839	S28839	46.66	4.21	3.84	-1.68	2.04	0.94	S28839	46.657	46.675	S25110
A-17	17	S14902	S14902	22.07	1.19	3.81	0.86	-1.5	0.27	S25296	21.274	22.072	S14902		A-17	17	S14902	S14902	22.07	1.11	3.84	-0.65	1.42	0.25	S25296	21.274	22.072	S14902
A-18	18	c18.loc88	S20529	96.15	1.79	3.81	1.59	0.39	0.4	S12608	90.462	100.44	S20529		A-18	18	c18.loc36	S29772	44.15	1.16	3.84	-0.65	1.97	0.26	S29772	43.918	47.882	S18765
A-19	19	S69717	S69717	91.52	12.22	3.81	-3.36	0.36	2.71	S14602	90.442	91.522	S69717		A-19	19	S69717	S69717	91.52	13.62	3.84	3.5	-0.39	3.01	S14602	90.442	91.522	S69717
A-20	20	c20.loc20	S26125	31.35	37.4	3.81	5.08	0.12	8.05	S26125	30.239	33.207	S13844		A-20	20	c20.loc20	S26125	31.35	34.13	3.84	-5.01	-0.29	7.37	S26125	30.239	33.207	S13844
		B - MG 00															B - MG 00
B-1	1	S27470	S27470	42.63	1.56	3.81	-0.59	-1.99	0.57	S27470	42.627	43.745	S28020		B-1	1	S24263	S24263	42.23	1.08	3.8	0.42	2.03	0.4	S24263	42.227	42.627	S27470
B-2	2	S13058	S13058	28.45	5.16	3.81	2.23	-1.79	1.88	S13058	28.449	29.984	S15454		B-2	2	S13058	S13058	28.45	5.28	3.8	-2.36	1.88	1.93	S13058	28.449	29.984	S15454
B-3	3	S12737	S12737	91.76	1.37	3.81	1.46	-0.31	0.5	S12737	91.756	94.686	S18806		B-3	3	S29820	S29820	23.32	1.04	3.8	-0.73	1.56	0.38	S13533	22.033	23.323	S29820
B-4	4	c4.loc18	S12554	23.44	2.02	3.81	1.57	0.63	0.74	S12554	20.252	32.272	S20596		B-4	4	c4.loc12	S13694	17.44	1.89	3.8	-1.88	0.68	0.69	S13654	11.97	19.496	S13694
B-5	5	S26601	S26601	80.46	2.03	3.81	-1.26	1.33	0.75	S13271	73.037	80.461	S26601		B-5	5	c5.loc78	S26601	80.45	1.89	3.8	1.17	-1.56	0.69	S13271	73.037	80.461	S26601
B-6	6	S28665	S28665	106.58	1.34	3.81	0.3	-1.91	0.49	S26985	106.362	106.582	S28665		B-6	6	S28665	S28665	106.58	0.7	3.8	0.21	1.53	0.26	S26985	106.362	106.582	S28665
B-7	7	c7.loc58	S69737	89.48	2.01	3.81	1.14	1.65	0.74	S15334	64.684	89.837	S69737		B-7	7	S16515	S15334	64.68	2.16	3.8	-1.32	1.69	0.79	S28271	57.323	64.684	S15334
B-8	8	S27408	S27408	48.04	2.26	3.81	-1.48	-1.45	0.83	S27408	48.04	48.04	S27408		B-8	8	S27408	S27408	48.04	1.49	3.8	1.12	1.92	0.55	S27408	48.04	48.04	S27408
B-9	9	S22936	S22936	93.79	1.44	3.81	1.4	0.72	0.53	S22936	93.79	93.79	S22936		B-9	9	S14945	S14945	34.03	1.02	3.8	-1.23	-0.8	0.38	S18132	23.81	34.032	S14945
B-10	10	S12648	S12648	66.85	1.66	3.81	1.49	1	0.61	S23829	66.821	66.854	S12648		B-10	10	S12648	S12648	66.85	1.89	3.8	-1.55	-1.17	0.69	S23829	66.821	66.854	S12648
B-11	11	S23581	S19887	23.86	2.29	3.81	1.77	0.39	0.84	S19887	23.856	26.167	S12515		B-11	11	S19887	S19887	23.86	2.14	3.8	-1.88	-0.19	0.79	S19887	23.856	26.167	S12515
B-12	12	S13230	S13230	70.79	3.28	3.81	2.08	1.1	1.2	S13230	70.79	70.79	S13230		B-12	12	S13230	S13230	70.79	2.95	3.8	-2.04	-1.21	1.08	S13230	70.79	70.79	S13230
B-13	13	S31019	S31019	5.14	1.55	3.81	0.4	2.38	0.57	S31019	5.145	5.145	S31019		B-13	13	S31019	S31019	5.14	1.45	3.8	-0.6	-2.08	0.53	S31019	5.145	5.145	S31019
B-14	14	S14645	S14645	3.28	1.73	3.81	0.69	2.18	0.64	S14645	3.28	3.28	S14645		B-14	14	c14.loc6	S14645	9.28	2.15	3.8	-0.19	-2.12	0.79	S14645	3.28	35.521	S25149
B-15	15	S24165	S24165	75.94	3.14	3.81	-2.15	0.52	1.15	S15603	73.169	75.942	S24165		B-15	15	S30960	S30960	66.03	2.56	3.8	1.22	2.38	0.94	S13017	61.142	66.033	S30960
B-16	16	c16.loc52	S13754	56.91	11.68	3.81	3.53	-0.34	4.21	S21493	51.413	57.697	S13754		B-16	16	c16.loc52	S13754	56.91	10.88	3.8	-3.43	-0.17	3.93	S21493	51.413	57.697	S13754
B-17	17	c17.loc12	S25296	23.45	1.54	3.81	0.59	-2.07	0.57	S25296	21.274	33.385	S23929		B-17	17	c17.loc14	S25296	25.45	2.05	3.8	-1.19	1.84	0.75	S25296	21.274	33.385	S23929
B-18	18	c18.loc70	S15182	70	3.84	3.81	2.01	-0.65	1.4	S15182	64.255	78.501	S12912		B-18	18	c18.loc68	S15182	68	2.86	3.8	-1.9	0.8	1.05	S15182	64.255	78.501	S12912
B-19	19	S18449	S18449	84.53	5.09	3.81	-1.69	2.58	1.86	S18727	84.05	84.534	S18449		B-19	19	S13393	S13393	76.54	5.94	3.8	2.7	-1.37	2.16	S19111	74.759	76.541	S13393
B-20	20	S13844	S13844	33.21	22.08	3.81	4.83	-0.58	7.81	S13844	33.207	41.895	S15256		B-20	20	c20.loc10	S13844	29.96	19.55	3.8	-4.48	-0.28	6.95	S23014	19.964	33.207	S13844
		B - MG 0															B - MG 0
C-1	1	c1.loc58	S12682	70.82	2.91	3.83	-1.32	-2.55	1.35	S23857	64.675	71.117	S12682		C-1	1	c1.loc56	S12682	68.82	3.36	3.88	1.47	3.03	1.56	S23857	64.675	71.117	S12682
C-2	2	S13191	S13191	27.01	1.73	3.83	1.28	-1.69	0.8	S13191	27.009	28.431	S30839		C-2	2	S13191	S13191	27.01	1.54	3.88	-0.87	2.18	0.72	S13191	27.009	28.431	S30839
C-3	3	S16303	S16303	45.59	2.45	3.83	1.96	-1.03	1.14	S16303	45.589	49.693	S13993		C-3	3	S23384	S23384	92.06	1.23	3.88	-1.7	0.18	0.57	S23384	92.06	92.06	S23384
C-4	4	c4.loc4	S13342	9.44	1.46	3.83	1.1	-1.69	0.68	S19653	6.745	10.513	S13342		C-4	4	c4.loc4	S13342	9.44	1.22	3.88	-1.32	2.02	0.57	S19653	6.745	10.513	S13342
C-5	5	S26859	S26859	55.16	1.03	3.83	-0.51	1.91	0.48	S26859	55.158	57.233	S13245		C-5	5	S26859	S26859	55.16	1.19	3.88	0.47	-2.17	0.55	S26859	55.158	57.233	S13245
C-6	6	S25078	S25078	110.15	1.75	3.83	-1.65	-0.89	0.81	S29055	108.554	110.153	S25078		C-6	6	c6.loc106	S14184	112.11	2.18	3.88	1.8	1.32	1.01	S25078	110.153	113.054	S14184
C-7	7	c7.loc8	S13049	32.46	3.78	3.83	-2.41	-0.45	1.75	S13049	32.183	38.048	S18251		C-7	7	c7.loc22	S12885	46.46	2.02	3.88	1.99	-0.71	0.94	S19497	41.372	47.379	S12885
C-8	8	S26089	S26089	99.8	0.81	3.83	-1.06	0.56	0.38	S16280	94.214	99.803	S26089		C-8	8	S25638	S25638	135.44	1.04	3.88	0.74	-1.69	0.48	S25080	102.181	135.442	S25638
C-9	9	S13567	S13567	41.8	0.73	3.83	-1	0.35	0.34	S13567	41.798	41.87	S23621		C-9	9	c9.loc36	S29311	45.34	0.56	3.88	0.38	1.55	0.26	S29311	44.273	47.384	S13002
C-10	10	c10.loc78	S18469	83.6	1.77	3.83	1.08	1.92	0.82	S18469	82.103	92.393	S69791		C-10	10	c10.loc82	S69791	87.6	1.63	3.88	-0.77	-2.11	0.76	S18469	82.103	92.393	S69791
C-11	11	S12663	S12663	92.47	1.05	3.83	0.74	1.71	0.49	S12663	92.47	92.47	S12663		C-11	11	c11.loc58	S23830	104.25	2.89	3.88	0.18	-3.23	1.34	S23830	101.754	109.913	S28908
C-12	12	c12.loc80	S14072	85.17	1.12	3.83	0.59	1.63	0.52	S29977	81.355	87.327	S14072		C-12	12	c12.loc54	S25200	59.17	1.4	3.88	-1.45	-0.69	0.65	S13706	52.74	60.962	S25200
C-13	13	c13.loc92	S20362	97.14	1.63	3.83	0.52	2.35	0.76	S28583	91.631	102.161	S20362		C-13	13	c13.loc88	S28583	93.14	1.75	3.88	-0.72	-2.52	0.81	S28583	91.631	102.161	S20362
C-14	14	S23278	S23278	64.72	2.42	3.83	1.91	1.1	1.12	S23278	64.715	73.942	S29660		C-14	14	S12950	S12950	4.94	2.14	3.88	1.52	2.43	0.99	S12950	4.936	5.481	S28907
C-15	15	S30937	S30937	17.01	6.43	3.83	3.06	0.73	2.96	S29319	14.796	17.013	S30937		C-15	15	S30937	S30937	17.01	4.93	3.88	-2.98	0.52	2.28	S29319	14.796	17.013	S30937
C-16	16	S15281	S15281	2.34	2.15	3.83	0.54	2.87	1	S15281	2.336	4.908	S13518		C-16	16	S15281	S15281	2.34	1.89	3.88	-0.74	-2.64	0.88	S15281	2.336	4.908	S13518
C-17	17	c17.loc70	S12542	78.16	0.83	3.83	-1.32	0.05	0.39	S28693	75.845	78.523	S12542		C-17	17	S21643	S21643	109.31	0.4	3.88	-0.33	-1.98	0.19	S21643	109.308	110.801	S12998
C-18	18	S22867	S22867	44.05	0.99	3.83	-1.19	0.66	0.46	S13876	38.962	44.053	S22867		C-18	18	S22867	S22867	44.05	0.86	3.88	1.23	-1.03	0.4	S13876	38.962	44.053	S22867
C-19	19	S12574	S12574	76.79	1.4	3.83	-1.26	1.09	0.65	S12574	76.787	84.05	S18727		C-19	19	S12574	S12574	76.79	1.83	3.88	1.83	-1.27	0.85	S12574	76.787	84.05	S18727
C-20	20	c20.loc34	S15256	35.03	14.15	3.83	3.68	-0.1	6.4	S25004	11.353	41.895	S15256		C-20	20	c20.loc28	S15256	29.03	10.85	3.88	-3.91	0.24	4.94	S25004	11.353	41.895	S15256

## Sheet: Table S4B. QTL Data By Chrom.
Table S4B. Population-specific QTL analysis parameters for soybean seed protein (left) and oil (right) arranged by chromosome (1 to 20). For each chromosome, the mating number QTL parameter data is ordered by chromosomal map position. A 20-chromosome
cumulative map position is also provided. If a peak LOD score in any data row exceeded the trait- and mating-specific permutation-based genome-wise (alpha=0.05) LOD score criterion (Perm LOD), the key parameters were orange highlighted. For readers who
have a meta-analysis interest, data rows with a non-significant peak LOD scores were grey-highlighted if ≥ 3.0. Same-chromosome orange-highlighted protein-oil QTL pairs with co-localized (or nearly so) map positions were solid-line boxed, but if only one
member of protein-oil pair was orange-highlighted, the map positions were dashed-line boxed. Parameter data for the three MG 000, 00, and 0 mating sets (wherein high protein accession parents wre not SNP unique) are presented at the bottom of the Table.
Soybean Seed Protein																Soybean Seed Oil
Mat	Chr	Grid	LOD Peak	Chr SNP	Cum SNP	LOD	Perm	Additive	Dominance	Peak	Left	Left SNP	Right SNP	Right		Mat	Chr	Grid	LOD Peak	Chr SNP	Cum SNP	LOD	Perm	Additive	Dominance	Peak	Left	Left SNP	Right SNP	Right
No.	No.	Marker	SNP	Position	Position	Peak	LOD	Effect	Effect	R2	SNP	Map Pos	Map Pos	SNP		No.	No.	Marker	SNP	Position	Position	Peak	LOD	Effect	Effect	R2	SNP	Map Pos	Map Pos	SNP
				cM	cM			g kg-1	g kg-1	%		cM	cM							cM	cM			g kg-1	g kg-1	%		cM	cM
	Beg			0	0												Beg			0	0
2	1	c1.loc2	S27468	9.35	9.35	2.24	3.81	2.43	4.66	3.8	S27468	7.349	17.33	S21288		2	1	c1.loc2	S27468	9.35	9.35	1.59	3.91	-3.06	-3.09	2.72	S27468	7.349	17.33	S21288
24	1	S19095	S19095	12.82	12.82	1.24	3.7	3.64	0.39	3.06	S19095	12.824	12.824	S19095		24	1	S19095	S19095	12.82	12.82	1.66	3.7	-4.53	0.31	4.07	S19095	12.824	12.824	S19095
48	1	S19095	S19095	12.82	12.82	0.64	4.05	1.35	-2.03	1.27	S19095	12.824	12.824	S19095		12	1	S13053	S13053	16.65	16.65	1.85	3.98	-3.73	1.56	3.25	S13053	16.649	16.723	S20733
22	1	S19439	S19439	15.98	15.98	1.63	4	-2.69	-0.98	2.98	S19439	15.983	15.983	S19439		23	1	S15391	S15391	18.59	18.59	0.82	3.95	-1	-3.59	1.55	S15391	18.589	37.143	S28195
12	1	S13053	S13053	16.65	16.65	2.59	3.88	3.9	-2.09	4.52	S13053	16.649	16.723	S20733		13	1	S15391	S15391	18.59	18.59	1.19	3.91	-2.58	-0.99	3.12	S15391	18.589	37.143	S28195
23	1	c1.loc10	S15391	17.35	17.35	0.73	4.34	0.69	2.92	1.39	S19439	15.983	18.589	S15391		32	1	S15391	S15391	18.59	18.59	1.25	4.7	4.07	2.38	2.57	S15391	18.589	33.542	S18851
13	1	S15391	S15391	18.59	18.59	0.63	3.88	2.24	1.11	1.66	S15391	18.589	37.143	S28195		30	1	S15391	S15391	18.59	18.59	2.35	4.69	5.79	-2.23	5.62	S15391	18.589	24.795	S17465
36	1	c1.loc8	S17465	20.82	20.82	1.04	3.96	3.78	1.27	2.21	S20733	16.723	24.795	S17465		40	1	S15391	S15391	18.59	18.59	1.01	4.12	5	4.71	3.24	S15391	18.589	30.744	S16933
32	1	c1.loc6	S15391	21.98	21.98	1.42	4.05	-3.41	-3.22	2.92	S15391	18.589	33.542	S18851		41	1	c1.loc6	S17465	23.33	23.33	1.26	4.18	0.29	9.07	3.44	S15391	18.589	24.795	S17465
27	1	c1.loc6	S15391	24.59	24.59	1.34	3.84	0.91	3.49	2.48	S15391	18.589	37.143	S28195		27	1	c1.loc6	S15391	24.59	24.59	1.42	3.84	-1.64	-4.9	2.62	S15391	18.589	37.143	S28195
44	1	S17465	S17465	24.8	24.8	1.2	4.02	-3.93	2.01	2.81	S17465	24.795	42.572	S29804		44	1	S17465	S17465	24.8	24.8	1.02	4.04	4.64	-3.03	2.39	S17465	24.795	42.572	S29804
6	1	c1.loc18	S13169	25.35	25.35	1.3	4.17	1.19	-4.5	2.28	S21288	17.33	29.884	S13169		42	1	c1.loc12	S19095	24.82	24.82	1.45	4.51	2.31	-0.28	3.49	S19095	12.824	39.921	S14319
42	1	c1.loc14	S14319	26.82	26.82	0.56	4.12	-1.16	1.56	1.36	S19095	12.824	39.921	S14319		6	1	c1.loc18	S13169	25.35	25.35	1.15	4.02	-0.87	4.15	2.02	S21288	17.33	29.884	S13169
47	1	S13169	S13169	29.88	29.88	0.54	4.54	-2.71	-0.98	1.71	S13169	29.884	29.884	S13169		5	1	c1.loc18	S13169	25.35	25.35	0.97	4.12	-0.36	4.33	1.74	S21288	17.33	29.884	S13169
1	1	c1.loc26	S13169	33.35	33.35	1.7	4.12	-4.31	2.02	3.05	S13169	29.884	37.971	S28136		47	1	S13169	S13169	29.88	29.88	0.57	4.16	3.6	3.87	1.81	S13169	29.884	29.884	S13169
3	1	c1.loc28	S28136	35.35	35.35	1.56	4.15	-1.72	-4.15	2.82	S13169	29.884	37.971	S28136		16	1	c1.loc18	S30428	30.82	30.82	1.71	3.79	-1.45	-1.56	2.79	S15391	18.589	38.878	S30428
26	1	S28136	S28136	37.97	37.97	2.35	3.88	3.97	3.92	4.12	S28195	37.143	37.971	S28136		3	1	c1.loc28	S28136	35.35	35.35	1.87	3.94	1.38	5.15	3.37	S13169	29.884	37.971	S28136
35	1	c1.loc26	S28195	38.82	38.82	1.39	3.98	0.99	-5.24	3.03	S28195	37.143	40.745	S26741		26	1	S28136	S28136	37.97	37.97	1.93	4.22	-4.29	-2.66	3.4	S28195	37.143	37.971	S28136
38	1	c1.loc6	S26741	39.54	39.54	2.18	4.63	-4.49	-1.65	4.52	S28195	37.143	40.745	S26741		35	1	c1.loc26	S28195	38.82	38.82	1.26	3.98	0.04	5.6	2.75	S28195	37.143	40.745	S26741
20	1	S26972	S22886	40.87	40.87	1.32	4.09	-2.37	-2.24	2.44	S22886	40.869	41.578	S28341		38	1	c1.loc6	S26741	39.54	39.54	1.54	4.05	3.73	1.82	3.22	S28195	37.143	40.745	S26741
5	1	S28783	S26304	41.58	41.58	0.87	4.19	0.12	-3.55	1.56	S26304	41.58	41.58	S26304		1	1	S28783	S28783	41.58	41.58	1.7	4.02	3.53	-3.64	2.75	S28783	41.578	41.689	S12776
4	1	S24079	S24079	42.01	42.01	0.44	3.62	-1.79	-1.85	0.82	S24079	42.007	42.627	S27470		4	1	S24079	S24079	42.01	42.01	0.49	3.71	2.09	2.32	0.91	S24079	42.007	42.627	S27470
7	1	S24079	S24079	42.01	42.01	0.69	3.98	-1.31	3.3	1.21	S24079	42.007	42.627	S27470		39	1	S24079	S24079	42.01	42.01	3.65	3.91	4.34	-2.42	8.51	S24079	42.007	42.572	S29804
39	1	S29804	S29804	42.57	42.57	2.65	3.8	-4.13	2.4	6.25	S24079	42.007	42.572	S29804		37	1	S27470	S28262	42.63	42.63	2.19	3.67	1.34	-6.91	4.5	S28262	42.627	45.12	S13021
43	1	S29804	S29804	42.57	42.57	0.98	3.94	-0.21	4.68	2.06	S24079	42.007	42.572	S29804		20	1	S22723	S22723	43.8	43.8	1.87	3.91	0.08	5.81	3.44	S22723	43.795	45.061	S29432
8	1	S27470	S27470	42.63	42.63	0.62	3.67	0.61	3.96	1.07	S27470	42.627	43.795	S22723		17	1	S29432	S29432	45.06	45.06	1.28	3.93	-1.3	3.41	2.17	S26972	40.869	45.061	S29432
37	1	c1.loc30	S28262	42.82	42.82	2.58	3.78	-0.96	8.96	5.28	S27470	42.627	45.12	S13021		9	1	S29432	S29432	45.06	45.06	1.97	3.8	3.21	-2.85	3.59	S28020	43.745	45.061	S29432
15	1	S22723	S22723	43.8	43.8	1.6	3.88	4.12	-7.28	4.89	S22723	43.795	94.196	S22662		29	1	S17765	S17765	54.86	54.86	1.22	3.85	3.74	4.85	3.06	S13021	45.12	54.864	S17765
16	1	S30187	S30187	45.58	45.58	1.87	3.89	2.11	2.42	3.05	S30187	45.576	58.805	S27580		22	1	c1.loc40	S30194	55.98	55.98	1.19	3.89	2.01	2.96	2.19	S13021	45.12	59.029	S30194
29	1	S17765	S17765	54.86	54.86	1.26	3.9	-3.88	-4.57	3.15	S13021	45.12	54.864	S17765		33	1	S27580	S27580	58.8	58.8	0.96	3.77	2.28	3.91	1.94	S29868	58.225	58.805	S27580
33	1	S17765	S17765	54.86	54.86	2.12	3.87	-4.15	-3.79	4.23	S22723	43.795	54.864	S17765		7	1	c1.loc54	S30187	61.35	61.35	0.83	4.72	2.73	0.14	1.45	S30187	45.576	92.812	S19097
46	1	S23857	S23857	64.67	64.67	0.91	3.84	-0.81	4.04	2.51	S13217	59.786	64.675	S23857		46	1	S23857	S23857	64.67	64.67	0.96	3.18	1.46	-6.61	2.64	S13217	59.786	64.675	S23857
18	1	S12682	S12682	71.12	71.12	1.96	3.96	-2.23	-4.29	3.45	S12682	71.117	73.27	S25009		14	1	S23857	S23857	64.67	64.67	1.42	3.86	4.13	-0.47	2.59	S23585	60.624	64.675	S23857
34	1	S12682	S12682	71.12	71.12	0.64	3.79	-0.4	-3.57	1.3	S12682	71.117	83.799	S13795		36	1	c1.loc56	S12896	68.82	68.82	1.73	5.62	2.39	-3.14	3.65	S27580	58.805	77.066	S12896
30	1	c1.loc64	S13265	76.82	76.82	1.83	3.89	-4.58	4.48	4.41	S13265	75.635	83.799	S13795		34	1	S12682	S12682	71.12	71.12	0.7	3.64	1.32	4.49	1.42	S12682	71.117	83.799	S13795
17	1	S12896	S12896	77.07	77.07	0.93	4.07	1.52	2.12	1.58	S12896	77.066	83.799	S13795		15	1	c1.loc64	S22662	71.35	71.35	1.66	4.76	-6.37	0.3	5.07	S22723	43.795	94.196	S22662
41	1	S12896	S12896	77.07	77.07	0.93	3.99	-2.29	-5.21	2.55	S12896	77.066	85.93	S13655		18	1	c1.loc60	S25009	72.82	72.82	1.9	3.92	2.26	4.07	3.35	S12682	71.117	73.27	S25009
45	1	c1.loc64	S12896	81.33	81.33	1.46	3.82	-4.4	-6.34	5.68	S12896	77.066	92.812	S19097		45	1	S12896	S12896	77.07	77.07	1.44	3.83	5.19	7.96	5.6	S12896	77.066	92.812	S19097
9	1	c1.loc66	S13795	81.98	81.98	1.73	3.98	-2.29	-3.4	3.16	S12896	77.066	83.799	S13795		8	1	c1.loc72	S19097	79.35	79.35	0.71	4.03	-0.27	2.42	1.22	S30187	45.576	92.812	S19097
19	1	c1.loc72	S19097	84.82	84.82	2.08	3.87	2.11	-4.97	3.96	S25009	73.27	92.812	S19097		28	1	c1.loc70	S13795	85.98	85.98	0.57	4.35	-1.38	4.3	1.07	S13795	83.799	92.812	S19097
14	1	c1.loc78	S19097	93.98	93.98	0.78	3.9	-0.61	3.51	1.43	S19097	92.812	97.287	S15856		43	1	S13226	S13226	91.32	91.32	1.26	4.31	-4.08	-1.65	2.64	S13226	91.319	92.812	S19097
25	1	S22662	S22662	94.2	94.2	2.51	3.85	4.09	2.53	4.28	S22662	94.196	95.232	S69672		48	1	S19097	S19097	92.81	92.81	0.76	3.64	-1.7	-2.36	1.51	S19097	92.812	92.812	S19097
31	1	S69672	S69672	95.23	95.23	1.81	4.56	-1.76	3.58	3.57	S22662	94.196	95.232	S69672		19	1	S22662	S22662	94.2	94.2	1.47	3.82	-2.42	4.63	2.82	S22662	94.196	97.287	S15856
10	1	S15856	S15856	97.29	97.29	1.57	3.99	3.91	-1.64	2.98	S15856	97.287	97.287	S15856		25	1	S22662	S22662	94.2	94.2	2.93	4.01	-5.91	-2.48	4.98	S22662	94.196	95.232	S69672
11	1	S15856	S15856	97.29	97.29	2.14	3.97	-0.3	4.97	3.76	S15856	97.287	97.287	S15856		31	1	S22662	S22662	94.2	94.2	1.15	3.84	2.76	-1.5	2.29	S22662	94.196	95.232	S69672
21	1	S15856	S15856	97.29	97.29	1.82	4.1	2.48	-3.98	3.95	S15856	97.287	97.287	S15856		21	1	c1.loc82	S22662	94.82	94.82	1.79	3.88	-4.29	0.95	3.89	S22662	94.196	97.287	S15856
28	1	S15856	S15856	97.29	97.29	0.68	3.9	1.16	-3.58	1.28	S15856	97.287	97.287	S15856		10	1	S15856	S15856	97.29	97.29	1.88	3.89	-4.21	2.75	3.56	S15856	97.287	97.287	S15856
40	1	S15856	S15856	97.29	97.29	0.84	3.97	5.02	0.45	2.71	S15856	97.287	97.287	S15856		11	1	S15856	S15856	97.29	97.29	1.39	3.97	1.01	-4.13	2.46	S15856	97.287	97.287	S15856
	End			98.412	98.412												End			98.412	98.412
33	2	S21577	S21577	0.95	99.362	1.7	3.87	3.96	2.07	3.4	S21577	0.947	30.668	S25376		33	2	S21577	S21577	0.95	99.362	2.35	3.77	-4	-2.65	4.68	S21577	0.947	30.668	S25376
6	2	S19971	S19971	4.88	103.292	1.21	4.17	0.25	-6.06	2.12	S19971	4.877	20.449	S13263		9	2	S20031	S20031	3.54	101.952	1.14	3.8	-3.07	1.03	2.09	S20031	3.544	3.544	S20031
29	2	S19971	S19971	4.88	103.292	1.69	3.9	0.03	-8.17	4.21	S19971	4.877	18.433	S19808		29	2	S19971	S19971	4.88	103.292	1.92	3.85	-0.99	8.34	4.77	S19971	4.877	18.433	S19808
32	2	c2.loc8	S20031	8	106.412	1.37	4.05	1.28	5.92	2.81	S20031	3.544	18.801	S18691		16	2	S19971	S19971	4.88	103.292	0.97	3.79	1.81	-1.81	1.59	S19971	4.877	18.433	S19808
3	2	S23984	S23984	21.46	119.872	2.06	4.15	0.72	-6.06	3.71	S23984	21.459	25.115	S13284		34	2	c2.loc6	S19971	6.95	105.362	1.14	3.64	1.31	7.02	2.31	S19971	4.877	18.433	S19808
41	2	S23984	S23984	21.46	119.872	1.72	3.99	3.32	6.66	4.66	S23984	21.459	25.115	S13284		18	2	c2.loc4	S19971	7.54	105.952	1.05	3.92	-3.2	1.83	1.86	S19971	4.877	18.801	S18691
42	2	S23984	S23984	21.46	119.872	2.12	4.12	-5.67	-1.56	5.06	S23984	21.459	25.115	S13284		23	2	S18691	S18691	18.8	117.212	1.54	3.95	-3.61	0.17	2.9	S20031	3.544	18.801	S18691
1	2	S12811	S12811	26.14	124.552	0.84	4.12	-2.59	-1.89	1.52	S12811	26.14	26.14	S12811		20	2	S18691	S18691	18.8	117.212	1.15	3.91	-3.25	-2.26	2.13	S19971	4.877	18.801	S18691
17	2	S13191	S13191	27.01	125.422	3.12	4.07	3.42	2.29	5.2	S13191	27.009	28.412	S29458		3	2	S23984	S23984	21.46	119.872	1.89	3.94	-0.21	6.89	3.41	S23984	21.459	25.115	S13284
9	2	S30839	S30839	28.43	126.842	1.34	3.98	3.49	-0.47	2.46	S12811	26.14	28.431	S30839		6	2	S13191	S13191	27.01	125.422	0.81	4.02	-1.47	4.72	1.42	S13191	27.009	28.412	S29458
24	2	S13058	S13058	28.45	126.862	2.19	3.7	1.07	-6.59	5.33	S13058	28.449	28.449	S13058		44	2	S30839	S30839	28.43	126.842	1.03	4.04	-1.07	-7	2.42	S12811	26.14	28.431	S30839
26	2	c2.loc12	S15454	30.43	128.842	1.64	3.88	-0.7	4.99	2.9	S15454	29.984	32.397	S22658		24	2	S13058	S13058	28.45	126.862	1.74	3.7	-0.64	6.3	4.26	S13058	28.449	28.449	S13058
30	2	S12843	S12843	30.67	129.082	0.79	3.89	2.71	-3.46	1.93	S12843	30.668	36.115	S29441		17	2	c2.loc24	S13058	28.88	127.292	2.44	3.93	-3.05	-3.25	4.09	S13058	28.449	29.984	S15454
43	2	S12843	S12843	30.67	129.082	0.95	3.94	2.63	1.96	2	S12843	30.668	32.397	S22658		46	2	S12843	S12843	30.67	129.082	3.35	3.18	6.83	-3.2	8.93	S12843	30.668	32.397	S22658
46	2	S12843	S12843	30.67	129.082	3.21	3.84	-5.22	0.12	8.57	S12843	30.668	32.397	S22658		39	2	c2.loc32	S22658	32	130.412	1.39	3.91	-1.69	3.41	3.33	S25376	30.668	32.397	S22658
39	2	c2.loc32	S22658	32	130.412	2.31	3.8	3.73	-3.55	5.47	S25376	30.668	32.397	S22658		26	2	S22658	S22658	32.4	130.812	1.33	4.22	1.1	-4.97	2.36	S22658	32.397	36.115	S29441
16	2	S22658	S22658	32.4	130.812	1.69	3.89	1.1	-3.17	2.76	S22658	32.397	36.115	S69738		12	2	c2.loc30	S69738	33.54	131.952	3.08	3.98	-3.48	3.84	5.35	S12843	30.668	36.115	S69738
12	2	c2.loc30	S69738	33.54	131.952	2.98	3.88	2.9	-4.15	5.18	S12843	30.668	36.115	S69738		2	2	S19926	S19926	36.88	135.292	1.12	3.91	2.78	2.69	1.92	S19926	36.88	36.88	S19926
14	2	S69738	S69738	36.12	134.532	2.17	3.9	4.22	-0.54	3.93	S69738	36.115	40.326	S18202		30	2	S16198	S16198	44.25	142.662	0.79	4.69	0.28	6.3	1.93	S16198	44.246	47.93	S13447
2	2	S19926	S19926	36.88	135.292	1.25	3.81	-2.49	-2.64	2.14	S19926	36.88	36.88	S19926		19	2	S29550	S29550	44.46	142.872	1.76	3.82	1.56	-6.76	3.36	S16198	44.246	44.461	S29550
15	2	c2.loc38	S69738	38	136.412	0.86	3.88	-4.92	1.79	2.66	S69738	36.115	40.326	S18202		41	2	S23556	S23556	45.03	143.442	1.87	4.18	-4.69	-7.32	5.06	S23556	45.028	48.5	S15294
25	2	c2.loc36	S12779	39.54	137.952	1.65	3.85	0.45	4.63	2.84	S19926	36.88	41.693	S12779		8	2	S23556	S23556	45.03	143.442	1.96	4.03	0.41	6.21	3.34	S23556	45.028	49.096	S29341
19	2	S29550	S29550	44.46	142.872	2.06	3.87	-0.7	6.4	3.92	S16198	44.246	44.461	S29550		21	2	S26007	S26007	46.85	145.262	3.12	3.88	-5.89	-1.16	6.67	S23556	45.028	46.851	S26007
23	2	S26007	S26007	46.85	145.262	1.87	4.34	1.61	3.72	3.51	S29550	44.461	46.851	S26007		48	2	c2.loc30	S15294	48.43	146.842	2.23	3.64	2.77	1.74	4.37	S13447	47.93	48.5	S15294
44	2	S26007	S26007	46.85	145.262	0.71	4.02	0.52	-4.54	1.67	S23556	45.028	46.851	S26007		1	2	c2.loc44	S29341	48.88	147.292	0.84	4.02	-2.68	3.66	1.66	S23556	45.028	49.096	S29341
48	2	c2.loc32	S29341	50.43	148.842	2.83	4.05	-3.42	-2.84	5.51	S29341	49.096	55.822	S12642		14	2	S13651	S13651	55.19	153.602	1.76	3.86	-3.83	2.75	3.2	S29341	49.096	55.191	S13651
22	2	S13651	S13651	55.19	153.602	1.56	4	3.45	-0.12	2.86	S13651	55.191	55.191	S13651		35	2	c2.loc62	S18897	62	160.412	1.63	3.98	1.83	-5.01	3.54	S13651	55.191	65.18	S18897
4	2	c2.loc44	S18897	64.45	162.862	1.8	3.62	1.01	6	3.3	S12642	55.822	65.18	S18897		4	2	c2.loc44	S18897	64.45	162.862	1.46	3.71	-1.81	-5.13	2.69	S12642	55.822	65.18	S18897
35	2	S18897	S18897	65.18	163.592	1.45	3.98	-1.71	6.06	3.16	S18897	65.18	65.18	S18897		47	2	S18897	S27987	65.18	163.592	1.95	4.16	6.35	-2.59	6.05	S23424	84.305	85.057	S27987
37	2	S21631	S21631	66.18	164.592	1.52	3.78	-3.34	-5.44	3.15	S21631	66.176	71.695	S21348		37	2	S21631	S21631	66.18	164.592	2.74	3.67	2.88	6.44	5.6	S21631	66.176	71.695	S21348
31	2	c2.loc70	S29550	70	168.412	5.02	4.56	-3.02	-1.73	9.6	S29550	44.461	103.612	S18773		31	2	c2.loc68	S29550	68	166.412	2.89	3.84	3.61	0.09	5.65	S29550	44.461	103.612	S18773
8	2	S21348	S21348	71.69	170.102	1.19	3.67	3.72	0.56	2.04	S18897	65.18	71.695	S21348		43	2	c2.loc54	S18897	72.8	171.212	0.8	4.31	2.67	-2.48	1.68	S18897	65.18	82.225	S14852
18	2	S20166	S20166	81.58	179.992	1.09	3.96	2.33	-1.72	1.93	S18897	65.18	81.581	S20166		38	2	c2.loc76	S21631	76.95	175.362	3.21	4.05	3.02	4.3	6.59	S21631	66.176	105.034	S20774
28	2	S27915	S27915	82.22	180.632	2.8	3.9	-5.45	1.85	5.17	S27915	82.215	83.356	S14208		28	2	S27915	S27915	82.22	180.632	2.21	4.35	5.81	1.29	4.1	S27915	82.215	83.356	S14208
38	2	c2.loc82	S21631	82.95	181.362	2.22	4.63	-2.78	-2.66	4.6	S21631	66.176	105.034	S20774		45	2	S25924	S25463	83.36	181.772	1.6	3.83	-1.43	-11.61	6.21	S25463	83.356	83.384	S27676
20	2	S14208	S14208	83.36	181.772	0.77	4.09	2.25	1.18	1.43	S14208	83.356	83.384	S27676		10	2	S18743	S18743	85.83	184.242	1.29	3.89	3.05	-3.86	2.45	S27987	85.057	85.835	S18743
45	2	S27676	S27676	83.38	181.792	1.45	3.82	2.24	8.89	5.64	S25463	83.356	83.384	S27676		15	2	S24971	S24971	90.55	188.962	0.46	4.76	3.82	-0.21	1.43	S24971	90.547	103.612	S18773
21	2	S27987	S27987	85.06	183.472	4.05	4.1	5.92	1.46	8.58	S27987	85.057	85.835	S18743		32	2	c2.loc92	S13705	92	190.412	2.06	4.7	-4.81	0.37	4.2	S23424	84.305	94.879	S13705
47	2	S27987	S27987	85.06	183.472	1.62	4.54	-3.48	-4.8	5.05	S23424	84.305	85.057	S27987		25	2	c2.loc100	S21498	103.54	201.952	1.48	4.01	0.01	3.94	2.55	S21498	95.414	116.494	S18197
34	2	S18743	S18743	85.83	184.242	0.74	3.79	2.98	-2.47	1.5	S27987	85.057	85.835	S18743		13	2	S20774	S20774	105.03	203.442	2.84	3.91	2.43	4.25	7.28	S18773	103.612	105.034	S20774
27	2	c2.loc72	S13705	102.67	201.082	0.9	3.84	1.32	-2.45	1.67	S13705	94.879	114.69	S13160		7	2	c2.loc104	S16923	108.88	207.292	1.72	4.72	4.2	-1.93	2.99	S16923	103.895	116.494	S18197
13	2	S20774	S20774	105.03	203.442	2.42	3.88	-1.93	-5.42	6.24	S18773	103.612	105.034	S20774		5	2	c2.loc106	S18197	110.88	209.292	1.5	4.12	1.95	-3.37	2.68	S16923	103.895	116.494	S18197
7	2	c2.loc106	S18197	110.88	209.292	1.39	3.98	-3.84	0.98	2.42	S16923	103.895	116.494	S18197		22	2	S18197	S18197	116.49	214.902	1.85	3.89	2.46	4.57	3.38	S18197	116.494	116.494	S18197
5	2	c2.loc108	S18197	112.88	211.292	1.77	4.19	-2.78	3.48	3.16	S16923	103.895	116.494	S18197		11	2	S18197	S18197	116.49	214.902	1.95	3.97	2.14	-4.56	3.43	S13160	114.69	116.494	S18197
10	2	S13160	S13160	114.69	213.102	1.31	3.99	-2.66	-3.22	2.49	S13160	114.69	114.69	S13160		40	2	c2.loc124	S19711	124	222.412	0.68	4.12	0.78	-6.48	2.2	S23892	118.341	125.79	S19711
11	2	S18197	S18197	116.49	214.902	1.53	3.97	-1.48	3.95	2.7	S13160	114.69	116.494	S18197		27	2	S13946	S13946	126.26	224.672	0.67	3.84	1.09	-1.95	1.25	S13946	126.256	126.256	S13946
40	2	c2.loc124	S19711	124	222.412	0.9	3.97	1.68	6.83	2.9	S23892	118.341	125.79	S19711		42	2	c2.loc114	S16439	132.8	231.212	2.38	4.51	0.78	9.28	5.66	S20337	132.023	133.301	S16439
36	2	S16439	S16439	133.3	231.712	0.87	3.96	-1.84	-4.72	1.85	S20337	132.023	133.301	S16439		36	2	S16439	S16439	133.3	231.712	1.41	5.62	-0.21	6.07	2.99	S20337	132.023	133.301	S16439
	End			140.626	239.038												End			140.626	239.038
36	3	S23080	S23080	12.53	251.568	0.5	3.96	2.85	-1.16	1.07	S23080	12.532	12.532	S23080		37	3	S23073	S23080	12.53	251.568	0.71	3.67	3.09	1.35	1.48	S23080	12.532	12.532	S23080
37	3	S23073	S23080	12.53	251.568	0.78	3.78	-2.72	-2.41	1.63	S23080	12.532	12.532	S23080		28	3	S23073	S23073	12.53	251.568	0.46	4.35	2.36	-0.35	0.87	S23073	12.532	12.532	S23073
17	3	S18689	S18689	13.4	252.438	1.66	4.07	-1.25	-3.82	2.8	S18689	13.404	13.404	S18689		17	3	S18689	S18689	13.4	252.438	1.41	3.93	1.36	3.1	2.38	S18689	13.404	13.404	S18689
33	3	S18689	S18689	13.4	252.438	0.81	3.87	2.23	3.07	1.64	S23080	12.532	13.404	S18689		6	3	S18689	S18689	13.4	252.438	0.74	4.02	-0.04	4.62	1.3	S23073	12.532	13.404	S18689
43	3	S18689	S18689	13.4	252.438	1.13	3.94	2.92	1.52	2.37	S23073	12.532	13.404	S18689		40	3	c3.loc4	S18689	17.4	256.438	1.09	4.12	-5.89	-3.3	3.5	S18689	13.404	23.323	S29820
14	3	c3.loc6	S13534	18.53	257.568	0.44	3.9	-1.1	-2.53	0.81	S23080	12.532	21.13	S13534		14	3	c3.loc6	S13534	18.53	257.568	0.68	3.86	0.41	3.65	1.25	S23073	12.532	21.13	S13534
30	3	S22980	S22980	20.6	259.638	1.71	3.89	-5.46	2.11	4.12	S22980	20.596	21.13	S13534		38	3	c3.loc6	S29820	18.53	257.568	1.06	4.05	0.15	-5.27	2.22	S18689	13.404	23.323	S29820
10	3	S29820	S29820	23.32	262.358	1.3	3.99	3.38	-0.63	2.47	S13533	22.033	23.323	S29820		30	3	S22980	S22980	20.6	259.638	1.58	4.69	5.79	-0.76	3.82	S22980	20.596	21.13	S13534
27	3	S29820	S29820	23.32	262.358	1.6	3.84	-1.91	-3.27	2.95	S29820	23.323	23.323	S29820		29	3	S13533	S13533	22.03	261.068	0.83	3.85	0.59	5.71	2.09	S18689	13.404	22.033	S13533
28	3	c3.loc12	S29820	24.53	263.568	1.54	3.9	2.22	3.91	2.88	S29820	23.323	30.713	S25790		7	3	S28403	S28403	28.44	267.478	1.31	4.72	-2.38	-3.82	2.28	S28403	28.436	30.518	S14200
45	3	c3.loc12	S13533	24.53	263.568	1.1	3.82	-0.22	-8.28	4.31	S13533	22.033	27.429	S30134		24	3	S28403	S28403	28.44	267.478	1.8	3.7	-1.94	5.55	4.41	S28403	28.436	28.436	S28403
40	3	S20093	S20093	27.64	266.678	1.07	3.97	4.29	6.27	3.43	S20093	27.639	28.436	S28403		2	3	S28469	S28469	32.62	271.658	0.8	3.91	0.12	5.29	1.38	S28469	32.618	45.589	S16303
7	3	S28403	S28403	28.44	267.478	1.04	3.98	1.32	3.9	1.82	S28403	28.436	30.518	S14200		3	3	c3.loc22	S14200	35.4	274.438	1.55	3.94	3.21	3.11	2.8	S14200	30.518	45.589	S16303
16	3	S28403	S28403	28.44	267.478	0.47	3.89	-0.35	-1.84	0.78	S28403	28.436	28.457	S26140		48	3	S15821	S15821	38.18	277.218	0.88	3.64	-1.93	0.03	1.75	S15821	38.175	38.175	S15821
24	3	S28403	S28403	28.44	267.478	1.66	3.7	2.03	-4.57	4.07	S28403	28.436	28.436	S28403		47	3	S15821	S15821	38.18	277.218	1.33	4.16	4.59	5.62	4.16	S15821	38.175	53.131	S19736
1	3	S14200	S14200	30.52	269.558	0.83	4.12	2.29	-3.38	1.5	S14200	30.518	45.589	S16303		12	3	c3.loc32	S15821	44.53	283.568	1.59	3.98	1.3	-3.45	2.8	S15821	38.175	60.667	S18394
2	3	S28469	S28469	32.62	271.658	1.4	3.81	0.06	-5.3	2.39	S28469	32.618	45.589	S16303		46	3	S12787	S12787	44.99	284.028	1.29	3.18	1.13	-6.4	3.54	S12787	44.989	49.693	S13993
3	3	c3.loc20	S14200	33.4	272.438	1.89	4.15	-3.69	-2.45	3.41	S14200	30.518	45.589	S16303		21	3	S16303	S16303	45.59	284.628	0.73	3.88	2.42	3.06	1.6	S16303	45.589	49.693	S13993
21	3	c3.loc24	S29450	36.53	275.568	0.67	4.1	2.34	-1.37	1.47	S14686	32.618	37.468	S30579		8	3	S16303	S16303	45.59	284.628	1.13	4.03	-1.96	4.1	1.94	S16303	45.589	60.667	S17174
48	3	c3.loc24	S15821	36.53	275.568	1.35	4.05	2.37	-2.19	2.67	S25790	30.713	38.175	S15821		18	3	S16303	S16303	45.59	284.628	1.1	3.92	-3.42	-1.16	1.95	S16303	45.589	49.693	S13993
6	3	c3.loc30	S16303	42.53	281.568	0.83	4.17	-1.75	3.52	1.46	S14686	32.618	45.589	S16303		23	3	c3.loc36	S13993	49.4	288.438	0.93	3.95	-1.69	2.6	1.76	S16895	47.787	49.693	S13993
47	3	c3.loc32	S15821	44.53	283.568	2.1	4.54	-4.24	-3.83	6.5	S15821	38.175	53.131	S19736		35	3	S13993	S13993	49.69	288.728	2.54	3.98	-4.71	5.4	5.47	S16303	45.589	49.693	S13993
8	3	S16303	S16303	45.59	284.628	1.76	3.67	2.77	-3.95	3	S16303	45.589	60.667	S17174		36	3	c3.loc38	S13993	50.53	289.568	1.08	5.62	-3.05	4.46	2.3	S13993	49.693	60.667	S17174
18	3	S16303	S16303	45.59	284.628	1.23	3.96	2.84	0.68	2.18	S16303	45.589	49.693	S13993		34	3	S18149	S18149	61.33	300.368	1.63	3.64	4.46	-2.94	3.28	S16303	45.589	61.334	S18149
29	3	S16303	S16303	45.59	284.628	0.4	3.9	2.6	2.28	1.01	S16303	45.589	61.63	S19251		26	3	c3.loc48	S18149	61.4	300.438	1.57	4.22	-4.22	0.21	2.77	S18149	61.334	74.162	S12585
12	3	c3.loc36	S15821	48.53	287.568	0.94	3.88	-1	2.12	1.66	S15821	38.175	60.667	S18394		27	3	S13079	S13079	61.48	300.518	1.34	3.84	-2.52	-3.07	2.48	S18149	61.334	61.481	S13079
20	3	S13993	S13993	49.69	288.728	1.18	4.09	1.75	-2.76	2.18	S14686	32.618	49.693	S13993		16	3	S13079	S13079	61.48	300.518	0.77	3.79	-0.42	-2.44	1.27	S20850	60.959	61.481	S13079
23	3	S13993	S13993	49.69	288.728	2.18	4.34	1.83	-4.41	4.08	S16895	47.787	49.693	S13993		15	3	S19251	S19251	61.63	300.668	1.2	4.76	-5.77	3.87	3.69	S19251	61.63	61.63	S19251
35	3	S13993	S13993	49.69	288.728	1.9	3.98	4.3	-4.08	4.12	S16303	45.589	49.693	S13993		42	3	c3.loc52	S13261	64.53	303.568	4.39	4.51	7.16	-5.82	10.2	S13261	62.615	67.505	S21286
42	3	c3.loc48	S19251	60.53	299.568	3.81	4.12	-5.65	3.53	8.91	S16303	45.589	61.63	S19251		10	3	S12938	S12938	66.3	305.338	0.98	3.89	1.21	-4.75	1.87	S21001	63.125	66.302	S12938
26	3	c3.loc48	S18149	61.4	300.438	1.84	3.88	4.38	-0.79	3.24	S18149	61.334	74.162	S12585		5	3	c3.loc54	S13079	66.53	305.568	1.83	4.12	-0.44	5.75	3.26	S13079	61.481	74.162	S12585
15	3	S19251	S19251	61.63	300.668	0.99	3.88	3.68	-5.48	3.05	S19251	61.63	61.63	S19251		32	3	S13541	S13541	73.63	312.668	2.03	4.7	-3.16	5.02	4.14	S13541	73.627	85.075	S30750
5	3	c3.loc54	S13079	66.53	305.568	2.11	4.19	-1.06	-6	3.75	S13079	61.481	74.162	S12585		20	3	S12585	S12585	74.16	313.198	0.8	3.91	-2.54	1.01	1.49	S21286	67.505	74.162	S12585
38	3	c3.loc60	S13541	72.53	311.568	1.05	4.63	0.26	5.39	2.2	S13261	62.615	73.627	S13541		13	3	S12585	S12585	74.16	313.198	1.65	3.91	-3.23	-0.75	4.3	S21286	67.505	74.162	S12585
32	3	S13541	S13541	73.63	312.668	1.38	4.05	3.36	-3.1	2.83	S13541	73.627	85.075	S30750		45	3	S21570	S21570	79.05	318.088	1.66	3.83	3.59	-10.24	6.43	S12585	74.162	79.051	S21570
13	3	S12585	S12585	74.16	313.198	1.45	3.88	3.22	1.67	3.79	S21286	67.505	74.162	S12585		1	3	S21570	S21570	79.05	318.088	0.83	4.02	-2.76	-2.94	1.75	S12585	74.162	79.051	S21570
44	3	S12585	S12585	74.16	313.198	1.53	4.02	4.96	0.78	3.57	S13615	73.224	74.162	S12585		22	3	c3.loc68	S21570	80.53	319.568	2.06	3.89	-4.09	0.21	3.75	S21570	79.051	85.18	S14954
22	3	c3.loc68	S21570	80.53	319.568	1.96	4	3.39	-1.21	3.57	S21570	79.051	85.18	S14954		39	3	c3.loc78	S12511	82.71	321.748	2.76	3.91	-2.37	-4.76	6.5	S12511	81.043	85.18	S14954
11	3	c3.loc70	S14954	82.53	321.568	0.9	3.97	2.28	1.76	1.6	S21286	67.505	85.18	S14954		4	3	S14954	S14954	85.18	324.218	1.58	3.71	-4.03	2.91	2.9	S14954	85.18	85.18	S14954
39	3	c3.loc78	S12511	82.71	321.748	1.42	3.8	1.65	4.22	3.4	S12511	81.043	85.18	S14954		19	3	S14954	S14954	85.18	324.218	1.52	3.82	-3.7	3.82	2.91	S14954	85.18	85.18	S14954
4	3	S14954	S14954	85.18	324.218	1.76	3.62	3.75	-3.07	3.23	S14954	85.18	85.18	S14954		41	3	S13702	S13702	86.21	325.248	3.45	4.18	-7.79	-6.83	9.13	S20575	85.822	86.213	S13702
19	3	S14954	S14954	85.18	324.218	2.01	3.87	3.8	-2.74	3.83	S14954	85.18	85.18	S14954		11	3	c3.loc78	S12737	90.53	329.568	0.74	3.97	-1.72	-1.07	1.32	S14954	85.18	91.756	S12737
34	3	S14954	S14954	85.18	324.218	0.87	3.79	-1.48	4.42	1.76	S14954	85.18	85.18	S14954		33	3	S12737	S12737	91.76	330.798	0.74	3.77	-2.2	2.75	1.5	S12737	91.756	92.06	S23384
41	3	S13702	S13702	86.21	325.248	2.12	3.99	4.92	4.75	5.71	S20575	85.822	86.213	S13702		9	3	S12737	S12737	91.76	330.798	0.66	3.8	-1.78	-1.44	1.22	S12737	91.756	92.06	S23384
9	3	c3.loc76	S12737	88.53	327.568	0.85	3.98	2.2	-0.5	1.57	S14954	85.18	91.756	S12737		43	3	S27577	S23384	92.06	331.098	1.38	4.31	-4.84	0.96	2.89	S23384	92.06	92.06	S23384
25	3	S23384	S23384	92.06	331.098	0.79	3.85	2.29	1.85	1.37	S23384	92.06	92.06	S23384		44	3	S27577	S23384	92.06	331.098	1.43	4.04	-2.57	-8.27	3.34	S23384	92.06	92.06	S23384
46	3	S23384	S23384	92.06	331.098	1.26	3.84	3.63	-0.42	3.46	S23384	92.06	92.06	S23384		25	3	S23384	S23384	92.06	331.098	1.59	4.01	-2.41	-4.65	2.74	S23384	92.06	92.06	S23384
31	3	S20734	S20734	95.84	334.878	0.83	4.56	-1.76	-2.15	1.66	S31012	94.686	95.842	S20734		31	3	S20734	S20734	95.84	334.878	0.99	3.84	1.76	3.34	1.97	S31012	94.686	95.842	S20734
	End			99.513	338.551												End			99.513	338.551
46	4	S13512	S13512	4.86	343.411	2.44	3.84	4.1	-3.21	6.58	S13512	4.856	5.442	S19262		46	4	S13512	S13512	4.86	343.411	1.94	3.18	-5.71	2.75	5.27	S13512	4.856	5.442	S19262
12	4	S19262	S19262	5.44	343.991	0.82	3.88	1.77	-2.34	1.45	S19262	5.442	5.442	S19262		47	4	S19262	S19262	5.44	343.991	0.47	4.16	-2.57	-4.06	1.49	S19262	5.442	5.442	S19262
14	4	S19262	S19262	5.44	343.991	0.94	3.9	2.55	1.85	1.72	S19262	5.442	5.442	S19262		20	4	S13065	S13065	6.14	344.691	2.1	3.91	-3.62	2.85	3.85	S19262	5.442	6.143	S13065
21	4	S19262	S19262	5.44	343.991	1.21	4.1	-0.68	-4.39	2.64	S19262	5.442	5.442	S19262		33	4	S19653	S19653	6.75	345.301	1.33	3.77	0.8	-4.41	2.67	S19653	6.745	16.715	S17034
47	4	S19262	S19262	5.44	343.991	0.62	4.54	2.93	3.12	1.96	S19262	5.442	5.442	S19262		42	4	c4.loc4	S13342	8.86	347.411	1.05	4.51	-1.07	6.25	2.54	S19653	6.745	10.513	S13342
20	4	S13065	S13065	6.14	344.691	1.77	4.09	3.06	-1.94	3.26	S19262	5.442	6.143	S13065		28	4	c4.loc4	S13342	10.17	348.721	1.77	4.35	4.97	-1.58	3.3	S17427	6.173	10.513	S13342
33	4	S19653	S19653	6.75	345.301	1.25	3.87	0.1	5.8	2.51	S19653	6.745	16.715	S17034		48	4	S13342	S13342	10.51	349.061	0.55	3.64	1.44	-1.06	1.1	S13342	10.513	10.513	S13342
34	4	S26202	S26202	10.04	348.591	0.71	3.79	-2.86	-1.62	1.44	S17427	6.173	10.044	S26202		13	4	c4.loc6	S26202	10.86	349.411	1.53	3.91	-3.07	-0.4	3.99	S26202	10.044	11.97	S13654
42	4	S13342	S13342	10.51	349.061	1.24	4.12	0.74	-5.87	2.99	S19653	6.745	10.513	S13342		17	4	S15399	S15399	15.58	354.131	0.77	3.93	1.74	-1.56	1.31	S17427	6.173	15.583	S15399
13	4	c4.loc10	S23982	14.86	353.411	1.59	3.88	3.22	-2.16	4.14	S23982	12.185	19.496	S13694		39	4	S15399	S15399	15.58	354.131	1.11	3.91	1.09	-4.36	2.67	S23982	12.185	15.583	S15399
17	4	S15399	S15399	15.58	354.131	1.18	4.07	-2.31	1.6	2	S17427	6.173	15.583	S15399		25	4	c4.loc10	S15399	16.14	354.691	0.77	4.01	-2.87	-2.31	1.33	S15399	15.583	16.715	S17034
26	4	S15399	S15399	15.58	354.131	0.82	3.88	2.01	-3.05	1.46	S13342	10.513	15.583	S15399		36	4	S17034	S17034	16.71	355.261	1.39	5.62	3.6	-3.09	2.95	S15399	15.583	16.715	S17034
39	4	S15399	S15399	15.58	354.131	1.63	3.8	0.04	5.51	3.89	S23982	12.185	15.583	S15399		10	4	S12554	S12554	20.25	358.801	2.37	3.89	-3.41	4.81	4.46	S13694	19.496	20.252	S12554
10	4	S13694	S13694	19.5	358.051	2.32	3.99	3.89	-3.77	4.37	S13694	19.496	20.252	S12554		8	4	S12554	S12554	20.25	358.801	0.7	4.03	-2.39	-2.21	1.2	S13654	11.97	20.252	S12554
8	4	S12554	S12554	20.25	358.801	0.54	3.67	2.09	1.73	0.93	S13654	11.97	20.252	S12554		11	4	c4.loc18	S12554	23.44	361.991	1.72	3.97	-1.57	-2.54	3.04	S12554	20.252	32.272	S20596
11	4	c4.loc18	S12554	23.44	361.991	2.98	3.97	2.48	3.04	5.2	S12554	20.252	32.272	S20596		6	4	S13240	S13240	28	366.551	0.68	4.02	-0.98	-3.84	1.2	S12554	20.252	28.004	S13240
27	4	S13240	S13240	28	366.551	1.2	3.84	-0.39	3.96	2.22	S12554	20.252	28.004	S13240		31	4	c4.loc20	S20596	32.19	370.741	2.23	3.84	2.77	3.5	4.39	S15399	15.583	32.272	S20596
1	4	c4.loc24	S20596	30.14	368.691	0.65	4.12	2.4	2.2	1.18	S13240	28.004	32.272	S20596		30	4	c4.loc28	S18688	33.44	371.991	0.67	4.69	-2.26	-0.68	1.64	S12554	20.252	45.961	S18688
31	4	c4.loc22	S20596	34.19	372.741	1.95	4.56	-2.75	-2.39	3.85	S20596	32.272	48.874	S23464		15	4	c4.loc30	S20526	35.44	373.991	0.61	4.76	-2.91	4.89	1.89	S17034	16.715	37.725	S20526
37	4	c4.loc30	S18719	35.44	373.991	2.19	3.78	4.86	-2.77	4.5	S12554	20.252	44.632	S18719		19	4	c4.loc34	S20596	39.44	377.991	1.54	3.82	-0.58	-3.3	2.95	S20596	32.272	52.082	S26141
9	4	c4.loc34	S18688	39.44	377.991	1.09	3.98	0.65	-3.1	2	S20596	32.272	45.961	S18688		38	4	S18719	S18719	44.63	383.181	1.07	4.05	-1.94	-4.48	2.25	S12554	20.252	44.632	S18719
30	4	c4.loc34	S18688	39.44	377.991	0.4	3.89	2.49	1	0.98	S12554	20.252	45.961	S18688		21	4	c4.loc40	S26141	45.44	383.991	1.36	3.88	-3.67	-0.13	2.97	S20596	32.272	52.082	S26141
6	4	c4.loc34	S29213	40.14	378.691	0.9	4.17	3.58	0.82	1.58	S20596	32.272	46.203	S29213		35	4	c4.loc40	S18719	45.44	383.991	1.33	3.98	4.52	3.99	2.9	S18719	44.632	47.068	S20763
28	4	c4.loc36	S23464	42.17	380.721	1.8	3.9	0.1	4.32	3.35	S20596	32.272	48.874	S23464		9	4	S20763	S20763	47.07	385.621	0.55	3.8	0.6	2.79	1.02	S20763	47.068	47.209	S29037
38	4	S18719	S18719	44.63	383.181	0.71	4.63	1.42	3.66	1.5	S12554	20.252	44.632	S18719		16	4	S23464	S23464	48.87	387.421	2.19	3.79	2.68	0.25	3.56	S17034	16.715	48.874	S23464
19	4	c4.loc40	S26141	45.44	383.991	0.65	3.87	0.86	2.2	1.26	S20596	32.272	52.082	S26141		3	4	S20293	S20293	50.77	389.321	2.47	3.94	-5.2	1.21	4.43	S20293	50.769	51.076	S24445
44	4	S18688	S18688	45.96	384.511	1.19	4.02	3.71	3.55	2.79	S18719	44.632	45.961	S18688		2	4	S20293	S20293	50.77	389.321	2.86	3.91	-4.42	3.07	4.83	S20293	50.769	51.076	S24445
3	4	S20763	S20763	47.07	385.621	2.57	4.15	4.31	-3.57	4.61	S20763	47.068	50.769	S20293		40	4	S31090	S31090	53.27	391.821	1.09	4.12	-1.66	8.98	3.5	S28206	52.963	53.274	S31090
7	4	S20763	S20763	47.07	385.621	1.11	3.98	3.14	-1.55	1.94	S20763	47.068	51.076	S24445		27	4	S12844	S12844	53.33	391.881	0.82	3.84	1.93	2.24	1.52	S12844	53.325	63.833	S15692
2	4	c4.loc42	S20293	48.14	386.691	3.07	3.81	4.5	-1.84	5.18	S20596	32.272	50.769	S20293		5	4	S12844	S12844	53.33	391.881	1.09	4.12	-3.61	0.88	1.96	S12844	53.325	54.889	S26381
29	4	S23464	S23464	48.87	387.421	1.29	3.9	5.33	-0.6	3.23	S18719	44.632	48.874	S23464		32	4	c4.loc48	S26814	53.44	391.991	0.94	4.7	-2.78	-3.35	1.94	S26814	52.715	54.889	S26381
35	4	S23464	S23464	48.87	387.421	1.03	3.98	-1.08	-5.72	2.25	S20763	47.068	48.874	S23464		12	4	S21637	S21637	59.69	398.241	0.57	3.98	1.85	-1.83	1.01	S19464	59.343	59.692	S21637
5	4	S12844	S12844	53.33	391.881	1.6	4.19	4.1	-1.94	2.86	S12844	53.325	54.889	S26381		34	4	S25327	S25327	60.01	398.561	1.06	3.64	-0.09	7.08	2.15	S25327	60.01	60.01	S25327
4	4	S28325	S28325	53.84	392.391	1.49	3.62	3.2	3.09	2.74	S29551	53.298	53.845	S28325		22	4	S12812	S12812	63.83	402.381	1.67	3.89	0.47	5.76	3.05	S12812	63.834	63.834	S12812
16	4	S26465	S19464	59.34	397.891	0.99	3.89	-2.2	0.26	1.63	S26465	59.335	59.343	S19464		29	4	S13935	S13935	63.9	402.451	0.47	3.85	-2.16	-3.15	1.19	S25327	60.01	63.901	S13935
22	4	S12812	S12812	63.83	402.381	1.28	4	0.83	-4.11	2.35	S12812	63.834	63.834	S12812		23	4	c4.loc72	S13648	77.44	415.991	3.08	3.95	-1.22	3.81	5.72	S13648	66.348	97.433	S14748
36	4	S12812	S15692	63.83	402.381	0.63	3.96	1.58	-3.94	1.35	S26381	54.889	63.833	S15692		7	4	c4.loc66	S28325	77.97	416.521	1.66	4.72	-1.38	1.27	2.89	S28325	53.845	110.22	S18979
15	4	S13648	S13648	66.35	404.901	1.55	3.88	5.24	6.37	4.74	S13648	66.348	100.565	S15069		14	4	S20542	S20542	80.76	419.311	1.03	3.86	3.02	1.38	1.89	S20542	80.756	97.433	S14748
48	4	c4.loc68	S13648	72.86	411.411	1.06	4.05	1.58	2.03	2.1	S13648	66.348	108.244	S18301		41	4	S20542	S20542	80.76	419.311	0.63	4.18	-3.86	3.37	1.73	S20542	80.756	101.597	S21302
41	4	c4.loc72	S20542	76.86	415.411	1.36	3.99	4.83	-2.96	3.7	S13648	66.348	80.756	S20542		45	4	c4.loc84	S21302	89.44	427.991	1.18	3.83	-1.25	-8.36	4.62	S13648	66.348	101.597	S21302
24	4	c4.loc64	S14748	79.58	418.131	1.9	3.7	-1.43	-3.82	4.64	S12554	20.252	97.433	S14748		24	4	c4.loc74	S14748	89.58	428.131	2.65	3.7	1.89	6.57	6.42	S12554	20.252	97.433	S14748
18	4	c4.loc76	S20123	81.44	419.991	0.53	3.96	1.41	-0.36	0.95	S20123	68.847	97.433	S14748		1	4	S14748	S14748	97.43	435.981	0.65	4.02	2.35	3.49	1.5	S20542	80.756	97.433	S14748
23	4	c4.loc76	S13648	81.44	419.991	4.45	4.34	1.43	-3.72	8.15	S13648	66.348	97.433	S14748		44	4	c4.loc98	S23986	102.86	441.411	1.39	4.04	-5.54	0.43	3.25	S21302	101.597	103.423	S23986
40	4	c4.loc78	S15069	83.44	421.991	1.04	3.97	-3.03	-3.64	3.34	S27757	64.883	100.565	S15069		43	4	c4.loc100	S23986	104.86	443.411	2.1	4.31	1.78	8.23	4.36	S23986	103.423	110.22	S18979
45	4	c4.loc84	S21302	89.44	427.991	1.39	3.82	2.46	7.46	5.41	S13648	66.348	101.597	S21302		18	4	S16062	S16062	105.84	444.391	0.77	3.92	-0.33	-4.1	1.37	S14748	97.433	105.842	S16062
32	4	S21302	S21302	101.6	440.151	1	4.05	0.73	5.07	2.06	S21302	101.597	101.597	S21302		37	4	S18301	S18301	108.24	446.791	1.31	3.67	-3.7	-0.66	2.72	S21302	101.597	108.244	S18301
43	4	c4.loc100	S23986	104.86	443.411	3.03	3.94	-0.19	-6.92	6.23	S23986	103.423	110.22	S18979		4	4	S18301	S18301	108.24	446.791	1.02	3.71	-1.29	4.71	1.88	S20542	80.756	108.244	S18301
25	4	S18979	S18979	110.22	448.771	0.99	3.85	-1.75	-3.3	1.71	S18979	110.22	110.22	S18979		26	4	S18979	S18979	110.22	448.771	0.98	4.22	0.11	-4.44	1.74	S18979	110.22	110.22	S18979
	End			112.315	450.866												End			112.315	450.866
7	5	c5.loc4	S19814	4	454.866	1.56	3.98	0.75	-4.79	2.71	S19814	2.452	6.866	S13925		43	5	S21684	S21684	0	450.866	1.2	4.31	3.41	-4.16	2.51	S21684	0	0	S21684
13	5	S13925	S13925	6.87	457.736	1.25	3.88	2.11	3.57	3.27	S13925	6.866	7.665	S16356		22	5	S21684	S21684	0	450.866	1.91	3.89	-1.82	4.6	3.48	S21684	0	0	S21684
14	5	S13925	S13925	6.87	457.736	1.14	3.9	-1.2	3.55	2.09	S13925	6.866	7.665	S16356		18	5	S12607	S12607	4.08	454.946	1.31	3.92	1.58	-4.29	2.32	S17197	4.067	4.083	S12607
38	5	S16356	S16356	7.66	458.526	1.2	4.63	3.66	1.54	2.51	S13925	6.866	7.665	S16356		7	5	c5.loc6	S13925	6	456.866	1.49	4.72	-0.11	4.8	2.59	S19814	2.452	6.866	S13925
37	5	c5.loc8	S16344	10.45	461.316	1.99	3.78	-4.69	3.61	4.1	S16344	7.67	20.28	S13319		13	5	S13925	S13925	6.87	457.736	1.46	3.91	-1.48	-3.41	3.81	S13925	6.866	7.665	S16356
17	5	c5.loc16	S16326	16	466.866	0.73	4.07	-1.29	-2.09	1.24	S16344	7.67	17.645	S16326		14	5	S13925	S13925	6.87	457.736	1.37	3.86	0.97	-4.56	2.5	S13925	6.866	7.665	S16356
18	5	c5.loc16	S13319	16	466.866	1	3.96	-0.04	3.25	1.78	S16344	7.67	20.28	S13319		34	5	S13925	S13925	6.87	457.736	0.54	3.64	3.33	-0.12	1.1	S13925	6.866	7.665	S16356
19	5	c5.loc16	S13319	16	466.866	1.02	3.87	0.29	4.1	1.96	S16344	7.67	20.28	S13319		38	5	S16356	S16356	7.66	458.526	1.19	4.05	-3.72	0.34	2.49	S13925	6.866	7.665	S16356
39	5	S23582	S23582	17.1	467.966	1.7	3.8	3.89	0.52	4.06	S23582	17.098	17.406	S15802		9	5	S16344	S16344	7.67	458.536	1.17	3.8	2.83	-0.32	2.15	S16344	7.67	7.67	S16344
10	5	S15802	S15802	17.41	468.276	0.97	3.99	2.91	-2.36	1.85	S15802	17.406	20.28	S13319		28	5	c5.loc12	S13925	12	462.866	1.07	4.35	1.19	4.86	2.01	S13925	6.866	32.896	S12822
42	5	S16326	S16326	17.64	468.506	0.92	4.12	-1.64	4.3	2.23	S15802	17.406	17.645	S16326		37	5	c5.loc10	S16344	12.45	463.316	1.86	3.67	4.03	-3.18	3.84	S16344	7.67	20.28	S13319
46	5	c5.loc18	S23021	18	468.866	1.76	3.84	-1.97	-5.12	4.79	S13925	6.866	21.708	S23021		17	5	c5.loc14	S16326	14	464.866	0.59	3.93	0.85	2.42	1	S16344	7.67	17.645	S16326
34	5	S13319	S13319	20.28	471.146	1.26	3.79	-3.94	-0.69	2.55	S13319	20.28	20.28	S13319		47	5	S23582	S19569	17.1	467.966	0.78	4.16	-2.75	4.48	2.46	S26849	56.199	57.945	S19569
1	5	S23021	S23021	21.71	472.576	1.55	4.12	0.04	-6.6	2.78	S23021	21.708	22.524	S20554		27	5	S23582	S23582	17.1	467.966	2.11	3.84	-3.3	-3.71	3.87	S23582	17.098	17.406	S15802
41	5	c5.loc22	S20554	22	472.866	1.46	3.99	2.6	6.1	3.97	S16326	17.645	22.524	S20554		46	5	c5.loc18	S23021	18	468.866	1.42	3.18	1.99	5.25	3.89	S13925	6.866	21.708	S23021
36	5	c5.loc24	S20554	26.45	477.316	2.83	3.96	0.16	8.29	5.91	S20554	22.524	30.894	S23612		19	5	S13319	S13319	20.28	471.146	0.7	3.82	-0.72	-3.95	1.35	S13319	20.28	20.28	S13319
31	5	S26698	S26698	27.64	478.506	1.81	4.56	-2.74	-1.46	3.57	S26698	27.639	32.051	S17750		1	5	S23021	S23021	21.71	472.576	1.55	4.02	-0.04	6.22	2.78	S23021	21.708	22.524	S20554
3	5	c5.loc28	S23612	28	478.866	1.86	4.15	-2.3	-3.95	3.36	S20554	22.524	30.894	S23612		41	5	c5.loc22	S20554	22	472.866	1.53	4.18	-1.63	-8.19	4.16	S16326	17.645	22.524	S20554
26	5	S23612	S23612	30.89	481.756	0.94	3.88	2.95	-1.95	1.67	S15802	17.406	30.894	S23612		36	5	c5.loc22	S20554	24.45	475.316	2.21	5.62	-0.83	-7.14	4.64	S20554	22.524	30.894	S23612
16	5	S21358	S21358	32.4	483.266	1.19	3.89	1.26	-2.59	1.95	S21358	32.398	32.896	S12822		3	5	c5.loc28	S23612	28	478.866	1.64	3.94	1.21	4.85	2.96	S20554	22.524	30.894	S23612
12	5	S29784	S29784	33.81	484.676	2.43	3.88	-3.87	-0.72	4.24	S29784	33.81	33.81	S29784		30	5	c5.loc32	S29784	32	482.866	3.72	4.69	-5.58	-3.85	8.75	S20554	22.524	33.81	S29784
30	5	S29784	S29784	33.81	484.676	1.45	3.89	4.75	-0.03	3.51	S29784	33.81	33.81	S29784		15	5	S17750	S17750	32.05	482.916	0.75	4.76	-4.9	3.59	2.32	S12754	31.368	32.051	S17750
11	5	S23534	S23534	34.63	485.496	1.32	3.97	0.65	4.39	2.34	S23534	34.628	38.957	S16669		33	5	c5.loc30	S23612	32.45	483.316	1.15	3.77	-2.23	-1.78	2.32	S23612	30.894	34.628	S23534
35	5	c5.loc36	S23528	36	486.866	2.46	3.98	-5.34	-1.82	5.3	S23528	34.778	37.399	S25585		12	5	S26653	S26653	34.6	485.466	2.9	3.98	4.07	0.21	5.04	S26653	34.598	34.628	S23534
33	5	S25585	S25585	37.4	488.266	0.8	3.87	1.9	3.44	1.62	S25585	37.399	38.045	S12816		35	5	c5.loc36	S23528	36	486.866	1.29	3.98	4.56	3.06	2.82	S23528	34.778	37.399	S25585
2	5	c5.loc42	S16669	42	492.866	0.81	3.81	-0.02	2.87	1.39	S16669	38.957	49.474	S20328		24	5	S23130	S23130	37.9	488.766	1.16	3.7	2.84	5.02	2.86	S23130	37.896	37.896	S23130
4	5	c5.loc42	S16669	42	492.866	1.09	3.62	-0.31	-3.67	2.01	S16669	38.957	49.474	S20328		39	5	c5.loc32	S12822	38.87	489.736	1.85	3.91	-2.56	-3.8	4.41	S12822	32.896	70.438	S30364
8	5	c5.loc42	S20561	42	492.866	0.91	3.67	3.31	-0.19	1.56	S16669	38.957	44.01	S20561		4	5	c5.loc40	S16669	40	490.866	1.3	3.71	0.44	4.64	2.39	S16669	38.957	49.474	S20328
23	5	S20561	S20561	44.01	494.876	1.12	4.34	-3.57	-0.39	2.12	S20561	44.01	44.01	S20561		8	5	c5.loc42	S20561	42	492.866	0.73	4.03	-2.93	1.4	1.26	S16669	38.957	44.01	S20561
43	5	S20561	S20561	44.01	494.876	1.05	3.94	1.87	-3.81	2.2	S20561	44.01	44.01	S20561		26	5	S13883	S13883	42.04	492.906	0.87	4.22	-2.42	2.97	1.55	S13883	42.038	49.474	S20328
21	5	c5.loc46	S20328	46	496.866	2.08	4.1	-1.16	6.1	4.5	S13883	42.038	49.474	S20328		2	5	c5.loc44	S16669	44	494.866	1.18	3.91	-0.31	-4.1	2.02	S16669	38.957	49.474	S20328
20	5	S26859	S26859	55.16	506.026	1.1	4.09	-1.06	3.51	2.04	S26859	55.158	57.233	S13245		23	5	c5.loc44	S20561	44	494.866	0.96	3.95	3.39	0.12	1.82	S25585	37.399	44.01	S20561
44	5	S26849	S26849	56.2	507.066	2.82	4.02	-3.8	-7.23	6.47	S26849	56.199	65.734	S21315		21	5	c5.loc46	S20328	46	496.866	1.33	3.88	0.7	-4.82	2.9	S13883	42.038	49.474	S20328
47	5	c5.loc40	S19569	57.1	507.966	1.23	4.54	-1.79	-6.03	3.86	S26849	56.199	57.945	S19569		42	5	S16574	S16574	52.37	503.236	0.84	4.51	-2.16	-4.44	2.04	S16574	52.37	52.37	S16574
22	5	c5.loc60	S13245	60	510.866	1.28	4	-2.26	2.41	2.35	S13245	57.233	73.037	S13271		32	5	S26859	S26859	55.16	506.026	1	4.7	-0.38	-5.34	2.06	S26859	55.158	56.137	S19282
5	5	S21315	S21315	65.73	516.596	1.48	4.19	-1.08	-5.96	2.65	S19569	57.945	65.734	S21315		20	5	c5.loc56	S26859	56	506.866	2.14	3.91	3.36	-4.48	3.93	S26859	55.158	57.233	S13245
28	5	c5.loc68	S21315	68	518.866	0.8	3.9	-2.92	1.48	1.5	S21315	65.734	73.037	S13271		44	5	S26849	S26849	56.2	507.066	1.64	4.04	4.53	7	3.82	S26849	56.199	65.734	S21315
15	5	S30364	S30364	70.44	521.306	1.53	3.88	0.73	9.74	4.68	S30364	70.438	71.832	S23047		5	5	S21315	S21315	65.73	516.596	1.41	4.12	0.2	5.73	2.52	S19569	57.945	65.734	S21315
29	5	S30364	S30364	70.44	521.306	2.68	3.9	-0.03	-9.87	6.59	S30364	70.438	71.832	S23047		16	5	c5.loc68	S13271	68	518.866	0.67	3.79	1.05	-1.02	1.1	S23553	41.627	73.037	S13271
45	5	S30364	S30364	70.44	521.306	1.58	3.82	6.81	1.45	6.13	S30364	70.438	71.832	S23047		45	5	c5.loc68	S30364	68	518.866	2.84	3.83	-10.5	-1.15	10.75	S19569	57.945	70.438	S30364
25	5	S12653	S12653	78.85	529.716	1.3	3.85	-0.73	-4.43	2.24	S12653	78.846	80.461	S26601		31	5	S19571	S19571	72.96	523.826	2.13	3.84	1.65	-4.38	4.19	S23047	71.832	72.963	S19571
6	5	S20430	S20430	80.51	531.376	0.97	4.17	-2.5	-2.74	1.7	S20430	80.51	80.51	S20430		10	5	S13271	S13271	73.04	523.906	0.96	3.89	-3.07	-2.43	1.83	S13271	73.037	80.461	S26601
40	5	S20430	S20430	80.51	531.376	1.56	3.97	6.73	-4.06	4.97	S20430	80.51	80.51	S20430		11	5	S13271	S13271	73.04	523.906	0.83	3.97	1.79	-3.15	1.48	S13271	73.037	80.461	S26601
9	5	S26581	S26581	80.63	531.496	0.79	3.98	-2.32	1.63	1.46	S20430	80.51	80.633	S26581		25	5	S20430	S20430	80.51	531.376	1.3	4.01	0.61	6.17	2.24	S20430	80.51	80.51	S20430
24	5	S26581	S26581	80.63	531.496	0.55	3.7	1.73	-2.44	1.37	S26581	80.633	80.633	S26581		6	5	S20430	S20430	80.51	531.376	0.83	4.02	1.4	4.52	1.46	S20430	80.51	80.51	S20430
32	5	S26750	S26750	81.03	531.896	1.43	4.05	-0.38	6.12	2.94	S26543	80.687	81.032	S26750		40	5	S20430	S20430	80.51	531.376	1.89	4.12	-7.39	6.94	5.99	S20430	80.51	80.51	S20430
27	5	S18581	S18581	86.75	537.616	1.79	3.84	-3.47	-0.77	3.3	S18581	86.746	86.746	S18581		29	5	c5.loc84	S26845	84	534.866	2.46	3.85	-2.24	9.17	6.07	S26845	82.976	86.746	S18581
48	5	S18581	S18581	86.75	537.616	2.1	4.05	-0.15	4.92	4.12	S18581	86.746	86.746	S18581		48	5	S18581	S18581	86.75	537.616	1.21	3.64	0.2	-3.75	2.39	S18581	86.746	86.746	S18581
	End			86.746	537.612												End			86.746	537.612
25	6	c6.loc12	S25232	18.11	555.722	1.49	3.85	1.13	4.28	2.57	S25232	16.388	26.077	S13110		27	6	S13837	S13837	5.2	542.812	1.28	3.84	0.82	5.34	2.37	S13837	5.196	5.4	S24020
39	6	c6.loc14	S25232	20.11	557.722	1.38	3.8	3.48	0.66	3.31	S25232	16.388	26.077	S13110		39	6	c6.loc16	S13110	22.11	559.722	0.72	3.91	-2.52	-1.73	1.74	S25232	16.388	26.077	S13110
7	6	S13376	S13376	23.66	561.272	0.72	3.98	-2.15	2.03	1.26	S13376	23.661	23.661	S13376		37	6	S20091	S20091	23.81	561.422	0.75	3.67	-2.64	1.88	1.56	S25232	16.388	23.813	S20091
14	6	S13110	S13110	26.08	563.692	1.56	3.9	-3.49	0.45	2.84	S13110	26.077	36.765	S13939		14	6	S13110	S13110	26.08	563.692	0.69	3.86	3.07	-0.31	1.27	S13110	26.077	36.765	S13939
20	6	S13110	S13110	26.08	563.692	2.25	4.09	2.53	3.6	4.12	S13110	26.077	30.508	S30217		20	6	S13110	S13110	26.08	563.692	1.28	3.91	-2.15	-2.7	2.37	S13110	26.077	30.508	S30217
27	6	c6.loc26	S13110	31.2	568.812	1.48	3.84	2.45	2.57	2.73	S13110	26.077	67.988	S12981		22	6	S13110	S13110	26.08	563.692	1.4	3.89	0.27	5.11	2.57	S13110	26.077	26.077	S13110
9	6	c6.loc10	S13939	33.81	571.422	0.65	3.98	-2.1	0.7	1.2	S13110	26.077	36.765	S13939		44	6	S13110	S13110	26.08	563.692	0.41	4.04	1.19	4.73	0.97	S13110	26.077	66.091	S29454
26	6	c6.loc28	S13939	34.11	571.722	1.62	3.88	4	0.01	2.86	S13110	26.077	36.765	S13939		30	6	c6.loc26	S28983	31.2	568.812	4.74	4.69	-5.82	-5.03	11.02	S13110	26.077	33.278	S28983
13	6	S27543	S27543	34.4	572.012	3.55	3.88	4.64	0.89	9.02	S27543	34.398	93.207	S19901		13	6	S27543	S27543	34.4	572.012	3.79	3.91	-4.07	-2.1	9.6	S27543	34.398	93.207	S19901
15	6	S27543	S27543	34.4	572.012	1.31	3.88	4	-7.28	4.02	S27543	34.398	36.765	S13939		15	6	S27543	S27543	34.4	572.012	1.64	4.76	-3.44	10.24	5.01	S27543	34.398	36.765	S13939
47	6	S27543	S27543	34.4	572.012	2.33	4.54	6.72	1.36	7.18	S27543	34.398	34.398	S27543		5	6	S13939	S13939	36.77	574.382	1.23	4.12	3.96	0.35	2.21	S13939	36.765	67.988	S12981
5	6	c6.loc14	S13939	37.21	574.822	1.35	4.19	-3.69	1.79	2.42	S13939	36.765	67.988	S12981		32	6	c6.loc34	S25232	40.11	577.722	2.23	4.7	-1.65	-2.27	4.54	S25232	16.388	65.67	S19796
22	6	c6.loc14	S13110	37.81	575.422	1.98	4	0.08	-3.94	3.61	S13110	26.077	93.207	S19901		42	6	c6.loc40	S29454	46.11	583.722	2.23	4.51	-3.22	-3.6	5.32	S13110	26.077	66.091	S29454
32	6	c6.loc36	S19796	42.11	579.722	1.35	4.05	1.62	2.36	2.77	S25232	16.388	65.67	S19796		24	6	c6.loc42	S13939	47.2	584.812	2.18	3.7	-4.4	2.33	5.31	S13939	36.765	66.091	S29454
43	6	c6.loc30	S13939	46.39	584.002	1.42	3.94	2.77	-2.3	2.97	S13939	36.765	66.091	S29454		47	6	c6.loc32	S27543	48.39	586.002	3.38	4.16	-5.65	-7.58	10.25	S27543	34.398	34.398	S27543
24	6	c6.loc42	S13939	47.2	584.812	2.61	3.7	4.86	-1.13	6.32	S13939	36.765	66.091	S29454		43	6	c6.loc32	S13939	48.39	586.002	1.21	4.31	-1.75	3.5	2.54	S13939	36.765	66.091	S29454
17	6	c6.loc42	S12981	48.11	585.722	1.76	4.07	-1.06	0.6	2.97	S25232	16.388	67.988	S12981		17	6	c6.loc44	S12981	50.11	587.722	0.66	3.93	1	-1.25	1.12	S25232	16.388	67.988	S12981
41	6	c6.loc44	S27543	50.11	587.722	1.68	3.99	2.91	-3.24	4.55	S27543	34.398	66.091	S29454		41	6	c6.loc46	S29454	52.11	589.722	0.94	4.18	-1.8	3.87	2.57	S27543	34.398	66.091	S29454
42	6	c6.loc44	S29454	50.11	587.722	1.49	4.12	2.59	2.38	3.58	S13110	26.077	66.091	S29454		28	6	c6.loc46	S13939	52.11	589.722	1.81	4.35	-3.49	4.52	3.37	S13939	36.765	67.988	S12981
28	6	c6.loc46	S13939	52.11	589.722	3.1	3.9	4.12	-2.47	5.71	S13939	36.765	67.988	S12981		11	6	c6.loc38	S13939	61.81	599.422	2.29	3.97	-0.28	-1.66	4.02	S13939	36.765	97.811	S17861
46	6	c6.loc48	S29454	54.11	591.722	2.28	3.84	-2.1	3.2	6.17	S20091	23.813	66.091	S29454		23	6	c6.loc46	S12981	62.39	600.002	1.78	3.95	-2.98	-0.27	3.34	S13939	36.765	67.988	S12981
23	6	c6.loc44	S12981	60.39	598.002	1.35	4.34	2.77	1.31	2.55	S13939	36.765	67.988	S12981		25	6	S29454	S29454	66.09	603.702	1.88	4.01	-2.3	-4.96	3.23	S13939	36.765	66.091	S29454
11	6	c6.loc40	S13939	63.81	601.422	2.65	3.97	-0.17	1.57	4.64	S13939	36.765	97.811	S17861		46	6	c6.loc70	S29454	76.11	613.722	4.72	3.18	3.07	-3.34	12.34	S29454	66.091	97.811	S17861
19	6	c6.loc70	S21568	76.11	613.722	1.31	3.87	3.12	-1.9	2.51	S18687	65.041	80.204	S21568		31	6	c6.loc60	S13399	76.39	614.002	1.04	3.84	-1.92	-1.85	2.07	S13399	70.92	93.207	S19901
31	6	c6.loc60	S13399	76.39	614.002	0.95	4.56	1.37	2.54	1.89	S13399	70.92	93.207	S19901		6	6	S12558	S12558	90.88	628.492	1.22	4.02	3.76	-1.31	2.14	S12558	90.88	90.88	S12558
6	6	S12558	S12558	90.88	628.492	1.27	4.17	-3.75	-0.14	2.22	S12558	90.88	90.88	S12558		38	6	c6.loc90	S17861	96.11	633.722	4.18	4.05	3.36	5.91	8.49	S21568	80.204	97.811	S17861
38	6	c6.loc88	S17861	94.11	631.722	5.26	4.63	-4.75	-6.64	10.56	S21568	80.204	97.811	S17861		2	6	c6.loc74	S17861	97.21	634.822	2.24	3.91	5.21	0.51	3.8	S12558	90.88	97.811	S17861
2	6	c6.loc74	S17861	97.21	634.822	1.88	3.81	-4.31	-0.4	3.2	S12558	90.88	97.811	S17861		3	6	S17861	S17861	97.81	635.422	1.73	3.94	4.49	1.9	3.12	S12558	90.88	97.811	S17861
3	6	S17861	S17861	97.81	635.422	1.45	4.15	-3.87	-0.73	2.63	S12558	90.88	97.811	S17861		9	6	S12977	S12977	100.17	637.782	0.63	3.8	-1.71	2.57	1.16	S29602	98.146	100.174	S12977
4	6	S25029	S29602	98.15	635.762	1.46	3.62	-3.85	1.22	2.69	S29602	98.146	100.174	S12977		16	6	S30961	S30961	100.91	638.522	1.41	3.79	-1.34	2.53	2.31	S12558	90.88	100.913	S30961
16	6	c6.loc96	S30961	101.4	639.012	1.04	3.89	1.75	-1.74	1.71	S30961	100.913	102.906	S12713		29	6	S22673	S22673	103.2	640.812	0.96	3.85	4.49	-1.24	2.41	S22673	103.198	103.325	S17254
29	6	S22673	S22673	103.2	640.812	1.96	3.9	-6.12	1.65	4.86	S22673	103.198	103.325	S17254		26	6	S17254	S17254	103.33	640.942	1.74	4.22	0.3	-6.03	3.07	S17254	103.325	106.465	S17110
33	6	c6.loc88	S17254	104.39	642.002	3.99	3.87	-4.62	-4.31	7.81	S17254	103.325	106.465	S17110		34	6	S28441	S28441	106.33	643.942	3.13	3.64	7.22	-2.5	6.21	S12725	104.51	106.335	S28441
34	6	S28441	S28441	106.33	643.942	1.57	3.79	-4.43	1.67	3.16	S12725	104.51	106.335	S28441		48	6	S17110	S17110	106.47	644.082	2.32	3.64	2.78	1.66	4.54	S17110	106.465	106.465	S17110
48	6	S17110	S17110	106.47	644.082	1.94	4.05	-3.42	0.1	3.81	S17110	106.465	106.465	S17110		8	6	S28665	S28665	106.58	644.192	1.41	4.03	2.42	4.66	2.41	S30961	100.913	106.582	S28665
8	6	S28665	S28665	106.58	644.192	1.89	3.67	-3.01	-4.27	3.22	S30961	100.913	106.582	S28665		4	6	S28288	S28288	106.69	644.302	1	3.71	3.26	-2.87	1.85	S28665	106.582	106.693	S28288
37	6	S28665	S28665	106.58	644.192	1.73	3.78	-3.75	-4.26	3.57	S17110	106.465	106.582	S28665		19	6	c6.loc102	S12865	108.11	645.722	1.43	3.82	2.92	4.08	2.74	S28288	106.693	108.504	S12865
36	6	S28288	S28288	106.69	644.302	2.35	3.96	-6.23	0.25	4.93	S28665	106.582	106.693	S28288		36	6	c6.loc102	S28288	108.11	645.722	1.96	5.62	5.8	-1.94	4.13	S28288	106.693	110.153	S25078
30	6	c6.loc104	S12865	109.2	646.812	4.57	3.89	-8.16	-1.73	10.64	S12865	108.504	114.129	S13752		18	6	S29055	S29055	108.55	646.162	3.45	3.92	4.76	0.34	5.99	S12865	108.504	108.554	S29055
18	6	S25078	S25078	110.15	647.762	3.98	3.96	-4.8	0.67	6.88	S29055	108.554	110.153	S25078		21	6	S29055	S29055	108.55	646.162	0.85	3.88	-2.41	3.6	1.86	S12865	108.504	108.554	S29055
45	6	c6.loc94	S12865	110.39	648.002	0.7	3.82	-2.53	-5.91	2.76	S12865	108.504	113.054	S14184		33	6	S23919	S23919	113.28	650.892	2.51	3.77	3.96	-1.47	4.99	S23919	113.28	113.28	S23919
1	6	c6.loc88	S25078	111.21	648.822	2.03	4.12	-4.76	-0.95	3.63	S25078	110.153	113.054	S14184		1	6	S23919	S23919	113.28	650.892	2.03	4.02	4.06	-2.11	2.89	S23919	113.28	113.28	S23919
21	6	S14184	S14184	113.05	650.662	1.17	4.1	1.67	-4.73	2.56	S29055	108.554	113.054	S14184		10	6	c6.loc90	S13752	113.81	651.422	1.01	3.89	-1.79	3.99	1.93	S23919	113.28	114.129	S13752
10	6	c6.loc90	S13752	113.81	651.422	1	3.99	1.42	-3.93	1.91	S23919	113.28	114.129	S13752		40	6	c6.loc120	S20301	126.11	663.722	2.36	4.12	3.23	11.63	7.42	S13752	114.129	132.849	S20301
44	6	c6.loc100	S25078	116.39	654.002	0.38	4.02	-0.59	2.99	0.9	S25078	110.153	129.529	S29806		45	6	S12626	S12626	132.41	670.022	0.38	3.83	4.31	0.46	1.51	S14184	113.054	132.414	S12626
40	6	c6.loc118	S20301	124.11	661.722	2.99	3.97	-4.13	-10.11	9.3	S13752	114.129	132.849	S20301		12	6	S12626	S12626	132.41	670.022	2.46	3.98	-4.23	-1.74	4.3	S19937	130.272	132.414	S12626
12	6	c6.loc108	S12626	131.81	669.422	3.73	3.88	4.56	0.89	6.44	S19937	130.272	132.414	S12626		35	6	S20301	S20301	132.85	670.462	0.82	3.98	3.64	-0.68	1.8	S20301	132.849	132.849	S20301
35	6	S20301	S20301	132.85	670.462	1.11	3.98	-3.92	1.18	2.43	S20301	132.849	132.849	S20301		7	6	c6.loc110	S17776	133.66	671.272	0.79	4.72	-0.5	4.18	1.38	S19937	130.272	135.042	S17776
	End			136.507	674.119												End			136.507	674.119
47	7	c7.loc16	S15845	19.03	693.149	2.17	4.54	-1.68	3.48	6.7	S15845	6.893	39.074	S30989		29	7	S15845	S15845	6.89	681.009	0.98	3.85	1.5	6.16	2.46	S15845	6.893	6.893	S15845
7	7	c7.loc10	S18678	26.95	701.069	1.99	3.98	2.45	4.76	3.45	S18678	16.947	38.048	S18251		37	7	c7.loc6	S15845	9.03	683.149	0.83	3.67	-1.33	-4.5	1.73	S15845	6.893	12.655	S19622
40	7	c7.loc24	S12777	27.03	701.149	0.87	3.97	1.36	6.12	2.8	S18678	16.947	31.477	S12777		45	7	S19622	S19622	12.65	686.769	0.52	3.83	4.81	1.65	2.06	S13484	9.179	12.655	S19622
39	7	c7.loc2	S20011	27.44	701.559	0.52	3.8	-0.91	3.08	1.26	S20011	25.442	39.074	S30989		40	7	c7.loc22	S12777	25.03	699.149	0.95	4.12	-1.43	-7.36	3.06	S18678	16.947	31.477	S12777
15	7	c7.loc6	S24019	30.46	704.579	0.76	3.88	0.36	-5.97	2.35	S24019	24.461	41.372	S20316		39	7	S20011	S20011	25.44	699.559	0.71	3.91	1.65	-2.81	1.72	S20011	25.442	25.442	S20011
21	7	S12777	S12777	31.48	705.599	0.72	4.1	-0.01	3.73	1.58	S12777	31.477	32.183	S13049		7	7	c7.loc12	S18251	28.95	703.069	1.46	4.72	-1.31	-4.57	2.54	S18678	16.947	38.048	S18251
48	7	S12777	S12777	31.48	705.599	0.44	4.05	1.13	-2.05	0.88	S12777	31.477	31.477	S12777		48	7	S12777	S12777	31.48	705.599	1.41	3.64	-2.43	1.88	2.78	S12777	31.477	31.477	S12777
17	7	c7.loc10	S13049	34.46	708.579	0.82	4.07	-0.07	3.22	1.39	S13049	32.183	47.379	S21552		20	7	c7.loc8	S13049	32.46	706.579	0.75	3.91	1.25	3.75	1.39	S13049	32.183	38.048	S18251
20	7	c7.loc10	S13049	34.46	708.579	0.87	4.09	-1.92	-2.54	1.62	S13049	32.183	38.048	S18251		19	7	c7.loc8	S13049	32.46	706.579	1.92	3.82	4.15	-0.16	3.66	S13049	32.183	38.048	S18251
28	7	c7.loc10	S13049	35.44	709.559	1.11	3.9	-2.91	1.14	2.08	S13049	32.183	39.074	S30989		17	7	c7.loc10	S13049	34.46	708.579	0.57	3.93	0.29	-2.59	0.97	S13049	32.183	47.379	S21552
18	7	c7.loc12	S18251	36.46	710.579	2.76	3.96	-3.75	-1.93	4.83	S13049	32.183	38.048	S18251		22	7	S18251	S18251	38.05	712.169	0.52	3.89	-2.03	2.84	0.96	S18251	38.048	38.048	S18251
14	7	S13778	S13778	39.94	714.059	0.11	3.9	-0.78	0.39	0.2	S13778	39.939	45.128	S12687		23	7	S18936	S18936	38.47	712.589	0.45	3.95	1.52	2.06	0.86	S18936	38.468	39.939	S13778
22	7	S19497	S19497	41.37	715.489	1.08	4	-0.1	-4.19	1.99	S19497	41.372	41.372	S19497		21	7	S20316	S20316	41.37	715.489	0.34	3.88	1.76	-2.63	0.75	S18936	38.468	41.372	S20316
34	7	S12687	S12687	45.13	719.249	4.24	3.79	4.42	6.93	8.31	S12687	45.128	50.249	S13100		24	7	S19497	S19497	41.37	715.489	0.91	3.7	-3.28	-0.1	2.25	S19497	41.372	41.372	S19497
32	7	c7.loc14	S12995	45.48	719.599	0.94	4.05	2.82	1.94	1.94	S12995	44.294	48.431	S24009		32	7	c7.loc12	S12995	43.48	717.599	0.71	4.7	-0.21	-3.17	1.47	S19497	41.372	44.294	S12995
8	7	c7.loc30	S12885	46.95	721.069	1.11	3.67	-1.92	3.49	1.9	S13778	39.939	47.379	S12885		18	7	c7.loc20	S12885	44.46	718.579	2.04	3.92	4.23	0.46	3.59	S19497	41.372	47.379	S12885
27	7	c7.loc38	S24009	47.18	721.299	2.04	3.84	3.59	1.48	3.75	S12687	45.128	48.431	S24009		34	7	S12687	S12687	45.13	719.249	3.82	3.64	-6	-5.94	7.52	S12687	45.128	50.249	S13100
24	7	S15919	S15919	48.84	722.959	0.85	3.7	2.87	-1.43	2.1	S15919	48.838	48.838	S15919		27	7	c7.loc38	S24009	47.18	721.299	2.2	3.84	-3.04	-3.11	4.03	S12687	45.128	48.431	S24009
30	7	S15919	S15919	48.84	722.959	1.27	3.89	4.33	-4.13	3.08	S15919	48.838	50.249	S13100		8	7	S12885	S12885	47.38	721.499	1.71	4.03	2.35	-4.67	2.92	S12885	47.379	67.725	S15510
1	7	S13100	S13100	50.25	724.369	0.73	4.12	1.81	3.22	1.32	S13100	50.249	67.725	S15510		4	7	S12885	S12885	47.38	721.499	2.87	3.71	-3.79	5.41	5.21	S12885	47.379	48.838	S15919
16	7	S13100	S13100	50.25	724.369	0.3	3.89	-0.98	-0.81	0.5	S13100	50.249	56.043	S26222		44	7	S12885	S12885	47.38	721.499	0.76	4.04	-0.77	-6.49	1.79	S12885	47.379	48.211	S29304
26	7	c7.loc46	S21552	55.56	729.679	1.69	3.88	2.06	-4.11	2.98	S21552	47.379	65.876	S15596		30	7	S15919	S15919	48.84	722.959	1.13	4.69	-3.05	4.53	2.74	S15919	48.838	50.249	S13100
11	7	S26222	S26222	56.04	730.159	0.54	3.97	-0.81	2.42	0.96	S13100	50.249	56.043	S26222		14	7	S13100	S13100	50.25	724.369	0.39	3.86	-1.67	1.79	0.72	S13100	50.249	56.043	S26222
25	7	S28271	S28271	57.32	731.439	1.48	3.85	-2.64	3.71	2.55	S13100	50.249	57.323	S28271		1	7	S13100	S13100	50.25	724.369	0.73	4.02	-0.77	-3.74	1.18	S13100	50.249	67.725	S15510
42	7	S28271	S28271	57.32	731.439	2.38	4.12	2.56	-6.8	5.66	S21198	49.18	57.323	S28271		41	7	c7.loc20	S15919	51.48	725.599	2.87	4.18	-4.72	8.36	7.65	S15919	48.838	57.323	S28271
45	7	c7.loc54	S17285	60.89	735.009	0.96	3.82	1.86	-7.55	3.77	S13100	50.249	61.291	S17285		46	7	S26222	S26222	56.04	730.159	1.62	3.18	-4.49	-4.6	4.42	S15919	48.838	56.043	S26222
3	7	c7.loc36	S15510	61.44	735.559	0.95	4.15	2.72	1.12	1.73	S13100	50.249	67.725	S15510		25	7	S28271	S28271	57.32	731.439	1.71	4.01	4.01	-3.83	2.94	S13100	50.249	57.323	S28271
9	7	S15334	S15334	64.68	738.799	1.93	3.98	2.27	-4.66	3.52	S28271	57.323	64.684	S15334		42	7	S28271	S28271	57.32	731.439	1.3	4.51	-2.43	6.07	3.13	S21198	49.18	57.323	S28271
19	7	S15596	S15596	65.88	739.999	2.45	3.87	-4.38	2.48	4.65	S15596	65.876	67.725	S15510		47	7	S17285	S15845	61.29	735.409	1.22	4.16	2.52	-8.94	3.83	S15845	6.893	39.074	S30989
4	7	S21357	S21357	68.69	742.809	3.07	3.62	3.49	-5.61	5.56	S21357	68.69	68.69	S21357		3	7	c7.loc36	S15510	61.44	735.559	0.79	3.94	-3.1	-0.86	1.44	S13100	50.249	67.725	S15510
13	7	S21357	S21357	68.69	742.809	1.77	3.88	-3.47	-1.15	4.6	S21357	68.69	68.69	S21357		16	7	S15334	S16515	64.68	738.799	1.28	3.79	2.15	-0.81	2.1	S28271	57.323	64.684	S16515
2	7	S25475	S25475	70.76	744.879	4.61	3.81	6.23	-1.01	7.67	S21357	68.69	70.761	S25475		9	7	c7.loc36	S15334	67.48	741.599	1.9	3.8	-1.8	4.26	3.47	S15334	64.684	89.837	S69737
5	7	S14845	S14845	71.02	745.139	0.8	4.19	3.24	1.52	1.44	S25475	70.761	71.022	S14845		13	7	S21357	S21357	68.69	742.809	1.13	3.91	2.35	1.43	2.96	S21357	68.69	68.69	S21357
46	7	S14845	S14845	71.02	745.139	1.46	3.84	3.43	2.51	3.99	S25475	70.761	71.022	S14845		2	7	S25475	S25475	70.76	744.879	4.93	3.91	-6.88	0.7	8.18	S21357	68.69	70.761	S25475
41	7	S12845	S12845	73.45	747.569	1.95	3.99	1.51	-8.09	5.27	S12845	73.448	89.837	S69737		5	7	S14845	S14845	71.02	745.139	0.86	4.12	-2.69	-2.63	1.55	S25475	70.761	71.022	S14845
43	7	c7.loc68	S12845	80.66	754.779	1.16	3.94	2.91	0.56	2.43	S12845	73.448	89.837	S69737		38	7	c7.loc54	S18199	79.44	753.559	1.05	4.05	-0.75	-3.83	2.2	S30474	64.065	87.684	S18199
23	7	c7.loc72	S27868	81.56	755.679	0.53	4.34	1.53	-1.96	1.01	S27868	76.653	89.837	S69737		12	7	c7.loc56	S69737	87.48	761.599	2.6	3.98	-2.52	-4.67	4.53	S16515	64.684	89.837	S69737
37	7	c7.loc80	S69737	83.03	757.149	0.9	3.78	3.38	1.69	1.87	S14846	71.558	89.837	S69737		15	7	S69737	S69737	89.84	763.959	0.51	4.76	-3.97	4.54	1.59	S69737	89.837	89.837	S69737
44	7	c7.loc72	S69737	84.66	758.779	0.52	4.02	1.04	-3.32	1.23	S12845	73.448	89.837	S69737		28	7	S69737	S69737	89.84	763.959	2.41	4.35	-0.06	-9.06	4.46	S69737	89.837	89.837	S69737
38	7	c7.loc60	S18199	85.44	759.559	1.15	4.63	1.71	4.86	2.41	S30474	64.065	87.684	S18199		26	7	S69737	S69737	89.84	763.959	1.55	4.22	-2.86	5.77	2.74	S69737	89.837	89.837	S69737
6	7	S69737	S69737	89.84	763.959	0.91	4.17	-0.84	3.85	1.6	S69737	89.837	89.837	S69737		11	7	S69737	S69737	89.84	763.959	0.59	3.97	-0.77	2.78	1.05	S69737	89.837	89.837	S69737
10	7	S69737	S69737	89.84	763.959	1.86	3.99	3.08	5.37	3.52	S69737	89.837	89.837	S69737		6	7	S69737	S69737	89.84	763.959	1.46	4.02	0.58	-5.88	2.55	S69737	89.837	89.837	S69737
12	7	S69737	S69737	89.84	763.959	2.56	3.88	2.76	4.32	4.47	S69737	89.837	89.837	S69737		10	7	S69737	S69737	89.84	763.959	1.66	3.89	-3.13	-4.26	3.15	S69737	89.837	89.837	S69737
29	7	S69737	S69737	89.84	763.959	1.13	3.9	0.95	6.56	2.83	S69737	89.837	89.837	S69737		31	7	S30385	S30385	98.54	772.659	1.61	3.84	0.07	-4.68	3.19	S30385	98.539	98.539	S30385
31	7	c7.loc70	S30385	94.46	768.579	2.25	4.56	0.8	4.95	4.42	S18199	87.684	98.539	S30385		33	7	S30385	S30385	98.54	772.659	1.14	3.77	2.88	3.24	2.3	S30385	98.539	98.539	S30385
33	7	S30385	S30385	98.54	772.659	1.45	3.87	-3.54	-3.62	2.91	S30385	98.539	98.539	S30385		36	7	c7.loc96	S69737	108.66	782.779	3.78	5.62	-1.81	-4.49	7.81	S69737	89.837	127.897	S12584
36	7	c7.loc92	S69737	104.66	778.779	1.79	3.96	0.63	5.63	3.78	S69737	89.837	127.897	S12584		43	7	c7.loc100	S12584	112.66	786.779	2.54	4.31	-4.2	-3.39	5.25	S69737	89.837	127.897	S12584
35	7	c7.loc124	S12584	127.03	801.149	0.86	3.98	3.07	3.74	1.89	S69737	89.837	127.897	S12584		35	7	c7.loc118	S12584	121.03	795.149	1.04	3.98	-2.93	-3.95	2.28	S69737	89.837	127.897	S12584
	End			135.146	809.265												End			135.146	809.265
23	8	S13340	S13340	9.57	818.835	0.53	4.34	-0.11	3.13	1.01	S13340	9.566	11.553	S19644		23	8	S13340	S13340	9.57	818.835	0.81	3.95	-0.11	-3.78	1.54	S13340	9.566	11.553	S19644
29	8	S13340	S13340	9.57	818.835	1.18	3.9	-3.48	-5.31	2.96	S13340	9.566	14.022	S19498		29	8	S13340	S13340	9.57	818.835	0.87	3.85	2.47	5.29	2.19	S13340	9.566	14.022	S19498
42	8	S13340	S13340	9.57	818.835	1.21	4.12	-3.77	2.35	2.92	S13340	9.566	11.553	S19644		42	8	S13340	S13340	9.57	818.835	1.16	4.51	4.89	-1.22	2.8	S13340	9.566	11.553	S19644
46	8	c8.loc2	S12588	13.55	822.815	1.46	3.84	3.6	2.2	3.99	S19644	11.553	14.613	S12588		15	8	c8.loc4	S13340	13.57	822.835	0.99	4.76	0.64	7.68	3.05	S13340	9.566	30.669	S15722
15	8	c8.loc4	S13340	13.57	822.835	1.31	3.88	-0.84	-8.27	4.02	S13340	9.566	30.669	S15722		45	8	S13537	S13537	22.79	832.055	0.67	3.83	-4.21	4.66	2.65	S13537	22.789	51.348	S30663
41	8	c8.loc4	S12588	13.57	822.835	0.83	3.99	1.7	4.69	2.28	S19644	11.553	14.613	S12588		3	8	c8.loc14	S16882	23.57	832.835	1.09	3.94	0.89	-2.95	1.98	S16882	14.662	46.979	S19742
5	8	S16882	S16882	14.66	823.925	2.43	4.19	-2.79	5.56	4.31	S13340	9.566	14.662	S16882		9	8	c8.loc20	S12616	29.57	838.835	1.08	3.8	0.82	2.53	1.99	S16882	14.662	44.469	S12616
4	8	c8.loc16	S16882	25.57	834.835	1.23	3.62	-2.33	-2.87	2.27	S16882	14.662	46.979	S19742		35	8	c8.loc18	S15722	32.02	841.285	1.43	3.98	-3.47	4.72	3.12	S15722	30.669	44.469	S12616
3	8	c8.loc18	S16882	27.57	836.835	1.58	4.15	-1.2	3.17	2.86	S16882	14.662	46.979	S19742		22	8	S12616	S12616	44.47	853.735	1.98	3.89	-1.95	-4.69	3.61	S12616	44.469	44.469	S12616
9	8	c8.loc18	S16882	27.57	836.835	0.98	3.98	-1.5	-1.99	1.8	S16882	14.662	44.469	S12616		37	8	c8.loc34	S27408	48.02	857.285	1.31	3.67	-2.89	4.71	2.72	S12505	47.557	48.04	S27408
35	8	c8.loc14	S15722	28.02	837.285	1.29	3.98	2.01	-5.21	2.82	S20135	16.962	30.669	S15722		14	8	S27408	S27408	48.04	857.305	1.47	3.86	2.9	4.96	2.68	S27408	48.04	48.04	S27408
31	8	c8.loc14	S20461	30.44	839.705	1.99	4.56	0.51	3.82	3.92	S20461	16.442	52.381	S19395		43	8	S27408	S27408	48.04	857.305	1.27	4.31	2.16	4.76	2.66	S27408	48.04	48.04	S27408
38	8	S12616	S12616	44.47	853.735	0.77	4.63	-3.1	2.31	1.62	S12616	44.469	47.557	S12505		34	8	c8.loc38	S18057	49.55	858.815	2.11	3.64	-4.58	4.44	4.23	S15722	30.669	56.878	S18057
16	8	S12766	S12766	47.34	856.605	0.85	3.89	1.47	-1.74	1.4	S12766	47.336	48.04	S27408		21	8	c8.loc40	S12505	49.57	858.835	1.4	3.88	1.2	-4.56	3.05	S12505	47.557	58.864	S20652
37	8	c8.loc34	S27408	48.02	857.285	1.07	3.78	1.51	-5.27	2.22	S12505	47.557	48.04	S27408		27	8	S19395	S19395	52.38	861.645	1.08	3.84	0.91	-4.53	2	S30663	51.348	52.381	S19395
14	8	S27408	S27408	48.04	857.305	1.98	3.9	-2.75	-4.26	3.6	S27408	48.04	48.04	S27408		46	8	S14952	S14952	61.07	870.335	0.86	3.18	1.62	5.77	2.37	S14952	61.069	62.468	S12656
27	8	S30663	S30663	51.35	860.615	0.96	3.84	-0.21	3.71	1.78	S30663	51.348	52.381	S19395		19	8	S14952	S14952	61.07	870.335	1.17	3.82	-2.49	4.5	2.25	S14952	61.069	62.468	S12656
43	8	S30663	S30663	51.35	860.615	1.11	3.94	-2.73	-0.86	2.33	S30663	51.348	59.302	S16169		26	8	c8.loc52	S20652	61.57	870.835	3.2	4.22	-2.88	-5.94	5.57	S20652	58.864	77.062	S21696
34	8	c8.loc40	S18057	51.55	860.815	2.67	3.79	3.53	-5.72	5.32	S15722	30.669	56.878	S18057		20	8	S12656	S12656	62.47	871.735	0.4	3.91	1.63	1.63	0.75	S12656	62.468	76.426	S19652
26	8	c8.loc50	S20652	59.57	868.835	2.09	3.88	1.81	5.46	3.68	S20652	58.864	77.062	S21696		41	8	S20591	S20591	64.42	873.685	0.79	4.18	-5.21	-0.6	2.17	S20591	64.419	74.63	S13733
19	8	c8.loc52	S14952	61.57	870.835	0.89	3.87	1.02	-3.89	1.71	S14952	61.069	62.468	S12656		4	8	c8.loc56	S14871	65.57	874.835	1.29	3.71	1.6	4.77	2.38	S14871	63.755	69.584	S19298
45	8	S20503	S20503	61.88	871.145	1.05	3.82	2.27	7.21	4.12	S16169	59.302	61.884	S20503		16	8	S24367	S24367	66.58	875.845	0.71	3.79	-1.04	-2.11	1.17	S14871	63.755	66.583	S24367
48	8	c8.loc52	S12656	63.55	872.815	2.55	4.05	-3.36	-2.87	4.98	S12656	62.468	66.583	S24367		18	8	c8.loc60	S24367	69.57	878.835	1.84	3.92	3.59	-1.13	3.24	S24367	66.583	76.426	S19652
24	8	c8.loc54	S18483	63.57	872.835	1.09	3.7	-1.07	-4.74	2.69	S18483	63.059	85.599	S12638		48	8	S19298	S19298	69.58	878.845	1.43	3.64	1.63	2.86	2.82	S19298	69.584	69.584	S19298
18	8	c8.loc58	S24367	67.57	876.835	1.62	3.96	-2.94	1.66	2.86	S24367	66.583	76.426	S19652		39	8	S12625	S12625	73.55	882.815	4.36	3.91	5.7	-1.86	10.08	S12625	73.546	85.599	S12638
1	8	S19298	S19298	69.58	878.845	1.29	4.12	2.03	-4.98	2.32	S14871	63.755	69.584	S19298		6	8	S13733	S13733	74.63	883.895	1.61	4.02	2.6	4.89	2.81	S13733	74.63	74.63	S13733
39	8	S12625	S12625	73.55	882.815	2.64	3.8	-4.27	3.3	6.23	S12625	73.546	85.599	S12638		28	8	c8.loc66	S19652	75.57	884.835	0.64	4.35	-1.28	-5.27	1.21	S20429	69.765	76.426	S19652
6	8	S13733	S13733	74.63	883.895	1.68	4.17	-2.52	-5.04	2.93	S13733	74.63	74.63	S13733		13	8	c8.loc70	S21696	81.55	890.815	1.46	3.91	-2.54	-2.85	3.81	S21696	77.062	94.142	S29468
28	8	S19652	S19652	76.43	885.695	0.49	3.9	1.1	3.25	0.92	S19652	76.426	81.247	S13364		12	8	c8.loc78	S27380	87.57	896.835	2.83	3.98	-0.75	5.68	4.93	S12638	85.599	89.495	S27380
13	8	S18546	S21696	77.06	886.325	1.19	3.88	3.07	2.14	3.12	S12625	73.546	77.062	S21696		2	8	S12674	S12674	89.61	898.875	1.28	3.91	2.14	4.26	2.19	S12674	89.61	89.61	S12674
21	8	S21696	S21696	77.06	886.325	0.88	4.1	-2.8	-0.13	1.93	S19652	76.426	77.062	S21696		10	8	S19910	S19910	90.75	900.015	1.45	3.89	0.38	-5.45	2.76	S27380	89.495	90.755	S19910
12	8	S12638	S12638	85.6	894.865	1.79	3.88	0.52	-4.52	3.14	S12638	85.599	89.495	S27380		17	8	S16280	S16280	94.21	903.475	3.63	3.93	-4.23	1.32	6.03	S29468	94.142	94.214	S16280
2	8	S12674	S12674	89.61	898.875	1.75	3.81	-2.39	-4.81	2.98	S12674	89.61	89.61	S12674		8	8	S30810	S30810	97.04	906.305	1.54	4.03	-1.2	5.27	2.63	S30810	97.037	98.117	S19504
20	8	S19001	S19001	89.65	898.915	0.97	4.09	1.13	3.9	1.8	S19001	89.649	94.142	S29468		31	8	S27943	S27943	98.52	907.785	1.8	3.84	1.2	4	3.56	S27943	98.519	98.519	S27943
10	8	S19910	S19910	90.75	900.015	1.57	3.99	-0.57	5.43	2.98	S27380	89.495	90.755	S19910		24	8	S22970	S22970	101.93	911.195	0.89	3.7	-3.86	-0.86	2.2	S22970	101.93	101.93	S22970
17	8	S16280	S16280	94.21	903.475	2.94	4.07	3.74	-2.27	4.91	S29468	94.142	94.214	S16280		7	8	c8.loc98	S19638	107.57	916.835	1.09	4.72	-3.2	1.59	1.9	S19638	106.09	124.762	S13452
30	8	S16280	S16280	94.21	903.475	1.75	3.89	3.93	4.94	4.22	S29468	94.142	94.214	S16280		33	8	c8.loc102	S28306	111.57	920.835	2.67	3.77	1.47	-5.15	5.3	S26089	99.803	113.979	S28306
8	8	S30810	S30810	97.04	906.305	1.57	3.67	1.92	-4.28	2.68	S30810	97.037	98.117	S19504		32	8	c8.loc108	S13452	117.57	926.835	2.4	4.7	-3.1	-1.84	4.88	S22986	101.521	124.762	S13452
44	8	S19638	S19638	106.09	915.355	1.29	4.02	-3.77	-3.84	3.02	S19638	106.09	106.09	S19638		47	8	c8.loc106	S13292	121.45	930.715	2.17	4.16	4.52	5.8	6.7	S19638	106.09	128.798	S13292
22	8	c8.loc62	S22970	106.47	915.735	1.8	4	-3.27	1.87	3.29	S22970	101.93	136.308	S24191		40	8	c8.loc118	S13292	127.57	936.835	0.9	4.12	-6.08	-2.66	2.9	S20065	110.843	128.798	S13292
7	8	c8.loc98	S19638	107.57	916.835	1.15	3.98	3.58	-1.59	2.01	S19638	106.09	124.762	S13452		11	8	S25638	S25638	135.44	944.705	1.45	3.97	-3.21	0.31	2.56	S24024	133.921	135.442	S25638
33	8	c8.loc106	S13793	115.57	924.835	2.86	3.87	-3.27	5.96	5.66	S13793	113.979	128.798	S13292		5	8	S22301	S22301	136.75	946.015	2.43	4.12	5.32	2.18	4.31	S22301	136.745	142.958	S23475
47	8	c8.loc106	S13292	121.45	930.715	3.42	4.54	-2.16	-8.71	10.36	S19638	106.09	128.798	S13292		44	8	S22301	S22301	136.75	946.015	1.38	4.04	1.64	-7.97	3.22	S22301	136.745	142.958	S23475
40	8	c8.loc118	S13292	127.57	936.835	0.55	3.97	3.91	2.45	1.78	S20065	110.843	128.798	S13292		38	8	c8.loc128	S24024	137.57	946.835	0.67	4.05	-0.59	-3.1	1.41	S24024	133.921	142.958	S23475
11	8	c8.loc122	S24024	131.57	940.835	2.15	3.97	3.34	1.25	3.78	S13292	128.798	133.921	S24024		25	8	c8.loc128	S24024	137.57	946.835	0.5	4.01	1.69	2.34	0.87	S24024	133.921	142.958	S23475
25	8	S24024	S24024	133.92	943.185	0.66	3.85	-1.82	-1.71	1.14	S13452	124.762	133.921	S24024		36	8	c8.loc128	S22301	139.55	948.815	1.7	5.62	5.19	3.33	3.59	S22301	136.745	142.958	S23475
36	8	c8.loc128	S22301	139.55	948.815	2.2	3.96	-5.65	-2.69	4.62	S22301	136.745	142.958	S23475		1	8	c8.loc130	S22301	139.57	948.835	1.29	4.02	-0.78	4.56	2	S22301	136.745	142.958	S23475
32	8	c8.loc132	S23475	141.57	950.835	1.77	4.05	2.88	3.62	3.62	S24024	133.921	142.958	S23475		30	8	c8.loc130	S23475	139.57	948.835	1.44	4.69	-4.13	-3.72	3.48	S24024	133.921	142.958	S23475
	End			146.666	955.931												End		End	146.666	955.931
9	9	S27145	S12624	9.35	965.281	1.22	3.98	-2.27	-2.16	2.24	S12624	9.345	10.116	S22869		28	9	S27145	S27145	9.35	965.281	1.68	4.35	-4.83	1.77	3.13	S27145	9.345	10.116	S22869
11	9	S12624	S27145	9.35	965.281	1	3.97	2.3	1.53	1.78	S27145	9.345	10.116	S22869		9	9	S22869	S22869	10.12	966.051	1.09	3.8	2.59	0.94	2	S22869	10.116	12.142	S20092
18	9	S27145	S27145	9.35	965.281	0.9	3.96	-1.21	-2.66	1.6	S27145	9.345	10.116	S22869		13	9	c9.loc2	S20092	11.35	967.281	1.99	3.91	-0.45	-4.86	5.16	S22869	10.116	12.142	S20092
28	9	S27145	S27145	9.35	965.281	1.22	3.9	3.04	-2.18	2.29	S27145	9.345	10.116	S22869		8	9	c9.loc2	S20092	12.12	968.051	0.76	4.03	0.04	4.19	1.31	S22869	10.116	12.142	S20092
32	9	S22775	S22775	14.42	970.351	1.09	4.05	0.85	4.81	2.25	S22775	14.419	23.81	S18132		22	9	S22775	S22775	14.42	970.351	0.81	3.89	-2.08	-2.08	1.49	S22775	14.419	14.419	S22775
45	9	S22775	S22775	14.42	970.351	1.3	3.82	-4.14	-7.23	5.07	S22775	14.419	23.81	S18132		48	9	c9.loc8	S22775	16.56	972.491	1.22	3.64	2.46	-0.71	2.41	S22775	14.419	23.81	S18132
13	9	c9.loc14	S20092	23.34	979.271	1.7	3.88	0.61	4.54	4.42	S20092	12.142	43.82	S21320		21	9	S18132	S18132	23.81	979.741	1.05	3.88	2.14	4.39	2.3	S18132	23.81	23.81	S18132
17	9	c9.loc12	S13779	24.14	980.071	1.69	4.07	-0.86	-3.47	2.85	S20092	12.142	28.022	S13779		17	9	c9.loc12	S13779	24.14	980.071	1.72	3.93	1.67	3.24	2.9	S20092	12.142	28.022	S13779
30	9	S13779	S13779	28.02	983.951	2.37	3.89	3.24	-7.19	5.67	S22775	14.419	28.022	S13779		30	9	S13779	S13779	28.02	983.951	2	4.69	-3.2	6.69	4.81	S22775	14.419	28.022	S13779
15	9	c9.loc6	S14945	34.02	989.951	2.76	3.88	-7.75	4.69	8.28	S13779	28.022	34.032	S14945		15	9	S14945	S14945	34.03	989.961	1.78	4.76	6.92	-5.11	5.42	S13779	28.022	34.032	S14945
10	9	S14945	S14945	34.03	989.961	1.34	3.99	3.69	0.47	2.55	S18132	23.81	34.032	S14945		10	9	S14945	S14945	34.03	989.961	1.06	3.89	-3.91	-1.25	2.02	S18132	23.81	34.032	S14945
35	9	S14945	S14945	34.03	989.961	0.77	3.98	-0.29	-4.85	1.69	S22775	14.419	34.032	S14945		35	9	S14945	S14945	34.03	989.961	1.48	3.98	0.33	6.36	3.22	S22775	14.419	34.032	S14945
3	9	S26758	S26758	40.13	996.061	1.43	4.15	-3.38	1.36	2.59	S26758	40.126	41.311	S26331		32	9	S26758	S26758	40.13	996.061	1.32	4.7	-0.88	5.09	2.71	S26758	40.126	41.311	S26331
29	9	S26758	S26758	40.13	996.061	2.69	3.9	-6.82	-3.37	6.62	S26758	40.126	43.82	S14058		3	9	S26758	S26758	40.13	996.061	1.31	3.94	4.09	-0.69	2.37	S26758	40.126	41.311	S26331
34	9	S26758	S26758	40.13	996.061	1.2	3.79	0.4	5.28	2.43	S26758	40.126	41.311	S26331		24	9	S28776	S26758	40.13	996.061	1.8	3.7	-0.31	7.06	4.41	S26758	40.126	40.126	S26758
24	9	S24569	S24569	40.44	996.371	1.31	3.7	-0.48	-5.95	3.23	S24569	40.436	40.436	S24569		25	9	S28776	S28776	40.13	996.061	0.81	4.01	-3.25	1.62	1.4	S28776	40.126	40.424	S13900
25	9	S13567	S13567	41.8	997.731	1.21	3.85	2.42	-2.68	2.09	S13567	41.798	41.87	S23621		34	9	c9.loc32	S26758	40.56	996.491	1.78	3.64	-0.39	-7.08	3.58	S26758	40.126	41.311	S26331
21	9	S21320	S21320	43.82	999.751	1.08	4.1	-0.01	-4.31	2.36	S21320	43.82	43.82	S21320		1	9	S13567	S13567	41.8	997.731	2.21	4.02	2.99	4.13	2.6	S13567	41.798	41.87	S23621
22	9	S14058	S14058	43.82	999.751	1	4	0.44	-3.95	1.84	S14058	43.82	43.82	S14058		29	9	S29311	S29311	44.27	1000.2	4.03	3.85	8.35	-1.47	9.75	S12828	44.167	44.273	S29311
48	9	S29311	S29311	44.27	1000.2	1.59	4.05	-2.66	-1.54	3.13	S29311	44.273	44.273	S29311		40	9	S25168	S25168	44.8	1000.73	1.09	4.12	2.14	-9.22	3.5	S29311	44.273	44.801	S25168
1	9	S25168	S25168	44.8	1000.73	2.21	4.12	-4.81	-2.62	3.94	S29311	44.273	44.801	S25168		4	9	S21711	S21711	45.77	1001.7	1.16	3.71	-1.8	4.8	2.14	S21711	45.77	45.77	S21711
40	9	S25168	S25168	44.8	1000.73	1.2	3.97	-2.32	7.72	3.84	S29311	44.273	44.801	S25168		5	9	S21711	S21711	45.77	1001.7	0.53	4.12	-1.24	-2.76	0.96	S21711	45.77	45.77	S21711
16	9	S13002	S13002	47.38	1003.31	3.4	3.89	3.98	0.67	5.48	S21711	45.77	47.384	S13002		41	9	S13002	S13002	47.38	1003.31	1.56	4.18	3.19	7.28	4.24	S29311	44.273	47.384	S13002
41	9	S13002	S13002	47.38	1003.31	1.51	3.99	-1.35	-6.79	4.1	S29311	44.273	47.384	S13002		42	9	S13002	S13002	47.38	1003.31	2.48	4.51	0.4	-9.29	5.89	S24441	45.719	47.384	S13002
42	9	S13002	S13002	47.38	1003.31	2.07	4.12	1.09	7.11	4.94	S24441	45.719	47.384	S13002		38	9	S13002	S13002	47.38	1003.31	0.98	4.05	-2.65	3.03	2.06	S29311	44.273	47.384	S13002
4	9	c9.loc40	S13002	50.12	1006.05	0.72	3.62	0.34	-3.47	1.33	S13002	47.384	60.041	S20577		2	9	S15686	S15686	51.08	1007.01	1.42	3.91	3.7	2.63	2.43	S15686	51.077	54.522	S24615
2	9	S15686	S15686	51.08	1007.01	1.38	3.81	-3.46	-2.77	2.36	S15686	51.077	54.522	S24615		20	9	c9.loc46	S15686	55.34	1011.27	0.97	3.91	1.17	3.02	1.8	S15686	51.077	69.997	S13760
20	9	c9.loc46	S15686	55.34	1011.27	1.63	4.09	-1.87	-3.23	3.01	S15686	51.077	69.997	S13760		45	9	c9.loc44	S69768	56.17	1012.1	1.18	3.83	2.21	-8.69	4.62	S13002	47.384	57.208	S69768
27	9	S20577	S20577	60.04	1015.97	0.5	3.84	-1.85	-0.61	0.93	S69768	57.208	60.041	S20577		43	9	S20577	S20577	60.04	1015.97	0.86	4.31	-0.69	-4.23	1.81	S69768	57.208	60.041	S20577
43	9	S20577	S20577	60.04	1015.97	1.3	3.94	-1.43	4.5	2.72	S69768	57.208	60.041	S20577		7	9	c9.loc52	S20577	62.12	1018.05	1.09	4.72	-2.3	3	1.9	S20577	60.041	69.997	S13760
39	9	c9.loc48	S12627	62.42	1018.35	1.2	3.8	-0.35	4.81	2.88	S24615	54.522	69.282	S12627		46	9	c9.loc56	S18771	64.56	1020.49	1.57	3.18	2.71	-4.97	4.29	S69768	57.208	70.65	S18771
7	9	S13760	S13760	70	1025.93	1.68	3.98	3.52	-0.45	2.92	S13760	69.997	71.268	S30580		39	9	c9.loc54	S12627	68.42	1024.35	1.96	3.91	-1.63	-5.56	4.66	S24615	54.522	69.282	S12627
37	9	S30580	S30580	71.27	1027.2	0.87	3.78	3.61	0.73	1.81	S30580	71.268	77.44	S22655		23	9	S12627	S12627	69.28	1025.21	1.02	3.95	-1.3	-3.22	1.93	S15014	60.041	69.282	S12627
46	9	S30580	S30580	71.27	1027.2	1.42	3.84	0.81	5.51	3.89	S30580	71.268	76.078	S23460		18	9	S18771	S18771	70.65	1026.58	1.16	3.92	-0.21	-5.29	2.06	S18771	70.65	70.65	S18771
31	9	S22655	S22655	77.44	1033.37	1.48	4.56	2.88	1.11	2.93	S22655	77.44	77.44	S22655		16	9	c9.loc62	S21581	71.34	1027.27	1.83	3.79	-1.02	-3.09	2.99	S69768	57.208	81.115	S21581
38	9	S22655	S22655	77.44	1033.37	0.47	4.63	1.17	-3.18	0.99	S22655	77.44	77.44	S22655		31	9	c9.loc62	S22655	71.34	1027.27	1.72	3.84	-2.73	-0.68	3.4	S15686	51.077	77.44	S22655
47	9	S22655	S22655	77.44	1033.37	1.78	4.54	-1.72	-6.93	5.53	S22655	77.44	77.44	S22655		26	9	c9.loc62	S18771	71.34	1027.27	0.7	4.22	1.22	-3.72	1.25	S18771	70.65	77.44	S22655
5	9	S23059	S23059	81.34	1037.27	0.63	4.19	2.86	-1.34	1.14	S23059	81.336	84.148	S24936		12	9	c9.loc66	S30580	75.34	1031.27	1.88	3.98	-0.91	-3.81	3.3	S30580	71.268	84.148	S24936
44	9	c9.loc70	S23059	82.17	1038.1	2.18	4.02	2.53	6.55	5.04	S23059	81.336	84.243	S23589		47	9	S22655	S22655	77.44	1033.37	1.03	4.16	1.06	6.91	3.24	S22655	77.44	77.44	S22655
33	9	c9.loc74	S23059	82.56	1038.49	1.77	3.87	-0.88	5.8	3.54	S23059	81.336	84.243	S23589		37	9	c9.loc70	S22655	78.56	1034.49	0.62	3.67	-0.13	-3.06	1.3	S22655	77.44	84.243	S23589
14	9	S23589	S23589	84.24	1040.17	1.73	3.9	0.77	-4.91	3.15	S24936	84.148	84.243	S23589		27	9	S21581	S21581	81.11	1037.04	0.85	3.84	-0.43	3.65	1.58	S22655	77.44	81.115	S21581
6	9	S18703	S18703	84.99	1040.92	1.53	4.17	-0.54	-5.85	2.67	S18703	84.99	84.99	S18703		33	9	S23059	S23059	81.34	1037.27	1.07	3.77	-0.8	-4.23	2.16	S23059	81.336	84.243	S23589
12	9	S18703	S18703	84.99	1040.92	1.41	3.88	2.32	3.14	2.49	S18703	84.99	84.99	S18703		44	9	c9.loc70	S23059	82.17	1038.1	1.48	4.04	-3.09	-6.39	3.45	S23059	81.336	84.243	S23589
8	9	c9.loc78	S18177	88.12	1044.05	1.02	3.67	2.21	-3.31	1.75	S18703	84.99	90.172	S18177		11	9	S24936	S24936	84.15	1040.08	0.66	3.97	-1.43	-3.28	1.18	S24936	84.148	84.243	S23589
23	9	c9.loc80	S27727	89.34	1045.27	1.39	4.34	1.98	-3.48	2.62	S18703	84.99	89.402	S27727		14	9	S23589	S23589	84.24	1040.17	1.39	3.86	-0.9	5.66	2.54	S24936	84.148	84.243	S23589
36	9	S13042	S13042	92.24	1048.17	2.23	3.96	-5.08	-5.3	4.69	S13042	92.24	92.24	S13042		6	9	S18703	S18703	84.99	1040.92	1.25	4.02	1.51	5.04	2.19	S18703	84.99	84.99	S18703
26	9	S27066	S27066	93.03	1048.96	0.63	3.88	-0.75	-3.22	1.12	S13042	92.24	93.035	S27066		36	9	c9.loc78	S21581	86.56	1042.49	2.16	5.62	5.18	2.12	4.54	S21581	81.115	92.24	S13042
19	9	c9.loc84	S22937	93.34	1049.27	0.71	3.87	-3	1.14	1.37	S29193	91.079	93.753	S22937		19	9	c9.loc84	S22937	93.34	1049.27	0.93	3.82	4.06	-1.28	1.79	S29193	91.079	93.753	S22937
	End			99.598	1055.53												End			99.598	1055.53
32	10	S16155	S16155	25.52	1081.05	0.83	4.05	2.68	1.98	1.71	S69585	20.072	25.524	S16155		42	10	S29325	S29325	10.98	1066.51	0.97	4.51	-4.26	-1.16	2.35	S13183	10.747	10.982	S29325
12	10	c10.loc12	S16155	26.26	1081.79	1.82	3.88	2.62	2.88	3.2	S16155	25.524	43.739	S13117		16	10	c10.loc8	S29325	13.6	1069.13	2.07	3.79	-2.91	0.03	3.37	S29325	10.982	43.739	S13117
40	10	c10.loc20	S30841	27.77	1083.3	2.01	3.97	5.42	-7.51	6.35	S21662	16.322	29.449	S30841		5	10	S30584	S30584	14.26	1069.79	1.05	4.12	0.13	-4.89	1.89	S30584	14.263	14.263	S30584
3	10	S30841	S30841	29.45	1084.98	0.99	4.15	0.37	-4.84	1.8	S30841	29.449	43.739	S13117		48	10	c10.loc10	S21662	17.77	1073.3	0.8	3.64	1.57	-1.3	1.59	S21662	16.322	25.524	S16155
42	10	S30841	S30841	29.45	1084.98	0.83	4.12	2.76	3.21	2.01	S30841	29.449	43.739	S13117		36	10	S16155	S16155	25.52	1081.05	2.25	5.62	-0.69	7.75	4.73	S30584	14.263	25.524	S16155
11	10	c10.loc34	S27461	48.26	1103.79	1.59	3.97	3.23	-0.14	2.81	S13117	43.739	51.447	S27461		4	10	c10.loc12	S30841	26.26	1081.79	2.12	3.71	2.29	6.13	3.88	S21662	16.322	29.449	S30841
14	10	S30109	S30109	53.14	1108.67	1.67	3.9	0.6	4.85	3.04	S30109	53.136	54.348	S27439		40	10	c10.loc20	S30841	27.77	1083.3	2.32	4.12	-6.49	9.04	7.3	S21662	16.322	29.449	S30841
46	10	S30109	S30109	53.14	1108.67	1.2	3.84	-2.25	-4.26	3.29	S30109	53.136	54.375	S17019		12	10	c10.loc14	S16155	28.26	1083.79	1.92	3.98	-3.28	-2.86	3.37	S16155	25.524	43.739	S13117
24	10	c10.loc50	S17019	55.6	1111.13	2.88	3.7	5.3	1.15	6.95	S17019	54.375	58.489	S13582		3	10	S30841	S30841	29.45	1084.98	1.46	3.94	-1	5.96	2.64	S30841	29.449	43.739	S13117
28	10	c10.loc50	S27439	55.6	1111.13	1.14	3.9	1.29	-4.17	2.14	S27439	54.348	58.492	S26243		13	10	c10.loc28	S13117	38.98	1094.51	1.45	3.91	-0.69	-3.42	3.79	S24785	34.209	43.739	S13117
1	10	c10.loc42	S17019	56.26	1111.79	1.95	4.12	2.31	4.88	3.49	S17019	54.375	58.489	S13582		28	10	c10.loc36	S15086	41.6	1097.13	1.04	4.35	0.44	6.22	1.95	S30841	29.449	43.055	S15086
21	10	S26243	S13582	58.49	1114.02	1.85	4.1	-2.71	4.98	4.01	S13582	58.489	58.492	S26243		2	10	c10.loc30	S13117	44.26	1099.79	1.58	3.91	-0.35	5.64	2.7	S13117	43.739	51.447	S27461
22	10	S26243	S26243	58.49	1114.02	1.71	4	2.09	-4.38	3.13	S26243	58.492	58.492	S26243		46	10	S22722	S22722	46.38	1101.91	0.81	3.18	1.9	5.59	2.24	S22722	46.376	47.348	S22716
29	10	c10.loc56	S27439	63.77	1119.3	2.26	3.9	6.07	0.72	5.59	S27439	54.348	76.674	S30848		41	10	S22722	S22722	46.38	1101.91	0.81	4.18	-3.17	-5.16	2.22	S22722	46.376	47.348	S22716
20	10	S27744	S27744	64.96	1120.49	2.82	4.09	3.98	-0.8	5.14	S27744	64.956	69.796	S27777		32	10	S28242	S28242	51.57	1107.1	0.96	4.7	-1.73	-3.97	1.98	S28242	51.569	65.555	S26354
13	10	c10.loc54	S26243	64.98	1120.51	1.44	3.88	2.88	1.96	3.76	S26243	58.492	76.674	S30848		11	10	S30109	S30109	53.14	1108.67	1.61	3.97	-3.12	2.17	2.84	S30109	53.136	54.348	S27439
34	10	c10.loc62	S23829	68.23	1123.76	2.12	3.79	4.97	1.46	4.25	S23829	66.821	69.796	S27777		14	10	S30109	S30109	53.14	1108.67	0.94	3.86	-1.46	-3.96	1.72	S30109	53.136	54.348	S27439
25	10	c10.loc64	S15512	69.6	1125.13	2.32	3.85	-2.89	-4.21	3.97	S15512	66.048	92.393	S69791		29	10	S27439	S27439	54.35	1109.88	1.61	3.85	-5.46	-1.29	4.01	S27439	54.348	76.674	S30848
16	10	S27777	S27777	69.8	1125.33	1.65	3.89	-0.78	-3.12	2.7	S27777	69.796	76.674	S30848		24	10	S17019	S17019	54.38	1109.91	3.12	3.7	-5.77	-1.26	7.51	S17019	54.375	54.375	S17019
33	10	S27777	S27777	69.8	1125.33	1.32	3.87	1.9	4.76	2.65	S27777	69.796	76.674	S30848		1	10	c10.loc42	S17019	56.26	1111.79	1.95	4.02	-1.55	-4.5	2.66	S17019	54.375	58.489	S13582
6	10	c10.loc68	S19297	82.26	1137.79	0.65	4.17	-2.16	1.62	1.14	S13294	80.177	83.712	S19297		22	10	S26243	S26243	58.49	1114.02	2.02	3.89	-1.11	6.05	3.68	S26243	58.492	58.492	S26243
9	10	c10.loc68	S69791	82.26	1137.79	1.11	3.98	2.12	-0.53	2.04	S12648	66.854	92.393	S69791		39	10	c10.loc56	S26243	61.6	1117.13	2.96	3.91	-2.6	5.92	6.96	S26243	58.492	66.048	S15512
19	10	c10.loc78	S18469	83.6	1139.13	1.45	3.87	1.37	4.44	2.78	S18469	82.103	92.393	S69791		34	10	c10.loc56	S26354	62.23	1117.76	2.29	3.64	-5.05	-5.37	4.58	S13582	58.489	65.555	S26354
35	10	c10.loc78	S69791	84.23	1139.76	4.27	3.98	6.31	-1.94	9.02	S27777	69.796	92.393	S69791		20	10	c10.loc52	S27744	62.75	1118.28	3.01	3.91	-4.65	1.39	5.48	S26243	58.492	64.956	S27744
18	10	c10.loc80	S18469	85.6	1141.13	1.18	3.96	0.23	3.56	2.09	S18469	82.103	92.393	S69791		21	10	c10.loc58	S26243	63.6	1119.13	2.4	3.88	2.6	-5.87	5.17	S26243	58.492	76.674	S30848
10	10	c10.loc74	S69791	88.26	1143.79	0.89	3.99	1.83	-2.64	1.7	S12648	66.854	92.393	S69791		17	10	S23829	S23829	66.82	1122.35	0.89	3.93	2.43	0.64	1.51	S15512	66.048	66.821	S23829
17	10	c10.loc84	S23829	89.6	1145.13	1.2	4.07	-1.24	-0.82	2.03	S23829	66.821	120.355	S19023		33	10	S27777	S27777	69.8	1125.33	1.85	3.77	-1.82	-4.95	3.7	S27777	69.796	76.674	S30848
4	10	c10.loc76	S13294	90.26	1145.79	2	3.62	-1.35	-5.37	3.66	S13294	80.177	117.377	S21178		25	10	c10.loc66	S15512	71.6	1127.13	2.05	4.01	3.07	4.54	3.51	S15512	66.048	92.393	S69791
5	10	c10.loc76	S69791	90.26	1145.79	1.03	4.19	2.61	-4.29	1.85	S19297	83.712	92.393	S69791		37	10	c10.loc70	S27777	76.23	1131.76	1.48	3.67	-4.11	-4.04	3.06	S27777	69.796	92.393	S69791
45	10	S69791	S69791	92.39	1147.92	1.89	3.82	-4.37	-8.53	7.29	S12648	66.854	92.393	S69791		9	10	c10.loc62	S12648	76.26	1131.79	0.58	3.8	-1.21	-0.78	1.07	S12648	66.854	92.393	S69791
31	10	S12744	S12744	94.97	1150.5	3.19	4.56	3.97	-1.58	6.21	S27777	69.796	94.973	S12744		35	10	c10.loc76	S69791	82.23	1137.76	2.28	3.98	-4.95	1.47	4.92	S27777	69.796	92.393	S69791
36	10	S12744	S12744	94.97	1150.5	3.55	3.96	6.77	-4.22	7.35	S69791	92.393	94.973	S12744		19	10	c10.loc78	S18469	83.6	1139.13	1.44	3.82	-2.89	-3.85	2.76	S18469	82.103	92.393	S69791
23	10	c10.loc90	S69791	95.6	1151.13	1.67	4.34	-2.91	2.29	3.14	S69791	92.393	99.685	S15265		10	10	c10.loc70	S69791	84.26	1139.79	1.14	3.89	-3.13	2.27	2.17	S12648	66.854	92.393	S69791
30	10	S19004	S19004	96.44	1151.97	7.2	3.89	8.44	-6.52	16.25	S19004	96.438	99.685	S15265		18	10	c10.loc80	S18469	85.6	1141.13	1.15	3.92	0.38	-3.79	2.04	S18469	82.103	92.393	S69791
38	10	S15265	S15265	99.69	1155.22	5.89	4.63	7.05	-2.73	11.75	S15265	99.685	106.794	S13536		45	10	c10.loc64	S69791	89.52	1145.05	2.69	3.83	3.89	11.87	10.21	S12648	66.854	92.393	S69791
48	10	S15265	S15265	99.69	1155.22	1.8	4.05	2.78	1.99	3.54	S15265	99.685	99.685	S15265		31	10	S12744	S12744	94.97	1150.5	2.15	3.84	-2.34	3.21	4.23	S27777	69.796	94.973	S12744
43	10	c10.loc92	S15265	99.77	1155.3	3.91	3.94	5.35	0.72	7.96	S15265	99.685	117.377	S21178		23	10	c10.loc90	S69791	95.6	1151.13	1.35	3.95	2	-2.4	2.55	S69791	92.393	99.685	S15265
39	10	c10.loc96	S15265	101.6	1157.13	5.7	3.8	6.16	-2.55	12.97	S15265	99.685	114.569	S13214		30	10	S19004	S19004	96.44	1151.97	5.32	4.69	-8.56	5.31	12.28	S19004	96.438	99.685	S15265
37	10	c10.loc96	S15265	102.23	1157.76	4.78	3.78	6	-5.41	9.56	S15265	99.685	120.78	S21621		38	10	S19004	S19004	96.44	1151.97	3.22	4.05	-5.74	-0.48	6.61	S19004	96.438	99.685	S15265
8	10	c10.loc90	S69791	104.26	1159.79	1.2	3.67	-1.53	3.21	2.06	S69791	92.393	117.377	S21178		43	10	S15265	S15265	99.69	1155.22	2.36	4.31	-5.51	-0.98	4.89	S15265	99.685	117.377	S21178
41	10	c10.loc106	S19023	113.77	1169.3	1.36	3.99	4.79	-0.14	3.7	S15265	99.685	120.355	S19023		8	10	c10.loc88	S69791	102.26	1157.79	0.98	4.03	0.88	-2.81	1.68	S69791	92.393	117.377	S21178
44	10	c10.loc98	S30838	114.32	1169.85	2.98	4.02	5.01	-4.42	6.83	S15265	99.685	117.856	S30838		6	10	S21014	S21014	117.38	1172.91	0.76	4.02	1.36	-3.69	1.34	S21014	117.377	117.856	S30838
2	10	S21178	S21178	117.38	1172.91	1	3.81	2.85	-0.13	1.72	S21178	117.377	117.856	S30838		7	10	S21178	S21178	117.38	1172.91	0.41	4.72	-1.95	1.63	0.72	S21178	117.377	117.856	S30838
7	10	S21178	S21178	117.38	1172.91	0.36	3.98	1.94	-1.23	0.63	S21178	117.377	117.856	S30838		26	10	S21178	S21178	117.38	1172.91	3.95	4.22	-5.96	-3.58	6.83	S21178	117.377	117.856	S30838
26	10	S21178	S21178	117.38	1172.91	3.4	3.88	4.4	3.07	5.91	S21178	117.377	117.856	S30838		27	10	S21178	S21178	117.38	1172.91	2.36	3.84	2.62	5.28	4.32	S21178	117.377	117.856	S30838
27	10	S21178	S21178	117.38	1172.91	2.15	3.84	-3.48	-3.8	3.94	S21178	117.377	117.856	S30838		44	10	S30838	S30838	117.86	1173.39	2.58	4.04	-6.72	6.36	5.94	S30838	117.856	120.652	S24063
47	10	c10.loc114	S19023	120.23	1175.76	1.05	4.54	0.8	5.64	3.3	S30838	117.856	120.355	S19023		47	10	S29516	S19023	120.36	1175.89	1.11	4.16	-0.43	-7.74	3.49	S30838	117.856	120.355	S19023
15	10	c10.loc114	S23197	130.32	1185.85	0.62	3.88	1.82	6.19	1.92	S24063	120.652	132.887	S23197		15	10	S19023	S19023	120.36	1175.89	0.47	4.76	0.05	-6.45	1.46	S19023	120.355	120.652	S24063
	End			132.887	1188.42												End			132.887	1188.42
42	11	S19212	S19212	4.58	1193	0.95	4.12	2.8	4.74	2.3	S19212	4.578	23.856	S19887		3	11	S19887	S19887	23.86	1212.28	1.66	3.94	0.76	5.92	3	S19887	23.856	31.508	S23783
44	11	S19997	S19997	5.58	1194	0.46	4.02	2.65	1.63	1.09	S19997	5.575	26.167	S12515		4	11	S19887	S19887	23.86	1212.28	0.52	3.71	2.28	-0.77	0.96	S19887	23.856	31.508	S23783
3	11	S19887	S19887	23.86	1212.28	1.41	4.15	-1.22	-4.89	2.55	S19887	23.856	31.508	S23783		16	11	S19887	S19887	23.86	1212.28	0.83	3.79	-1.85	0.29	1.37	S19887	23.856	26.167	S12515
4	11	S19887	S19887	23.86	1212.28	0.79	3.62	-2.83	1.31	1.46	S19887	23.856	31.508	S23783		17	11	S19887	S19887	23.86	1212.28	2.49	3.93	-2.24	-4.49	4.17	S19887	23.856	26.167	S12515
9	11	S19887	S19887	23.86	1212.28	2.02	3.98	3.34	-2.04	3.68	S19887	23.856	26.167	S12515		37	11	S19887	S19887	23.86	1212.28	1.77	3.67	3.3	-4.46	3.65	S19887	23.856	32.136	S13659
12	11	S19887	S19887	23.86	1212.28	1.03	3.88	2.64	-0.39	1.82	S19887	23.856	26.167	S12515		2	11	S12515	S12515	26.17	1214.59	0.58	3.91	-1.7	-2.79	1	S12515	26.167	31.508	S23783
16	11	S19887	S19887	23.86	1212.28	0.61	3.89	1.62	0.9	1.01	S19887	23.856	26.167	S12515		46	11	S12515	S12515	26.17	1214.59	2.26	3.18	-4.45	6.45	6.11	S12515	26.167	31.508	S23783
17	11	S19887	S19887	23.86	1212.28	1.86	4.07	1.6	3.47	3.13	S19887	23.856	26.167	S12515		30	11	c11.loc10	S13659	33.86	1222.28	1.38	4.69	1.85	-6.4	3.34	S13659	32.136	38.321	S23942
37	11	S19887	S19887	23.86	1212.28	1.57	3.78	-2.64	6.09	3.25	S19887	23.856	32.136	S13659		44	11	S13122	S13122	37.95	1226.37	0.72	4.04	0.68	6.76	1.69	S13122	37.948	44.971	S20326
2	11	S12515	S12515	26.17	1214.59	0.87	3.81	1.81	3.31	1.49	S12515	26.167	31.508	S23783		5	11	c11.loc18	S23942	41.86	1230.28	0.63	4.12	1.23	3.7	1.14	S23942	38.321	46.248	S13688
46	11	S12515	S12515	26.17	1214.59	1.01	3.84	3.08	-1.12	2.78	S12515	26.167	31.508	S23783		13	11	S19849	S19849	44.65	1233.07	1.04	3.91	2.21	1.58	2.73	S19849	44.651	44.651	S19849
30	11	c11.loc8	S13659	31.86	1220.28	1.21	3.89	1.18	6.14	2.94	S12515	26.167	32.136	S13659		8	11	c11.loc22	S23942	45.86	1234.28	0.82	4.03	-2.53	1.99	1.41	S23942	38.321	55.573	S19087
34	11	c11.loc2	S13659	34.13	1222.55	1.61	3.79	2.96	4.02	3.24	S13659	32.136	44.651	S19849		32	11	S20383	S20383	55.61	1244.03	0.94	4.7	-3.47	1.91	1.94	S20383	55.607	61.609	S13072
5	11	c11.loc18	S23942	41.86	1230.28	0.67	4.19	-0.32	-3.84	1.21	S23942	38.321	46.248	S13688		28	11	c11.loc32	S19087	55.86	1244.28	0.99	4.35	-0.86	4.96	1.86	S19087	55.573	61.609	S13072
13	11	S19849	S19849	44.65	1233.07	0.87	3.88	-2.37	-0.98	2.29	S19849	44.651	44.651	S19849		1	11	c11.loc36	S13072	59.86	1248.28	1.64	4.02	-0.48	4.73	2.36	S19087	55.573	61.609	S13072
35	11	S19849	S19849	44.65	1233.07	0.78	3.98	-2.51	-2.76	1.71	S23942	38.321	44.651	S19849		23	11	S13072	S13072	61.61	1250.03	1.59	3.95	-3.02	-0.59	2.99	S13072	61.609	66.695	S24081
8	11	c11.loc26	S19087	49.86	1238.28	0.63	3.67	1.83	-1.25	1.08	S23942	38.321	55.573	S19087		36	11	S13072	S13072	61.61	1250.03	2.36	5.62	0.42	8.13	4.95	S13072	61.609	66.695	S24081
32	11	S20383	S20383	55.61	1244.03	0.99	4.05	3.27	-0.19	2.04	S20383	55.607	61.609	S13072		22	11	S13072	S13072	61.61	1250.03	0.92	3.89	-2.42	2.1	1.69	S13072	61.609	61.609	S13072
1	11	S13072	S13072	61.61	1250.03	1.64	4.12	1.4	-5.21	2.94	S13072	61.609	66.695	S24081		29	11	c11.loc40	S13072	63.86	1252.28	0.95	3.85	-0.15	6.04	2.39	S13072	61.609	66.695	S24081
23	11	S13072	S13072	61.61	1250.03	1.44	4.34	2.82	1.31	2.71	S13072	61.609	66.695	S24081		42	11	S27406	S27406	67.93	1256.35	0.88	4.51	-3.83	3.94	2.13	S24081	66.695	67.932	S27406
29	11	c11.loc40	S13072	63.86	1252.28	0.97	3.9	1.39	-6.11	2.44	S13072	61.609	66.695	S24081		35	11	S12753	S12753	68.35	1256.77	0.82	3.98	2.87	3.78	1.8	S27406	67.932	68.352	S12753
28	11	c11.loc42	S24081	65.86	1254.28	0.82	3.9	0.68	-3.5	1.54	S13072	61.609	66.695	S24081		26	11	c11.loc50	S13846	73.86	1262.28	1.59	4.22	-3.65	-1.93	2.81	S27406	67.932	76.213	S13846
18	11	S27406	S27406	67.93	1256.35	0.58	3.96	-1.57	-1.07	1.03	S13072	61.609	67.932	S27406		11	11	c11.loc52	S27357	75.86	1264.28	2.33	3.97	-2.97	-0.96	4.09	S24081	66.695	80.992	S27357
27	11	S27406	S27406	67.93	1256.35	0.51	3.84	-1.35	1.69	0.95	S13087	45.398	67.932	S27406		40	11	S22154	S22154	76.86	1265.28	1.08	4.12	6.2	2.46	3.47	S22154	76.856	109.384	S28705
47	11	S27406	S27406	67.93	1256.35	1.14	4.54	4.14	0.5	3.58	S27406	67.932	67.932	S27406		31	11	c11.loc54	S13485	80.17	1268.59	0.89	3.84	1.88	0.15	1.77	S20383	55.607	92.403	S13485
48	11	c11.loc66	S12753	70.58	1259	1.19	4.05	-1.64	-2.7	2.35	S12753	68.352	76.213	S13846		39	11	c11.loc60	S22154	86.17	1274.59	0.78	3.91	0.91	2.26	1.88	S22154	76.856	101.754	S23830
11	11	c11.loc52	S27357	75.86	1264.28	1.29	3.97	2.35	2.74	2.29	S24081	66.695	80.992	S27357		15	11	c11.loc84	S19127	88.58	1277	1.74	4.76	-3.88	-5.98	5.31	S24081	66.695	94.765	S19127
26	11	c11.loc52	S13846	75.86	1264.28	1.82	3.88	4.25	1.46	3.21	S27406	67.932	76.213	S13846		43	11	S13485	S13485	92.4	1280.82	2.3	4.31	-0.12	-8.23	4.76	S22154	76.856	92.403	S13485
36	11	S22154	S22154	76.86	1265.28	1.74	3.96	5.02	3.32	3.68	S22154	76.856	101.754	S23830		20	11	S12663	S12663	92.47	1280.89	0.84	3.91	-1.23	-3.05	1.56	S12663	92.47	92.47	S12663
40	11	S22154	S22154	76.86	1265.28	1.18	3.97	-5.16	-3.43	3.78	S22154	76.856	109.384	S28705		33	11	S19127	S19127	94.76	1283.18	2.42	3.77	3.01	-4.49	4.81	S13485	92.403	94.765	S19127
21	11	c11.loc36	S12663	82.25	1270.67	2.07	4.1	4.1	-0.7	4.48	S13812	69.17	92.47	S12663		9	11	c11.loc74	S13485	97.86	1286.28	1.81	3.8	3.5	-1.51	3.31	S13485	92.403	109.913	S28908
39	11	c11.loc66	S23830	92.17	1280.59	0.58	3.8	-1.29	-3.27	1.4	S22154	76.856	101.754	S23830		25	11	c11.loc76	S23830	99.86	1288.28	1.3	4.01	2.85	3.85	2.24	S19127	94.765	101.754	S23830
43	11	S13485	S13485	92.4	1280.82	1.72	3.94	-1.01	4.96	3.58	S22154	76.856	92.403	S13485		47	11	c11.loc74	S27406	100.17	1288.59	1.18	4.16	-5.32	-2.32	3.7	S27406	67.932	67.932	S27406
20	11	S12663	S12663	92.47	1280.89	0.91	4.09	1.27	2.74	1.69	S12663	92.47	92.47	S12663		21	11	c11.loc54	S23830	100.25	1288.67	1.24	3.88	-2.8	-3.24	2.71	S12663	92.47	101.754	S23830
31	11	S12663	S12663	92.47	1280.89	0.92	4.56	-2.23	-0.77	1.83	S12663	92.47	92.47	S12663		24	11	S23830	S23830	101.75	1290.17	1.06	3.7	4.04	-0.04	2.62	S23830	101.754	101.754	S23830
33	11	S19127	S19127	94.76	1283.18	1.71	3.87	-3.91	3.7	3.42	S13485	92.403	94.765	S19127		7	11	c11.loc80	S23830	103.86	1292.28	0.83	4.72	1.76	3.24	1.45	S23830	101.754	109.913	S28908
15	11	c11.loc94	S19127	98.58	1287	2.1	3.88	3.26	7.95	6.37	S19127	94.765	109.913	S28908		18	11	c11.loc60	S28908	106.25	1294.67	1.56	3.92	1.96	-3.72	2.76	S23830	101.754	109.913	S28908
25	11	c11.loc76	S23830	99.86	1288.28	1.88	3.85	-3.26	-2.23	3.23	S19127	94.765	101.754	S23830		45	11	S28908	S28908	109.91	1298.33	2.66	3.83	-8.38	-6.28	10.1	S12663	92.47	109.913	S28908
24	11	S23830	S23830	101.75	1290.17	1.19	3.7	-3.84	-0.73	2.93	S23830	101.754	101.754	S23830		48	11	S17851	S17851	110.63	1299.05	0.29	3.64	-0.48	1.03	0.58	S17851	110.628	110.628	S17851
7	11	c11.loc80	S23830	103.86	1292.28	1.08	3.98	-1.82	-3.71	1.89	S23830	101.754	109.913	S28908		41	11	S17851	S17851	110.63	1299.05	2.92	4.18	-3.16	9.95	7.78	S17851	110.628	111.29	S13990
22	11	c11.loc76	S17851	107.51	1295.93	0.6	4	-2.3	0.01	1.11	S23830	101.754	110.628	S17851		12	11	S30981	S30981	113.62	1302.04	1.41	3.98	-1.96	3.87	2.49	S20592	110.169	113.624	S30981
45	11	S28908	S28908	109.91	1298.33	1.39	3.82	5.63	3.4	5.41	S12663	92.47	109.913	S28908		34	11	S30981	S30981	113.62	1302.04	1.83	3.64	-3.13	-5.5	3.68	S12802	111.997	113.624	S30981
41	11	S17851	S17851	110.63	1299.05	3.43	3.99	4.17	-8.78	9.08	S17851	110.628	111.29	S13990		6	11	S30981	S30981	113.62	1302.04	0.46	4.02	0.26	-3.89	0.81	S20592	110.169	113.624	S30981
6	11	S30981	S30981	113.62	1302.04	0.87	4.17	0.16	4.81	1.53	S20592	110.169	113.624	S30981		14	11	S30981	S30981	113.62	1302.04	1.25	3.86	-2.87	2.9	2.29	S20592	110.169	113.624	S30981
14	11	S30981	S30981	113.62	1302.04	1.26	3.9	2.62	-2.55	2.3	S20592	110.169	113.624	S30981		27	11	S24429	S24429	115.55	1303.97	0.6	3.84	2.27	0.79	1.12	S30981	113.624	115.554	S24429
19	11	S30981	S30981	113.62	1302.04	0.78	3.87	1.47	3.37	1.5	S17851	110.628	113.624	S30981		38	11	S24429	S24429	115.55	1303.97	2.8	4.05	-3.11	5.23	5.77	S12802	111.997	115.554	S24429
38	11	S24429	S24429	115.55	1303.97	2.85	4.63	3.38	-6.19	5.87	S12802	111.997	115.554	S24429		19	11	c11.loc86	S15351	117.51	1305.93	1.08	3.82	-1.61	-4.44	2.08	S16145	115.974	117.934	S15351
10	11	S15351	S15351	117.93	1306.35	1.14	3.99	0.29	-4.83	2.17	S16145	115.974	117.934	S15351		10	11	S15351	S15351	117.93	1306.35	1	3.89	-0.24	5.17	1.91	S16145	115.974	117.934	S15351
	End			124.238	1312.65												End			124.238	1312.65
7	12	S15461	S15461	5.17	1317.82	1.6	3.98	-3.74	-1.79	2.78	S15461	5.167	6.175	S21312		7	12	S15461	S15461	5.17	1317.82	2.16	4.72	4.52	1.12	3.74	S15461	5.167	6.175	S21312
34	12	S16563	S16563	6.17	1318.82	1.4	3.79	3.27	-4.62	2.82	S16563	6.175	6.175	S16563		34	12	S16563	S16563	6.17	1318.82	1.19	3.64	-3.77	5.65	2.41	S16563	6.175	6.175	S16563
44	12	S13064	S13064	6.75	1319.4	0.98	4.02	3.91	1.74	2.3	S16563	6.175	6.751	S13064		44	12	S13064	S13064	6.75	1319.4	1.95	4.04	-6.58	-3.69	4.52	S16563	6.175	6.751	S13064
3	12	S20499	S20499	7.16	1319.81	1.54	4.15	-3.14	-2.97	2.79	S21312	6.175	7.162	S20499		3	12	S20499	S20499	7.16	1319.81	1.69	3.94	3.55	4.34	3.05	S21312	6.175	7.162	S20499
4	12	S20499	S20499	7.16	1319.81	1.19	3.62	2.5	-3.5	2.19	S21312	6.175	7.162	S20499		4	12	S20499	S20499	7.16	1319.81	1.12	3.71	-1.94	4.89	2.07	S21312	6.175	7.162	S20499
30	12	S18941	S17989	9.74	1322.39	2.04	3.89	5.5	1.89	4.9	S17989	9.737	9.743	S18941		30	12	S18941	S17989	9.74	1322.39	1.58	4.69	-4.28	-3.02	3.82	S17989	9.737	9.743	S18941
35	12	S17989	S17989	9.74	1322.39	1.01	3.98	2.36	4.4	2.21	S17989	9.737	9.743	S18941		35	12	S17989	S17989	9.74	1322.39	1.08	3.98	-2.96	-4.65	2.36	S17989	9.737	9.743	S18941
19	12	S18051	S18051	9.8	1322.45	1.5	3.87	1.42	4.28	2.87	S18941	9.743	9.802	S18051		19	12	S18941	S17989	9.74	1322.39	1.75	3.82	-1.4	-6.08	3.34	S17989	9.737	9.743	S18941
43	12	S19794	S19794	10.77	1323.42	0.89	3.94	2.75	1.27	1.87	S19794	10.766	17.478	S15316		8	12	S17989	S17989	9.74	1322.39	0.95	4.03	0.8	4.96	1.63	S17989	9.737	9.802	S18051
16	12	c12.loc8	S23407	14.18	1326.83	1.36	3.89	-1.29	3	2.23	S19794	10.766	15.72	S23407		1	12	S17989	S17989	9.74	1322.39	0.33	4.02	1.07	3.8	1.05	S17989	9.737	9.802	S18051
26	12	S23180	S23180	14.62	1327.27	1.59	3.88	3.4	1.92	2.81	S19794	10.766	14.621	S23180		12	12	c12.loc6	S17989	13.16	1325.81	1.07	3.98	0.74	-3.86	1.89	S17989	9.737	17.478	S15316
12	12	c12.loc8	S15316	15.16	1327.81	1.45	3.88	-0.66	3.86	2.55	S17989	9.737	17.478	S15316		26	12	S23180	S23180	14.62	1327.27	0.85	4.22	-2.28	-1.86	1.51	S19794	10.766	14.621	S23180
36	12	c12.loc10	S19794	16.75	1329.4	1.22	3.96	-4.46	2.26	2.59	S19794	10.766	26.913	S12632		23	12	S23180	S23180	14.62	1327.27	0.34	3.95	1.91	1.07	0.65	S18051	9.802	14.621	S23180
27	12	S15593	S15593	18.08	1330.73	0.56	3.84	-2.13	-1	1.04	S15593	18.079	31.367	S23325		16	12	S23407	S23407	15.72	1328.37	1.69	3.79	1.8	-2.83	2.76	S23407	15.72	15.72	S23407
42	12	S12632	S12632	26.91	1339.56	0.91	4.12	-3.64	-0.16	2.2	S15593	18.079	26.913	S12632		43	12	S15316	S15316	17.48	1330.13	0.84	4.31	-1.04	-4.58	1.77	S15316	17.478	18.079	S15593
33	12	c12.loc32	S24882	37.17	1349.82	1.83	3.87	-2.16	-4.71	3.66	S24882	31.715	42.707	S13327		27	12	S15593	S15593	18.08	1330.73	0.96	3.84	2.81	1.19	1.78	S15593	18.079	31.367	S23325
6	12	c12.loc34	S13253	39.17	1351.82	0.9	4.17	0.4	-2.77	1.58	S23407	15.72	49.406	S13253		15	12	S15593	S15593	18.08	1330.73	0.83	4.76	1.35	7.35	2.57	S15593	18.079	26.913	S12632
11	12	c12.loc36	S13253	43.16	1355.81	1.18	3.97	-1.09	2.24	2.09	S24882	31.715	49.406	S13253		41	12	S15593	S15593	18.08	1330.73	1.16	4.18	2.03	-7.17	3.17	S15593	18.079	49.406	S13253
18	12	c12.loc40	S13253	45.17	1357.82	0.99	3.96	-0.4	3.75	1.76	S19986	33.449	49.406	S13253		42	12	S12632	S12632	26.91	1339.56	1.68	4.51	5.44	1.19	4.03	S15593	18.079	26.913	S12632
2	12	c12.loc46	S13253	51.17	1363.82	1.11	3.81	-1.4	-4.05	1.9	S13253	49.406	55.638	S12573		25	12	S12632	S12632	26.91	1339.56	1.32	4.01	2.16	-5.2	2.28	S15593	18.079	26.913	S12632
22	12	c12.loc46	S13706	51.17	1363.82	1.26	4	1.11	-3.8	2.31	S13253	49.406	52.74	S13706		33	12	c12.loc30	S24882	35.17	1347.82	1.7	3.77	2.97	4.54	3.4	S24882	31.715	42.707	S13327
15	12	S13706	S13706	52.74	1365.39	0.48	3.88	-2.98	3.43	1.49	S13706	52.74	52.74	S13706		6	12	c12.loc32	S13253	37.17	1349.82	0.82	4.02	0.07	2.38	1.44	S23407	15.72	49.406	S13253
8	12	S12573	S12573	55.64	1368.29	0.87	3.67	3.03	-0.56	1.49	S12573	55.638	57.757	S29330		39	12	c12.loc32	S13327	38.17	1350.82	2.61	3.91	-3.89	-2.37	6.16	S23407	15.72	42.707	S13327
46	12	S12786	S12786	56.14	1368.79	2.51	3.84	-4.71	-2.02	6.77	S12786	56.137	57.757	S29330		11	12	c12.loc36	S13253	43.16	1355.81	1.91	3.97	2.21	-2.71	3.36	S24882	31.715	49.406	S13253
21	12	c12.loc52	S25200	57.17	1369.82	1.21	4.1	-0.41	-4.37	2.64	S13253	49.406	60.962	S25200		18	12	c12.loc40	S13253	45.17	1357.82	1.35	3.92	1.06	-4.67	2.39	S19986	33.449	49.406	S13253
25	12	S12770	S12770	58.6	1371.25	0.59	3.85	-1.87	0.79	1.02	S25340	57.767	58.603	S12770		22	12	S13253	S13253	49.41	1362.06	1.8	3.89	-1.34	4.48	3.29	S13253	49.406	49.406	S13253
10	12	S13558	S13558	60.28	1372.93	0.97	3.99	1.54	3.37	1.85	S12573	55.638	60.281	S13558		36	12	c12.loc46	S13253	52.75	1365.4	1.04	5.62	2.57	-3.23	2.21	S13253	49.406	56.137	S12786
48	12	c12.loc62	S28782	67.17	1379.82	3.92	4.05	0.6	6.03	7.55	S28782	62.138	74.864	S20464		21	12	c12.loc50	S13253	55.17	1367.82	1.64	3.88	-0.46	6.67	3.57	S13253	49.406	60.962	S25200
40	12	S13230	S13230	70.79	1383.44	1.59	3.97	-4.96	6.25	5.06	S13230	70.79	70.79	S13230		10	12	S13558	S13558	60.28	1372.93	0.92	3.89	-1.46	-3.58	1.76	S12573	55.638	60.281	S13558
9	12	c12.loc64	S13230	71.16	1383.81	1.33	3.98	2.6	2.06	2.44	S13230	70.79	74.864	S20464		9	12	S13558	S13558	60.28	1372.93	1.93	3.8	-2.36	-3.85	3.52	S12573	55.638	60.281	S13558
28	12	c12.loc66	S13230	71.17	1383.82	2.7	3.9	1.31	6.41	4.99	S13230	70.79	74.864	S20464		46	12	S69584	S69584	61.15	1373.8	1.96	3.18	4.36	5.2	5.32	S25200	60.962	61.154	S69584
24	12	c12.loc66	S13230	72.18	1384.83	1.13	3.7	-3.27	1.95	2.79	S13230	70.79	74.864	S20464		40	12	S13230	S13230	70.79	1383.44	1.21	4.12	6.04	-5.3	3.87	S13230	70.79	70.79	S13230
31	12	c12.loc30	S12743	72.71	1385.36	1.13	4.56	2.19	-1.1	2.25	S28782	62.138	78.391	S12743		28	12	S13230	S13230	70.79	1383.44	2.09	4.35	-0.23	-7.74	3.88	S13230	70.79	70.79	S13230
5	12	S20464	S20464	74.86	1387.51	0.91	4.19	2.33	-3.16	1.64	S28782	62.138	74.864	S20464		14	12	S13230	S13230	70.79	1383.44	2.15	3.86	-4.54	-1.6	3.9	S13230	70.79	70.79	S13230
13	12	S20464	S20464	74.86	1387.51	1.12	3.88	1.31	4	2.94	S13230	70.79	74.864	S20464		48	12	c12.loc66	S20464	71.17	1383.82	2.57	3.64	-0.07	-4.63	5.02	S28782	62.138	74.864	S20464
39	12	S20464	S20464	74.86	1387.51	2.74	3.8	-4.91	-2.14	6.46	S13230	70.79	74.864	S20464		24	12	c12.loc66	S13230	72.18	1384.83	1.41	3.7	3.78	-1.83	3.47	S13230	70.79	74.864	S20464
47	12	S13666	S13666	75.59	1388.24	1.13	4.54	-2.94	5.51	3.55	S13666	75.586	75.586	S13666		5	12	S20464	S20464	74.86	1387.51	0.72	4.12	-1.52	3.55	1.3	S28782	62.138	74.864	S20464
45	12	c12.loc72	S13666	78.17	1390.82	1.24	3.82	-1.78	8.87	4.84	S13666	75.586	81.355	S29977		47	12	S13666	S13666	75.59	1388.24	1.06	4.16	4.76	-3.42	3.33	S13666	75.586	75.586	S13666
23	12	S12743	S12743	78.39	1391.04	1.01	4.34	2.65	-0.62	1.91	S13230	70.79	78.391	S12743		31	12	c12.loc34	S12743	76.71	1389.36	1.55	3.84	-3.03	0.23	3.07	S28782	62.138	78.391	S12743
32	12	c12.loc72	S19562	78.75	1391.4	4.29	4.05	4.11	7.4	8.55	S19562	78.391	81.355	S29977		45	12	c12.loc72	S13666	78.17	1390.82	0.73	3.83	3.3	-6.83	2.88	S13666	75.586	81.355	S29977
14	12	S13717	S13717	87.36	1400.01	2	3.9	3.82	-0.23	3.63	S13717	87.357	95.438	S13638		32	12	c12.loc74	S29977	80.75	1393.4	4.4	4.7	-2.89	-7.54	8.76	S19562	78.391	81.355	S29977
41	12	S13717	S13717	87.36	1400.01	0.97	3.99	4.29	-1.23	2.66	S13717	87.357	87.357	S13717		2	12	S13717	S13717	87.36	1400.01	0.95	3.91	2.98	1.68	1.63	S13717	87.357	106.142	S16458
38	12	c12.loc84	S13717	90.17	1402.82	1.06	4.63	-3.5	1.11	2.22	S13717	87.357	101.092	S13770		29	12	S13717	S13717	87.36	1400.01	1.22	3.85	5.36	0.88	3.06	S13717	87.357	106.142	S16458
17	12	c12.loc94	S13770	100.17	1412.82	0.63	4.07	0.95	2.32	1.07	S13024	89.379	101.092	S13770		38	12	c12.loc88	S13717	94.17	1406.82	2.26	4.05	4.2	-0.55	4.68	S13717	87.357	101.092	S13770
29	12	c12.loc94	S16458	100.17	1412.82	1.31	3.9	-4.81	0.35	3.28	S13717	87.357	106.142	S16458		17	12	c12.loc94	S13770	100.17	1412.82	0.55	3.93	-0.77	-2.73	0.94	S13024	89.379	101.092	S13770
37	12	S13770	S13770	101.09	1413.74	0.75	3.78	-1.97	3.67	1.56	S13717	87.357	101.092	S13770		37	12	S13770	S13770	101.09	1413.74	0.82	3.67	1.56	-3.53	1.71	S13717	87.357	101.092	S13770
1	12	S29289	S29289	109.65	1422.3	0.33	4.12	0.44	-3.6	0.6	S29289	109.648	109.648	S29289		13	12	c12.loc96	S16458	105.8	1418.45	0.91	3.91	-2.22	1.65	2.39	S13770	101.092	106.142	S16458
20	12	S29289	S29289	109.65	1422.3	0.89	4.09	0.53	-3.83	1.65	S29289	109.648	109.648	S29289		20	12	S29289	S29289	109.65	1422.3	0.75	3.91	-1.88	3.9	1.39	S29289	109.648	109.648	S29289
	End			120.498	1433.15												End			120.498	1433.15
10	13	S31019	S31019	5.14	1438.29	1.24	3.99	0.08	5.27	2.36	S31019	5.145	5.145	S31019		10	13	S23969	S23969	5.69	1438.84	0.85	3.89	0.83	-5.43	1.62	S23969	5.688	12.508	S30879
19	13	S23969	S23969	5.69	1438.84	1.75	3.87	-2.65	-4.2	3.34	S23969	5.688	10.117	S13670		19	13	c13.loc2	S23969	7.14	1440.29	1.56	3.82	2.41	4.14	2.99	S23969	5.688	10.117	S13670
47	13	S23969	S23969	5.69	1438.84	1.39	4.54	-2.08	5.78	4.35	S23969	5.688	5.688	S23969		47	13	S23969	S23969	5.69	1438.84	1.34	4.16	1.02	-8.61	4.19	S23969	5.688	5.688	S23969
37	13	c13.loc2	S31019	7.14	1440.29	2.01	3.78	-3.58	-5.05	4.14	S31019	5.145	10.117	S13670		37	13	c13.loc2	S31019	7.14	1440.29	2.38	3.67	3.4	5.77	4.88	S31019	5.145	10.117	S13670
16	13	S13670	S13670	10.12	1443.27	0.95	3.89	0.07	2.91	1.56	S13670	10.117	12.508	S30879		16	13	c13.loc12	S30976	17.14	1450.29	0.86	3.79	-0.55	-2.33	1.41	S30529	13.084	19.157	S30976
28	13	c13.loc6	S23007	11.14	1444.29	0.85	3.9	1.62	-3.01	1.6	S31019	5.145	15.035	S23007		28	13	c13.loc8	S23007	13.14	1446.29	1.15	4.35	-2.5	4.19	2.16	S31019	5.145	15.035	S23007
7	13	c13.loc6	S30529	11.69	1444.84	1.13	3.98	0.78	-4.77	1.97	S13670	10.117	13.084	S30529		7	13	S18476	S18476	40.04	1473.19	1.29	4.72	-0.9	-5.16	2.25	S28790	36.736	40.041	S18476
6	13	c13.loc2	S30529	12.12	1445.27	0.96	4.17	0.76	-4.47	1.69	S13670	10.117	13.084	S30529		6	13	S29729	S29729	18.38	1451.53	0.75	4.02	-1.05	3.8	1.32	S29729	18.376	19.184	S13737
45	13	S23007	S23007	15.04	1448.19	0.87	3.82	-5.62	2.31	3.42	S23007	15.035	18.376	S29729		45	13	c13.loc34	S18476	39.14	1472.29	1.16	3.83	6.44	-2.64	4.54	S28790	36.736	40.041	S18476
23	13	S13737	S13737	19.18	1452.33	1.79	4.34	-3.26	-1.04	3.36	S29729	18.376	19.184	S13737		23	13	S13737	S13737	19.18	1452.33	2.19	3.95	3.81	2.18	4.1	S29729	18.376	19.184	S13737
33	13	S27443	S27443	20.08	1453.23	0.51	3.87	-1.14	-2.45	1.03	S30976	19.157	20.084	S27443		33	13	c13.loc94	S28583	99.14	1532.29	0.48	3.77	0.59	3.01	0.97	S28583	91.631	107.33	S16098
29	13	S12652	S12652	21	1454.15	1.42	3.9	5.48	2.02	3.55	S12652	20.999	36.67	S28342		29	13	S23007	S23007	15.04	1448.19	1.04	3.85	-4.17	4.95	2.61	S23007	15.035	20.084	S27443
32	13	S22795	S22795	31	1464.15	1.62	4.05	4.2	2.6	3.32	S12718	29.632	31.005	S22795		32	13	c13.loc40	S15606	50.12	1483.27	0.61	4.7	-1.32	3.62	1.26	S15606	49.876	51.896	S30597
3	13	S17146	S17146	34.58	1467.73	2.23	4.15	1.68	-5.98	4.01	S16503	33.927	34.581	S17146		3	13	S17146	S17146	34.58	1467.73	1.94	3.94	-2.72	5.63	3.5	S16503	33.927	34.581	S17146
39	13	S17514	S28711	34.84	1467.99	0.85	3.8	-2.68	0.62	2.05	S17146	34.581	34.843	S28711		39	13	c13.loc66	S21322	71.69	1504.84	1.67	3.91	2.07	-3.31	3.99	S21322	69.328	75.921	S13529
18	13	S17633	S17633	35.44	1468.59	2.52	3.96	-3.11	-3.01	4.42	S17633	35.44	35.44	S17633		18	13	S28342	S28342	36.67	1469.82	2.21	3.92	4.06	3.13	3.88	S28342	36.67	36.67	S28342
2	13	c13.loc30	S28711	35.69	1468.84	1.2	3.81	-2.8	-1.54	2.06	S28711	34.843	36.67	S28342		2	13	c13.loc30	S28711	35.69	1468.84	1.46	3.91	3.4	2.46	2.5	S28711	34.843	36.67	S28342
5	13	S28342	S28342	36.67	1469.82	1.35	4.19	-0.25	-5.89	2.42	S28342	36.67	36.67	S28342		5	13	S28342	S28342	36.67	1469.82	1.14	4.12	-0.15	5.31	2.05	S28342	36.67	36.67	S28342
4	13	S28790	S28790	36.74	1469.89	0.89	3.62	0.73	-4.16	1.65	S28790	36.736	40.041	S18476		4	13	S28711	S17514	34.84	1467.99	1.72	3.71	-1.83	5.44	3.16	S17146	34.581	34.843	S17514
34	13	S28790	S28790	36.74	1469.89	0.76	3.79	2.68	2.6	1.54	S28790	36.736	45.033	S12810		34	13	c13.loc72	S20828	82.12	1515.27	1.41	3.64	2.46	6.09	2.84	S13416	78.335	85.177	S20828
30	13	c13.loc32	S29709	37.14	1470.29	1.09	3.89	-0.87	5.52	2.65	S29709	36.697	40.041	S18476		30	13	c13.loc32	S29709	37.14	1470.29	1.09	4.69	0.65	-5.29	2.65	S29709	36.697	40.041	S18476
12	13	c13.loc34	S18476	39.14	1472.29	1.61	3.88	1.28	2.89	2.83	S28790	36.736	40.041	S18476		12	13	c13.loc34	S18476	39.14	1472.29	1.3	3.98	-1	-3.2	2.29	S28790	36.736	40.041	S18476
26	13	c13.loc34	S18476	39.14	1472.29	1.46	3.88	-0.25	-4.91	2.58	S28790	36.736	40.041	S18476		26	13	c13.loc18	S22795	23.14	1456.29	1.51	4.22	3.27	-1.52	2.67	S30879	12.508	31.005	S22795
41	13	S12810	S12810	45.03	1478.18	1.49	3.99	-5.05	-2.27	4.05	S18476	40.041	45.033	S12810		41	13	S12810	S12810	45.03	1478.18	1.43	4.18	6.35	3.71	3.89	S18476	40.041	45.033	S12810
46	13	S12810	S12810	45.03	1478.18	2.46	3.84	-2.95	-5.32	6.64	S18476	40.041	45.033	S12810		46	13	c13.loc64	S18333	74.12	1507.27	3.6	3.18	6.09	-5.16	9.56	S21322	69.328	76.682	S18333
22	13	c13.loc42	S12810	47.15	1480.3	1.3	4	1.92	2.43	2.39	S12810	45.033	49.32	S20248		22	13	c13.loc84	S28583	89.15	1522.3	0.79	3.89	-1.28	-2.58	1.46	S20828	85.177	91.631	S28583
20	13	S15606	S15606	49.88	1483.03	2.25	4.09	-1.36	-4.54	4.12	S15606	49.876	50.707	S19284		20	13	S15606	S15606	49.88	1483.03	1.62	3.91	0.38	5.14	2.99	S15606	49.876	50.707	S19284
25	13	S15606	S15606	49.88	1483.03	0.89	3.85	1.72	3.21	1.54	S15606	49.876	50.707	S19284		25	13	S14640	S14640	100.61	1533.76	1.33	4.01	1.93	6.36	2.29	S14640	100.61	100.61	S14640
8	13	c13.loc48	S29998	53.69	1486.84	2.17	3.67	-0.85	5.4	3.69	S29998	52.218	57.817	S19896		8	13	S28583	S28583	91.63	1524.78	1.58	4.03	4.29	-1.09	2.7	S18333	76.682	91.631	S28583
9	13	S24542	S24542	61.35	1494.5	1.48	3.98	3.18	-0.37	2.71	S19896	57.817	61.354	S24542		9	13	S17633	S17633	35.44	1468.59	0.65	3.8	-0.46	-3.2	1.2	S17633	35.44	35.44	S17633
1	13	S17362	S17362	68.7	1501.85	1.79	4.12	4.11	-2.64	3.21	S20004	68.55	68.704	S17362		1	13	c13.loc60	S20004	65.69	1498.84	1.79	4.02	-3.92	0.63	2.73	S19896	57.817	68.55	S20004
24	13	S21322	S21322	69.33	1502.48	1.27	3.7	-0.23	-6.06	3.13	S21322	69.328	69.328	S21322		24	13	S21322	S21322	69.33	1502.48	0.87	3.7	0.71	4.61	2.15	S21322	69.328	69.328	S21322
40	13	c13.loc50	S18951	70.99	1504.14	0.81	3.97	1.74	6.39	2.61	S21322	69.328	71.893	S18951		40	13	c13.loc52	S18951	72.99	1506.14	0.73	4.12	1.51	-6.94	2.36	S18951	71.893	75.485	S20003
42	13	c13.loc68	S18951	73.14	1506.29	2.09	4.12	-4.04	4.58	4.99	S18951	71.893	75.921	S13529		42	13	c13.loc24	S22795	29.14	1462.29	2.84	4.51	4.27	-5.84	6.72	S22261	21.97	31.005	S22795
48	13	S13481	S13481	74.54	1507.69	3.32	4.05	-4.11	0.55	6.43	S13481	74.541	74.541	S13481		48	13	c13.loc68	S24946	73.15	1506.3	2.88	3.64	3.46	0.1	5.6	S21322	69.328	73.652	S24946
35	13	S13416	S13416	78.33	1511.48	1.42	3.98	0.92	-6.77	3.1	S13529	75.921	78.335	S13416		35	13	S13416	S13416	78.33	1511.48	0.81	3.98	0.94	4.84	1.78	S13529	75.921	78.335	S13416
44	13	S13416	S13416	78.33	1511.48	1.83	4.02	-4.65	-3.47	4.25	S18333	76.682	78.335	S13416		44	13	S13416	S13416	78.33	1511.48	2.56	4.04	7.42	5.33	5.9	S18333	76.682	78.335	S13416
15	13	c13.loc84	S13416	89.69	1522.84	0.66	3.88	-2.9	2.76	2.05	S13416	78.335	116.894	S16970		15	13	c13.loc20	S22261	25.69	1458.84	0.85	4.76	4.3	-1.28	2.63	S22261	21.97	40.041	S18476
21	13	S28583	S28583	91.63	1524.78	2.73	4.1	3.7	4.59	5.87	S20828	85.177	91.631	S28583		21	13	S28583	S28583	91.63	1524.78	2.29	3.88	-3.87	-4.48	4.94	S20828	85.177	91.631	S28583
36	13	c13.loc88	S14640	98.12	1531.27	0.94	3.96	-2.63	3.69	2	S28583	91.631	100.61	S14640		36	13	c13.loc88	S14640	98.12	1531.27	1.16	5.62	2.95	-2.32	2.47	S28583	91.631	100.61	S14640
38	13	S17941	S17941	98.45	1531.6	1.2	4.63	2.27	4.62	2.51	S28583	91.631	98.455	S17941		38	13	c13.loc32	S12810	42.12	1475.27	1.37	4.05	2.35	0	2.87	S28790	36.736	45.033	S12810
13	13	c13.loc94	S15624	99.14	1532.29	1.75	3.88	1.72	-3.89	4.55	S20828	85.177	108.822	S15624		13	13	S15606	S15606	49.88	1483.03	1.41	3.91	1.8	-3.19	3.68	S15606	49.876	50.707	S19284
31	13	S14640	S14640	100.61	1533.76	2.67	4.56	3.39	-3.75	5.23	S14640	100.61	100.61	S14640		31	13	S14640	S14640	100.61	1533.76	2.42	3.84	-4.05	3.59	4.75	S14640	100.61	100.61	S14640
27	13	c13.loc88	S14640	103.03	1536.18	1.93	3.84	3.41	-1.53	3.55	S14640	100.61	107.33	S16098		27	13	c13.loc88	S14640	103.03	1536.18	2.62	3.84	-4.53	0.63	4.79	S14640	100.61	107.33	S16098
43	13	c13.loc88	S14640	103.03	1536.18	0.61	3.94	0.81	3.28	1.29	S14640	100.61	118.256	S12820		43	13	c13.loc26	S18476	41.03	1474.18	0.92	4.31	2.59	-2.9	1.93	S18476	40.041	45.033	S12810
14	13	c13.loc98	S20362	103.14	1536.29	2.45	3.9	-3.26	3.24	4.43	S20362	102.161	107.33	S16098		14	13	c13.loc100	S16098	105.14	1538.29	2.95	3.86	3.51	-4.58	5.31	S20362	102.161	107.33	S16098
17	13	c13.loc100	S15624	105.14	1538.29	1	4.07	2.2	-1.73	1.7	S18951	71.893	108.822	S15624		17	13	c13.loc92	S15624	97.14	1530.29	0.71	3.93	-0.88	1.68	1.21	S18951	71.893	108.822	S15624
11	13	S16098	S16098	107.33	1540.48	1.59	3.97	0.61	-4.1	2.81	S16098	107.33	107.33	S16098		11	13	S17362	S17362	68.7	1501.85	1.73	3.97	-0.19	-4.78	3.05	S20004	68.55	68.704	S17362
	End			120.028	1553.18												End			120.028	1553.18
7	14	S14645	S14645	3.28	1556.46	0.7	3.98	1.73	2.68	1.23	S14645	3.28	3.28	S14645		7	14	S14645	S14645	3.28	1556.46	0.77	4.72	-1.61	-3.2	1.35	S14645	3.28	3.28	S14645
34	14	S14645	S14645	3.28	1556.46	1.46	3.79	-4.2	-0.97	2.94	S14645	3.28	3.28	S14645		17	14	S14645	S14645	3.28	1556.46	2.26	3.93	0.85	4.25	3.8	S14645	3.28	3.28	S14645
1	14	S28907	S28907	5.48	1558.66	1.06	4.12	1.56	-4.57	1.91	S12950	4.936	5.481	S28907		4	14	S14645	S14645	3.28	1556.46	0.42	3.71	0.9	3.44	0.78	S14645	3.28	3.28	S14645
15	14	S12531	S12531	11.51	1564.69	0.64	3.88	4.64	2.22	1.99	S28907	5.481	11.514	S12531		18	14	S12950	S12950	4.94	1558.12	1	3.92	2.5	1.14	1.78	S12950	4.936	5.481	S28907
46	14	S30533	S30533	13.1	1566.28	3.4	3.84	-5.56	-2.46	9.05	S30533	13.099	22.673	S13675		1	14	S28907	S28907	5.48	1558.66	1.06	4.02	-1.3	3.67	1.62	S12950	4.936	5.481	S28907
17	14	c14.loc10	S14645	13.28	1566.46	2.78	4.07	-0.3	-3.74	4.65	S14645	3.28	35.521	S27267		34	14	c14.loc6	S14645	9.28	1562.46	1.91	3.64	4.54	6.34	3.83	S14645	3.28	22.673	S13675
43	14	c14.loc8	S30533	13.48	1566.66	2.38	3.94	1.92	-5.54	4.93	S30533	13.099	22.673	S13675		36	14	c14.loc6	S14645	9.28	1562.46	1.25	5.62	-1.44	5.18	2.65	S14645	3.28	22.673	S13675
5	14	c14.loc12	S30438	15.28	1568.46	1.28	4.19	-1.15	-5.43	2.29	S30533	13.099	15.332	S30438		20	14	c14.loc2	S13527	9.88	1563.06	0.62	3.91	-0.47	4.73	1.15	S26530	7.882	10.429	S13527
20	14	c14.loc8	S12531	15.88	1569.06	2.36	4.09	-2.58	-2.81	4.32	S12531	11.514	38.37	S12772		26	14	c14.loc8	S30533	12.94	1566.12	0.31	4.22	-0.16	1.9	0.55	S12950	4.936	13.099	S30533
32	14	S16822	S16822	21.73	1574.91	2.36	4.05	5.25	-1.46	4.8	S16822	21.727	22.673	S13675		46	14	S30533	S30533	13.1	1566.28	3.45	3.18	8.16	-0.43	9.18	S30533	13.099	22.673	S13675
39	14	S16822	S16822	21.73	1574.91	0.52	3.8	-1.56	2.33	1.26	S16822	21.727	22.673	S13675		43	14	S30533	S30533	13.1	1566.28	1.62	4.31	-1.89	6.1	3.38	S30533	13.099	22.673	S13675
21	14	S13675	S13675	22.67	1575.85	1.39	4.1	3.77	0.06	3.03	S16822	21.727	22.673	S13675		31	14	c14.loc10	S30438	14.94	1568.12	0.82	3.84	0.89	2.31	1.64	S30533	13.099	15.332	S30438
11	14	c14.loc20	S25149	23.28	1576.46	1.34	3.97	0.44	3.61	2.37	S14645	3.28	35.521	S25149		5	14	S30438	S30438	15.33	1568.51	1.55	4.12	0.86	5.9	2.77	S30533	13.099	15.332	S30438
13	14	c14.loc22	S16822	26.27	1579.45	1.01	3.88	0.13	-3.8	2.65	S16822	21.727	35.521	S25149		6	14	S21725	S21725	15.62	1568.8	0.88	4.02	3.13	3.18	1.55	S21725	15.619	21.727	S16822
25	14	c14.loc22	S15148	26.94	1580.12	1.89	3.85	2.38	4.29	3.24	S16822	21.727	27.381	S15148		28	14	S16822	S16822	21.73	1574.91	1.07	4.35	-2.56	5.64	2.01	S16822	21.727	25.48	S20676
8	14	S15148	S15148	27.38	1580.56	0.65	3.67	2.23	1.94	1.12	S20676	25.48	27.381	S15148		21	14	S13675	S13675	22.67	1575.85	1.1	3.88	-3.94	-2.5	2.41	S16822	21.727	22.673	S13675
28	14	S25149	S25149	35.52	1588.7	1.69	3.9	1.27	-5.48	3.15	S15148	27.381	35.521	S25149		25	14	S15148	S15148	27.38	1580.56	0.81	4.01	-1.22	-4.38	1.4	S16822	21.727	27.381	S15148
40	14	c14.loc26	S27267	36.43	1589.61	0.57	3.97	-0.73	-5.7	1.84	S27267	35.521	45.456	S30049		38	14	c14.loc22	S15148	33.89	1587.07	1.05	4.05	1.89	1.71	2.2	S15148	27.381	46.828	S13280
16	14	S13280	S13280	46.83	1600.01	2.35	3.89	-2.34	2.69	3.82	S13280	46.828	53.921	S24811		40	14	c14.loc28	S27267	38.43	1591.61	0.73	4.12	2.28	6.24	2.36	S27267	35.521	45.456	S30049
27	14	c14.loc44	S13280	48.94	1602.12	2.81	3.84	-3.99	0.9	5.12	S13280	46.828	53.921	S24811		35	14	S30571	S30571	39.39	1592.57	1.23	3.98	1.74	6.25	2.69	S30571	39.387	40.026	S20559
38	14	c14.loc38	S13280	49.89	1603.07	0.46	4.63	1.03	-3.19	0.97	S13280	46.828	53.921	S24811		15	14	c14.loc40	S21725	43.28	1596.46	1.97	4.76	-3.18	1.64	5.98	S21725	15.619	85.48	S19846
41	14	c14.loc48	S24479	53.48	1606.66	1.88	3.99	2.51	5.49	5.08	S20559	40.026	63.481	S24479		16	14	S13280	S13280	46.83	1600.01	3.43	3.79	2.99	-2.26	5.52	S13280	46.828	53.921	S24811
29	14	S24811	S24811	53.92	1607.1	0.71	3.9	3.79	-1.54	1.79	S13280	46.828	53.921	S24811		27	14	c14.loc44	S13280	48.94	1602.12	4.43	3.84	5.48	-2.79	7.96	S13280	46.828	53.921	S24811
30	14	S12954	S12954	54.51	1607.69	1.09	3.89	-4.45	1.47	2.65	S12954	54.505	56.343	S28773		42	14	c14.loc46	S29138	51.48	1604.66	2.14	4.51	5.41	0.07	5.11	S15148	27.381	64.391	S29138
36	14	S12954	S12954	54.51	1607.69	1.72	3.96	-4.09	-3.38	3.63	S12954	54.505	55.5	S23311		24	14	c14.loc50	S24114	53.28	1606.46	1.04	3.7	-1.03	4.54	2.57	S13280	46.828	56.097	S24114
44	14	c14.loc50	S24479	55.48	1608.66	0.95	4.02	-0.05	4.56	2.23	S13280	46.828	63.481	S24479		32	14	S24811	S24811	53.92	1607.1	1.45	4.7	-0.22	-6.67	2.98	S27267	35.521	53.921	S24811
2	14	S24114	S24114	56.1	1609.28	2.22	3.81	-4.38	-0.43	3.77	S24114	56.097	64.715	S23278		30	14	S12954	S12954	54.51	1607.69	1.14	4.69	4.79	0.37	2.77	S12954	54.505	56.343	S28773
47	14	c14.loc52	S12842	57.48	1610.66	1.34	4.54	2.83	-4.43	4.19	S12772	38.37	64.211	S12842		2	14	S12954	S12954	54.51	1607.69	2	3.91	4.03	-2.29	3.4	S12954	54.505	55.785	S26137
24	14	c14.loc56	S24114	59.28	1612.46	0.88	3.7	0.87	-3.61	2.18	S24114	56.097	65.173	S23319		41	14	c14.loc50	S24479	55.48	1608.66	1.21	4.18	-0.31	-6.27	3.3	S20559	40.026	63.481	S24479
37	14	c14.loc54	S16333	59.48	1612.66	0.82	3.78	1.85	3.94	1.71	S16333	58.479	63.481	S28451		11	14	S26963	S26963	55.5	1608.68	1.24	3.97	1.25	-3.17	2.2	S13280	46.828	55.501	S26963
3	14	c14.loc58	S23278	61.28	1614.46	1.72	4.15	0.82	-4.89	3.11	S24114	56.097	64.715	S23278		47	14	c14.loc52	S12842	57.48	1610.66	1.13	4.16	-2.21	6.7	3.55	S12772	38.37	64.211	S12842
19	14	c14.loc58	S12842	61.28	1614.46	0.79	3.87	0.38	3.18	1.52	S16335	57.31	64.211	S12842		37	14	c14.loc52	S16335	57.48	1610.66	0.91	3.67	-2.11	-4.39	1.9	S16335	57.31	58.479	S16333
45	14	S24479	S24479	63.48	1616.66	0.58	3.82	3.57	-3.95	2.3	S15148	27.381	63.481	S24479		3	14	c14.loc58	S23278	61.28	1614.46	1.78	3.94	-0.79	6.86	3.21	S24114	56.097	64.715	S23278
6	14	S12842	S12842	64.21	1617.39	0.9	4.17	-3.14	1.25	1.58	S24114	56.097	64.211	S12842		29	14	S24479	S24479	63.48	1616.66	0.77	3.85	-3.52	-2.34	1.94	S16333	58.479	63.481	S24479
31	14	S29138	S29138	64.39	1617.57	0.59	4.56	1.65	1.28	1.18	S24479	63.481	64.391	S29138		8	14	S12842	S12842	64.21	1617.39	0.28	4.03	-1.61	-2.47	0.48	S24114	56.097	64.211	S12842
48	14	S29138	S29138	64.39	1617.57	0.41	4.05	0.02	-2.8	0.82	S29138	64.391	64.391	S29138		19	14	S12842	S12842	64.21	1617.39	1.31	3.82	-2.35	-4.74	2.51	S16335	57.31	64.211	S12842
4	14	S23278	S23278	64.72	1617.9	0.63	3.62	-2.46	0.81	1.17	S23278	64.715	64.715	S23278		22	14	S12842	S12842	64.21	1617.39	1.48	3.89	-3.03	-0.1	2.71	S12842	64.211	64.211	S12842
18	14	S23278	S23278	64.72	1617.9	1.42	3.96	2.96	1.28	2.51	S23278	64.715	73.942	S29660		44	14	S23319	S23319	65.17	1618.35	1.2	4.04	-0.52	-7.67	2.81	S12842	64.211	65.173	S23319
35	14	S23319	S23319	65.17	1618.35	1.22	3.98	1.66	-5.21	2.66	S29138	64.391	65.173	S23319		33	14	S23319	S23319	65.17	1618.35	1.47	3.77	0.34	5.12	2.95	S29138	64.391	65.173	S23319
10	14	c14.loc64	S23278	67.28	1620.46	1.87	3.99	1.44	-4.41	3.54	S23278	64.715	73.942	S29660		48	14	c14.loc64	S29138	67.28	1620.46	0.6	3.64	0.7	1.4	1.19	S29138	64.391	80.364	S14625
33	14	c14.loc56	S23319	67.89	1621.07	1.18	3.87	-0.25	-5.18	2.38	S23319	65.173	80.364	S14625		10	14	c14.loc66	S23278	69.28	1622.46	1.97	3.89	-0.69	5.16	3.72	S23278	64.715	73.942	S29660
42	14	c14.loc66	S29138	71.48	1624.66	1.59	4.12	-4.46	1.43	3.82	S29138	64.391	85.48	S19846		13	14	S14625	S14625	80.36	1633.54	0.95	3.91	0.41	-3.65	2.5	S13166	75.973	80.364	S14625
26	14	S15529	S15529	81.19	1634.37	0.4	3.88	1.22	-2.1	0.71	S15529	81.186	81.186	S15529		9	14	c14.loc78	S18652	81.28	1634.46	1.37	3.8	1.68	-2.45	2.51	S29660	73.942	86.181	S18652
9	14	c14.loc78	S18652	81.28	1634.46	0.96	3.98	-1.24	2.52	1.77	S29660	73.942	86.181	S18652		39	14	S19846	S19846	85.48	1638.66	0.35	3.91	2.06	1.48	0.85	S19846	85.48	85.48	S19846
22	14	S19846	S19846	85.48	1638.66	2.41	4	-4.04	-1.05	4.38	S19846	85.48	85.48	S19846		12	14	S18652	S18652	86.18	1639.36	1.26	3.98	2.42	-2.87	2.22	S29660	73.942	86.181	S18652
12	14	S18652	S18652	86.18	1639.36	1.32	3.88	-2.27	2.8	2.33	S29660	73.942	86.181	S18652		45	14	S20502	S20502	89.97	1643.15	0.51	3.83	3.96	-2.38	2.02	S20502	89.965	89.965	S20502
23	14	S20502	S20502	89.97	1643.15	2.6	4.34	1.84	4.58	4.85	S20502	89.965	96.758	S13657		23	14	S20502	S20502	89.97	1643.15	2.25	3.95	-0.51	-5.38	4.21	S20502	89.965	96.758	S13657
14	14	S13657	S13657	96.76	1649.94	1.45	3.9	-3.35	-1.09	2.65	S13657	96.758	96.758	S13657		14	14	S13657	S13657	96.76	1649.94	1.22	3.86	3.75	-0.89	2.23	S13657	96.758	96.758	S13657
	End			108.175	1661.36												End			108.175	1661.36
15	15	S13233	S13233	11.99	1673.35	2.84	3.88	8.71	1.73	8.51	S13414	9.972	11.991	S13233		16	15	S13236	S13236	5.66	1667.02	3.32	3.79	-2.09	-3.84	5.35	S13236	5.655	9.972	S13414
16	15	c15.loc8	S13233	13.66	1675.02	2.45	3.89	2.51	2.41	3.98	S13233	11.991	17.013	S30937		22	15	c15.loc2	S13236	7.66	1669.02	0.79	3.89	2.42	-1.12	1.46	S13236	5.655	11.991	S13233
44	15	c15.loc2	S13233	13.99	1675.35	4.59	4.02	7.29	-2.57	10.32	S13233	11.991	17.013	S30937		15	15	S13233	S13233	11.99	1673.35	2.16	4.76	-7.76	-4	6.54	S13414	9.972	11.991	S13233
18	15	S30937	S30937	17.01	1678.37	3.78	3.96	4.08	-2.41	6.55	S29319	14.796	17.013	S30937		43	15	S13233	S13233	11.99	1673.35	0.72	4.31	1.77	-4.15	1.52	S13233	11.991	11.991	S13233
19	15	S30937	S30937	17.01	1678.37	2.75	3.87	3.72	3.55	5.2	S29319	14.796	17.013	S30937		46	15	c15.loc2	S13233	13.99	1675.35	1.61	3.18	-4.91	-2.11	4.39	S13233	11.991	18.773	S19601
45	15	c15.loc6	S24423	17.99	1679.35	1.12	3.82	6.23	2.18	4.39	S24423	15.584	20.634	S23939		18	15	S30937	S30937	17.01	1678.37	2.7	3.92	-4.55	1.88	4.72	S29319	14.796	17.013	S30937
4	15	S19601	S19601	18.77	1680.12	2.45	3.62	-4.81	-1.22	4.47	S19601	18.773	18.773	S19601		19	15	S30937	S30937	17.01	1678.37	1.8	3.82	-3.38	-3.52	3.44	S29319	14.796	17.013	S30937
7	15	S19601	S19601	18.77	1680.12	2.43	3.98	-4.29	2.37	4.2	S19601	18.773	18.773	S19601		21	15	S30937	S30937	17.01	1678.37	1.69	3.88	-4.46	0.11	3.67	S29319	14.796	17.013	S30937
17	15	S19601	S19601	18.77	1680.12	6.09	4.07	4.55	-1.5	9.9	S30937	17.013	18.773	S19601		45	15	c15.loc6	S24423	17.99	1679.35	2.48	3.83	-9.14	-5.93	9.45	S24423	15.584	20.634	S23939
13	15	c15.loc8	S20164	18.81	1680.16	4.25	3.88	4.55	-2.73	10.7	S30937	17.013	19.799	S20164		4	15	S19601	S19601	18.77	1680.12	2.62	3.71	4.82	1.72	4.77	S19601	18.773	18.773	S19601
14	15	S20164	S20164	19.8	1681.15	0.82	3.9	0.06	-3.72	1.51	S20164	19.799	20.352	S23044		7	15	S19601	S19601	18.77	1680.12	2.48	4.72	4.45	-4.24	4.28	S19601	18.773	18.773	S19601
20	15	S20164	S20164	19.8	1681.15	3.79	4.09	3.51	-4.35	6.85	S20164	19.799	20.352	S23044		17	15	S19601	S19601	18.77	1680.12	5.59	3.93	-5.19	1.16	9.13	S30937	17.013	18.773	S19601
22	15	S20164	S20164	19.8	1681.15	1.15	4	2.22	2.86	2.11	S20164	19.799	19.799	S20164		31	15	S19601	S19601	18.77	1680.12	1.01	3.84	2.19	2.24	2.01	S29319	14.796	18.773	S19601
25	15	S20164	S20164	19.8	1681.15	1.24	3.85	2.65	-2.37	2.14	S20164	19.799	20.352	S23044		13	15	c15.loc8	S20164	18.81	1680.16	5.051	3.91	-4.701	1.68	2.58	S30937	17.013	19.799	S20164
33	15	S20164	S20164	19.8	1681.15	1.73	3.87	4.52	-0.69	3.46	S20164	19.799	20.352	S23044		20	15	c15.loc14	S20164	19.66	1681.02	2.28	3.91	-3.48	3.82	4.18	S30937	17.013	19.799	S20164
1	15	S20329	S20329	20.04	1681.39	2.41	4.12	-5.72	-1.63	4.29	S19601	18.773	20.044	S20329		44	15	S20164	S20164	19.8	1681.15	3.02	4.04	-8.47	0.53	6.92	S20164	19.799	20.352	S23044
21	15	S23044	S23044	20.35	1681.7	1.94	4.1	4.23	3.17	4.2	S20164	19.799	20.352	S23044		25	15	S20164	S20164	19.8	1681.15	0.69	4.01	-2.45	2.72	1.2	S20164	19.799	20.352	S23044
6	15	c15.loc4	S20329	22.77	1684.12	2.51	4.17	-2.81	-6.98	4.35	S20329	20.044	36.23	S18043		34	15	c15.loc10	S19601	19.97	1681.33	0.4	3.64	1.55	-2.95	0.82	S19601	18.773	31.257	S12650
48	15	c15.loc14	S12650	25.99	1687.35	1.38	4.05	2.1	2.88	2.73	S23939	20.634	31.257	S12650		1	15	S20329	S20329	20.04	1681.39	2.41	4.02	5.5	1.18	4.74	S19601	18.773	20.044	S20329
28	15	c15.loc28	S12650	28	1689.36	2.67	3.9	3.4	-3.25	4.93	S19601	18.773	31.257	S12650		6	15	c15.loc6	S20329	24.77	1686.12	2.21	4.02	3.02	5.84	3.84	S20329	20.044	36.23	S18043
37	15	c15.loc18	S12650	29.99	1691.35	0.47	3.78	-2.31	-2.13	0.98	S18734	27.2	31.257	S12650		33	15	S18734	S18734	27.2	1688.56	1.25	3.77	-2.74	-2.02	2.51	S18734	27.2	27.2	S18734
8	15	c15.loc12	S18043	30.77	1692.12	0.59	3.67	-1.91	-2.02	1.02	S19601	18.773	36.23	S18043		48	15	c15.loc16	S12650	27.99	1689.35	1.58	3.64	-1.75	-2.53	3.11	S23939	20.634	31.257	S12650
29	15	S18043	S18043	36.23	1697.59	2.69	3.9	5.77	6.45	6.62	S18043	36.23	36.23	S18043		37	15	c15.loc16	S18734	27.99	1689.35	0.92	3.67	1.88	3.92	1.92	S18734	27.2	31.257	S12650
46	15	S18043	S18043	36.23	1697.59	1.7	3.84	3.5	3.1	4.63	S18043	36.23	36.23	S18043		28	15	S12650	S12650	31.26	1692.62	1.77	4.35	-4.36	3.4	3.3	S12650	31.257	33.181	S19462
23	15	S13472	S13472	40	1701.36	0.8	4.34	1.85	-3.14	1.52	S13472	39.996	54.942	S12757		30	15	S12650	S12650	31.26	1692.62	0.83	4.69	0.75	6.26	2.02	S12650	31.257	33.181	S18096
32	15	S13472	S13472	40	1701.36	1.84	4.05	3.73	3.96	3.76	S13472	39.996	47.811	S19643		8	15	c15.loc14	S18043	32.77	1694.12	0.53	4.03	1.61	1.79	0.91	S19601	18.773	36.23	S18043
40	15	S13472	S13472	40	1701.36	1.5	3.97	5.46	5.06	4.78	S13472	39.996	47.811	S19643		14	15	c15.loc36	S12650	36	1697.36	0.98	3.86	0.35	-4.42	1.8	S12650	31.257	47.811	S19643
42	15	S13472	S13472	40	1701.36	3.75	4.12	5.73	-4.61	8.78	S13472	39.996	53.775	S23257		29	15	S18043	S18043	36.23	1697.59	2.13	3.85	-5.97	-6.03	5.28	S18043	36.23	36.23	S18043
10	15	c15.loc36	S19643	41.66	1703.02	0.86	3.99	2.53	0.8	1.64	S12650	31.257	47.811	S19643		23	15	S13472	S13472	40	1701.36	0.6	3.95	0.42	2.81	1.14	S13472	39.996	54.942	S12757
31	15	c15.loc36	S19643	45.97	1707.33	0.55	4.56	1.86	-1.08	1.1	S13472	39.996	47.811	S19643		40	15	S13472	S13472	40	1701.36	2.15	4.12	-6.87	-8.44	6.78	S13472	39.996	47.811	S19643
35	15	S19643	S19643	47.81	1709.16	0.61	3.98	1.38	-3.53	1.34	S13472	39.996	47.811	S19643		42	15	S13472	S13472	40	1701.36	2.65	4.51	-6.05	4.62	6.29	S13472	39.996	53.775	S23257
2	15	c15.loc34	S12757	52.77	1714.12	0.98	3.81	-2.15	-3.27	1.68	S19643	47.811	54.942	S12757		10	15	c15.loc36	S19643	41.66	1703.02	1.01	3.89	-2.74	-0.79	1.93	S12650	31.257	47.811	S19643
3	15	S12757	S12757	54.94	1716.3	0.5	4.15	-2.34	0.82	0.91	S18043	36.23	54.942	S12757		32	15	c15.loc32	S19643	43.99	1705.35	1.48	4.7	-1.25	-3.85	3.04	S13472	39.996	47.811	S19643
41	15	S20598	S20598	56.54	1717.89	1.44	3.99	1.55	7.65	3.92	S12757	54.942	56.542	S20598		3	15	c15.loc26	S18043	44.77	1706.12	0.37	3.94	1.73	-2.85	0.68	S18043	36.23	54.942	S12757
9	15	c15.loc60	S30960	65.66	1727.02	2.32	3.98	-3.38	-2.82	4.22	S13017	61.142	66.033	S30960		2	15	c15.loc34	S12757	52.77	1714.12	1.4	3.91	1.68	4.82	2.39	S19643	47.811	54.942	S12757
30	15	c15.loc54	S13017	65.99	1727.35	0.88	3.89	-2.11	4.41	2.14	S13017	61.142	71.204	S17258		41	15	S20598	S20598	56.54	1717.89	1.47	4.18	-2.01	-8.91	4	S12757	54.942	56.542	S20598
47	15	S26609	S26609	69.69	1731.05	1.74	4.54	2.1	7.39	5.41	S26609	69.692	69.692	S26609		9	15	c15.loc60	S30960	65.66	1727.02	3.22	3.8	4.08	3.24	5.8	S13017	61.142	66.033	S30960
26	15	c15.loc70	S17258	70	1731.36	2.7	3.88	-3.9	-2.79	4.72	S26616	68.056	71.204	S17258		26	15	c15.loc70	S17258	70	1731.36	1.99	4.22	2.83	4.6	3.5	S26616	68.056	71.204	S17258
11	15	S29088	S29088	74.81	1736.16	1.56	3.97	-2.95	-1.61	2.76	S29088	74.805	75.942	S24165		12	15	S24165	S24165	75.94	1737.3	1.93	3.98	1.23	-4.61	3.39	S26118	74.805	75.942	S24165
12	15	S24165	S24165	75.94	1737.3	3	3.88	-1.67	5.32	5.21	S29088	74.805	75.942	S24165		38	15	S23462	S23462	76.6	1737.95	1.17	4.05	-0.72	-5	2.45	S23462	76.596	76.864	S25412
36	15	S24165	S24165	75.94	1737.3	1.83	3.96	-0.25	8.66	3.86	S17258	71.204	75.942	S24165		36	15	S25412	S25412	76.86	1738.21	2.03	5.62	-1.09	-8.35	4.27	S23462	76.596	76.864	S25412
27	15	S23462	S23462	76.6	1737.95	1.4	3.84	2.56	2.52	2.59	S23462	76.596	76.864	S25412		35	15	S26496	S26496	78.62	1739.97	0.91	3.98	3.37	0.05	1.99	S22807	77.485	78.621	S26496
38	15	S23462	S23462	76.6	1737.95	1.12	4.63	0.51	5.49	2.35	S23462	76.596	76.864	S25412		11	15	S12764	S12764	79.33	1740.68	1.16	3.97	2.19	1.08	2.06	S28449	78.712	79.332	S12764
24	15	S12764	S12764	79.33	1740.68	1.51	3.7	1.29	-5.62	3.71	S12764	79.332	79.332	S12764		24	15	S12764	S12764	79.33	1740.68	1.52	3.7	-2.58	5.69	3.73	S12764	79.332	79.332	S12764
5	15	S24664	S24664	81.62	1742.97	2.19	4.19	5.39	1.56	3.89	S24664	81.618	81.618	S24664		39	15	S22581	S22581	80.37	1741.72	0.49	3.91	-1.9	2.95	1.19	S13504	79.266	80.371	S22581
43	15	S20392	S20392	85.88	1747.24	0.81	3.94	2.83	-0.6	1.7	S20392	85.879	89.738	S14616		47	15	S12560	S26609	81.1	1742.45	0.84	4.16	-2.99	-5.9	2.65	S26609	69.692	69.692	S26609
34	15	S13067	S13067	88.47	1749.83	0.73	3.79	-1.1	-3.84	1.48	S20392	85.879	88.471	S13067		5	15	S24664	S24664	81.62	1742.97	2.97	4.12	-5.62	-2.01	5.24	S24664	81.618	81.618	S24664
39	15	c15.loc82	S25725	93.99	1755.35	0.5	3.8	0.71	3.15	1.21	S13902	92.366	94.148	S25725		27	15	S24563	S24563	82.28	1743.63	0.86	3.84	-2.14	1.71	1.6	S24563	82.277	86.323	S30768
	End			99.883	1761.24												End			99.883	1761.24
47	16	S13518	S13518	4.91	1766.15	1.77	4.54	4.11	4.67	5.5	S13518	4.908	4.908	S13518		29	16	S13518	S13518	4.91	1766.15	1.47	4.16	1.13	-7.12	3.67	S13518	4.908	11.145	S17354
43	16	S29518	S29518	8.18	1769.42	0.67	3.94	1.31	3.13	1.41	S13518	4.908	8.184	S29518		15	16	S29518	S29518	8.18	1769.42	1.74	4.31	3.41	-10.88	5.31	S13518	4.908	8.184	S29518
21	16	c16.loc12	S18129	14.34	1775.58	1.62	4.1	-2.17	-4.68	3.52	S18129	11.362	23.094	S20030		21	16	c16.loc12	S18129	14.34	1775.58	1.7	3.88	1.64	6.9	3.69	S18129	11.362	23.094	S20030
2	16	S19964	S19964	23.8	1785.04	0.61	3.81	-2.48	-0.29	1.05	S19964	23.797	34.782	S18948		48	16	c16.loc20	S19964	22.34	1783.58	1.07	3.91	0.28	-2.76	2.12	S18129	11.362	23.797	S19964
44	16	S20706	S20706	25.35	1786.59	1.38	4.02	2.61	5.6	3.22	S20706	25.347	25.437	S13285		43	16	S13888	S13888	24.37	1785.61	1.54	4.04	-4.54	-0.88	3.22	S20030	23.094	24.374	S13888
16	16	c16.loc26	S13369	30.91	1792.15	1.35	3.89	0.18	2.99	2.21	S13369	26.428	42.078	S27483		32	16	S13285	S13285	25.44	1786.68	0.69	3.79	-2.85	2.14	1.43	S13285	25.437	26.428	S13369
41	16	S18464	S18464	31.14	1792.38	1.52	3.99	5.19	-1.04	4.13	S15515	27.938	31.143	S18464		41	16	S18464	S18464	31.14	1792.38	1.57	4.18	-5.52	3.42	4.26	S15515	27.938	31.143	S18464
40	16	c16.loc30	S18948	32.34	1793.58	1.12	3.97	-5.51	2.19	3.59	S13369	26.428	34.782	S18948		40	16	c16.loc32	S18948	34.34	1795.58	0.4	4.12	3.83	-0.29	1.3	S13369	26.428	34.782	S18948
36	16	c16.loc22	S15515	33.14	1794.38	2.31	3.96	1.67	7.32	4.85	S15515	27.938	41.631	S13499		28	16	S18948	S18948	34.78	1796.02	3.04	5.62	-2.75	-7.23	5.6	S13369	26.428	34.782	S18948
28	16	S18948	S18948	34.78	1796.02	2.29	3.9	1.82	5.96	4.25	S13369	26.428	34.782	S18948		34	16	S18948	S18948	34.78	1796.02	1.31	4.35	1.49	-7.46	2.65	S15515	27.938	34.782	S18948
34	16	S18948	S18948	34.78	1796.02	1.54	3.79	-2.25	5.09	3.1	S15515	27.938	34.782	S18948		38	16	c16.loc30	S30843	38.18	1799.42	1.09	3.64	-1.38	3.35	2.29	S30843	35.443	41.631	S13499
24	16	c16.loc14	S21448	37.09	1798.33	0.79	3.7	2.07	-2.37	1.96	S13369	26.428	43.042	S21448		13	16	S13499	S13499	41.63	1802.87	0.68	3.7	1.84	-0.27	1.79	S13369	26.428	41.631	S13499
38	16	c16.loc30	S30843	38.18	1799.42	1.92	4.63	2.94	-5.1	3.99	S30843	35.443	41.631	S13499		22	16	S12516	S12516	41.81	1803.05	0.67	4.05	-2.05	-2.29	1.24	S12516	41.814	41.814	S12516
37	16	S12516	S12516	41.81	1803.05	0.97	3.78	-1.33	-4.68	2.02	S13499	41.631	41.814	S12516		1	16	S26978	S26978	44.52	1805.76	1.96	3.67	-3.28	4.53	3.61	S17309	44.281	44.521	S26978
31	16	S12789	S12789	42.36	1803.6	1.2	4.56	-2.68	-0.82	2.38	S12789	42.358	66.003	S13908		4	16	S26978	S26978	44.52	1805.76	1.51	3.84	-3.12	4.21	2.78	S12516	41.814	44.521	S26978
1	16	S26978	S26978	44.52	1805.76	1.96	4.12	3.87	-3.01	3.5	S17309	44.281	44.521	S26978		23	16	S26978	S26978	44.52	1805.76	1.09	4.02	-1.44	-3.67	2.06	S21448	43.042	44.521	S26978
4	16	S26978	S26978	44.52	1805.76	0.93	3.62	2.14	-3.6	1.72	S12516	41.814	44.521	S26978		42	16	S26978	S26978	44.52	1805.76	0.56	3.71	3.1	-1.41	1.36	S27483	42.078	44.521	S26978
23	16	S26978	S26978	44.52	1805.76	1.23	4.34	1.96	3.31	2.32	S21448	43.042	44.521	S26978		46	16	S28839	S28839	46.66	1807.9	1.02	3.95	-1.85	7.4	2.81	S28839	46.657	47.273	S14327
22	16	c16.loc44	S25499	46.34	1807.58	0.79	4	-0.79	3.09	1.46	S21448	43.042	48.983	S25499		24	16	S25110	S25110	46.68	1807.92	1.01	3.89	-0.34	-5.09	2.5	S25110	46.675	46.675	S25110
46	16	S28839	S28839	46.66	1807.9	0.48	3.84	-0.45	-3.1	1.33	S28839	46.657	47.273	S14327		8	16	S15042	S15042	47.3	1808.54	1.85	3.18	-4.09	3.02	3.15	S15042	47.299	51.413	S21493
35	16	S15042	S15042	47.3	1808.54	1.73	3.98	2.74	-5.21	3.76	S15042	47.299	48.983	S25499		11	16	c16.loc46	S21493	50.91	1812.15	3.26	3.98	-3.42	3.32	5.67	S25499	48.983	51.413	S21493
11	16	S25499	S25499	48.98	1810.22	2.71	3.97	3.72	-2.4	4.74	S28839	46.657	48.983	S25499		3	16	S21493	S21493	51.41	1812.65	3.29	3.97	-2.59	7.01	5.86	S15042	47.299	51.413	S21493
3	16	S21493	S21493	51.41	1812.65	3.27	4.15	3.03	-5.96	5.82	S15042	47.299	51.413	S21493		10	16	S21493	S21493	51.41	1812.65	2.12	3.94	-4.85	-0.43	4	S25499	48.983	51.413	S21493
8	16	S21493	S21493	51.41	1812.65	1.56	3.67	3.94	0.79	2.66	S15042	47.299	51.413	S21493		14	16	S21493	S21493	51.41	1812.65	2	4.03	-4.23	0.55	3.63	S25499	48.983	51.413	S21493
10	16	S21493	S21493	51.41	1812.65	2.25	3.99	5.12	-0.15	4.24	S25499	48.983	51.413	S21493		26	16	S21493	S21493	51.41	1812.65	1.47	3.89	-3.8	-3.28	2.6	S15042	47.299	51.413	S21493
14	16	c16.loc50	S13754	54.91	1816.15	3.2	3.9	4.7	-2.79	5.75	S21493	51.413	57.697	S13754		6	16	S27390	S27390	58.39	1819.63	1.71	3.86	-4.96	0.19	2.98	S27390	58.386	71.559	S29884
32	16	c16.loc54	S25499	56.34	1817.58	0.84	4.05	-0.63	-4.35	1.74	S25499	48.983	66.003	S13908		27	16	S27390	S27390	58.39	1819.63	0.98	4.7	1.87	-2.78	1.82	S27390	58.386	62.957	S20133
9	16	S13754	S13754	57.7	1818.94	3.25	3.98	4.49	0.27	5.86	S13754	57.697	60.927	S13698		9	16	S13908	S13908	66	1827.24	3.34	3.8	-4.81	0.34	6.01	S13698	60.927	66.003	S13908
6	16	S27390	S27390	58.39	1819.63	1.46	4.17	4.29	-0.29	2.55	S27390	58.386	71.559	S29884		45	16	S13908	S13908	66	1827.24	0.34	4.02	3.94	0.8	1.35	S25499	48.983	66.003	S13908
48	16	S13908	S13908	66	1827.24	0.97	4.05	-1.34	-2.96	1.92	S13908	66.003	66.003	S13908		12	16	S13910	S13910	67.48	1828.72	3.36	3.64	-4.67	0.34	5.82	S13908	66.003	67.482	S13910
12	16	S13910	S13910	67.48	1828.72	3.91	3.88	4.5	0.43	6.74	S13908	66.003	67.482	S13910		33	16	S13910	S13910	67.48	1828.72	2.43	3.98	-0.78	-6.98	4.83	S27503	66.848	67.482	S13910
33	16	S13910	S13910	67.48	1828.72	1.28	3.87	0.37	5.24	2.57	S27503	66.848	67.482	S13910		7	16	c16.loc60	S29884	68.18	1829.42	3.04	3.77	-1.84	6.72	5.22	S27390	58.386	71.559	S29884
26	16	S14377	S14377	67.89	1829.13	0.55	3.88	1.37	2.77	0.98	S27503	66.848	67.895	S14377		35	16	c16.loc62	S29884	70.18	1831.42	2.24	4.22	-4.88	-0.91	4.84	S27503	66.848	71.559	S29884
7	16	S29884	S29884	71.56	1832.8	3.91	3.98	1.83	-7.09	6.67	S29884	71.559	72.476	S20273		18	16	S20109	S20109	73.9	1835.14	1.47	4.72	2.07	-5.05	2.6	S20109	73.898	77.398	S22916
18	16	S29884	S29884	71.56	1832.8	1.44	3.96	-0.59	4.04	2.55	S29884	71.559	72.476	S20273		30	16	c16.loc72	S20273	74.34	1835.58	1.19	3.92	-5.01	-1.29	2.89	S20273	72.476	76.614	S13640
5	16	c16.loc64	S20273	72.18	1833.42	2.39	4.19	-4.41	4.1	4.24	S29884	71.559	72.476	S20273		25	16	S22916	S22916	77.4	1838.64	2.12	4.12	1.15	-7.05	3.63	S22916	77.398	78.968	S20695
27	16	S20109	S20109	73.9	1835.14	1.19	3.84	-0.42	-3.81	2.2	S20109	73.898	78.968	S20695		37	16	c16.loc70	S13640	78.18	1839.42	0.94	3.84	2.38	-3.66	1.96	S13640	76.614	85.577	S14365
42	16	S22992	S22992	76.21	1837.45	0.38	4.12	0.72	3.03	0.93	S14377	67.895	76.212	S22992		17	16	c16.loc74	S22916	78.91	1840.15	2.5	4.51	0.79	-4.91	4.19	S22916	77.398	85.577	S14365
13	16	S13640	S13640	76.61	1837.85	0.88	3.88	2.51	-1.33	2.32	S20273	72.476	76.614	S13640		44	16	S20455	S20455	81.41	1842.65	1.31	3.91	6.05	1.33	3.06	S13910	67.482	81.413	S20455
15	16	S22916	S22916	77.4	1838.64	1.14	3.88	-5.47	-4.74	3.51	S22916	77.398	86.807	S16233		5	16	c16.loc74	S20695	82.18	1843.42	2.07	4.76	3.02	-5.61	3.68	S20695	78.968	87.383	S16235
25	16	S22916	S22916	77.4	1838.64	2.23	3.85	-1.23	5.46	3.82	S22916	77.398	78.968	S20695		16	16	S14365	S14365	85.58	1846.82	1.02	4.01	-0.33	-2.8	1.68	S14365	85.577	85.841	S16239
45	16	S20695	S20695	78.97	1840.21	0.54	3.82	0.82	-5.96	2.14	S20695	78.968	81.413	S20455		39	16	S14365	S14365	85.58	1846.82	1.2	3.83	-1.1	4.27	2.88	S14365	85.577	86.807	S16233
30	16	S17922	S17922	80.79	1842.03	1.16	3.89	2.85	4.6	2.82	S13640	76.614	80.794	S17922		31	16	S16233	S16233	86.81	1848.05	1.62	4.69	-2.94	-0.5	3.21	S16233	86.807	87.383	S16235
17	16	c16.loc76	S22916	80.91	1842.15	2.04	4.07	-0.56	4.58	3.43	S22916	77.398	85.577	S14365		2	16	S21405	S21405	86.82	1848.06	0.84	3.93	1.9	3.22	1.44	S20695	78.968	86.821	S21405
39	16	S14365	S14365	85.58	1846.82	0.73	3.8	1.11	-3.91	1.76	S14365	85.577	86.807	S16233		47	16	S13687	S13518	88.5	1849.74	0.99	3.91	-3.19	6.04	3.12	S13518	4.908	4.908	S13518
29	16	S16233	S16233	86.81	1848.05	1.43	3.9	-4.34	-4.57	3.57	S16233	86.807	87.383	S16235		36	16	S13656	S13656	88.93	1850.17	0.89	3.85	2.76	4.86	1.9	S13656	88.929	88.929	S13656
19	16	S13656	S13656	88.93	1850.17	1.48	3.87	2.47	4.19	2.83	S13656	88.929	88.929	S13656		19	16	S13656	S13656	88.93	1850.17	1.16	3.82	-4.01	-2.25	2.23	S13656	88.929	88.929	S13656
20	16	S13656	S13656	88.93	1850.17	2.21	4.09	0.96	-4.82	4.05	S13656	88.929	88.929	S13656		20	16	S13656	S13656	88.93	1850.17	2.05	3.91	-2.05	5.23	3.76	S13656	88.929	88.929	S13656
	End			92.266	1853.5												End			92.266	1853.5
42	17	S27555	S27555	7.52	1861.02	0.44	4.12	0.6	-3.74	1.07	S27555	7.521	7.521	S27555		42	17	S27555	S27555	7.52	1861.02	0.72	4.51	-3.27	3.57	1.75	S27555	7.521	7.521	S27555
21	17	c17.loc6	S25891	11.07	1864.57	1.06	4.1	2.56	2.9	2.32	S12610	8.164	13.83	S25891		28	17	S27555	S27555	7.52	1861.02	1.04	4.35	-2.25	-5.56	1.95	S27555	7.521	7.521	S27555
4	17	S30758	S30758	16.38	1869.88	1.11	3.62	-1.94	-4.16	2.05	S30758	16.381	16.381	S30758		47	17	S27555	S17931	7.52	1861.02	1	4.16	-2.32	-6.23	3.15	S13401	44.739	55.591	S17931
13	17	S30758	S30758	16.38	1869.88	1.19	3.88	-0.08	-4.32	3.12	S30758	16.381	16.381	S30758		31	17	S16901	S16901	11.61	1865.11	1.02	3.84	2.44	0.56	2.03	S16901	11.606	16.381	S30758
28	17	S30758	S30758	16.38	1869.88	1.56	3.9	0.65	5.55	2.91	S25891	13.83	16.381	S30758		13	17	S30758	S30758	16.38	1869.88	1.4	3.91	-0.22	4.33	3.66	S30758	16.381	16.381	S30758
10	17	c17.loc8	S25296	19.45	1872.95	2.6	3.99	2.47	-5.51	4.89	S16901	11.606	21.274	S25296		3	17	S30758	S30758	16.38	1869.88	0.59	3.94	2.62	1.64	1.08	S30758	16.381	16.381	S30758
38	17	S20404	S20404	21.03	1874.53	0.63	4.63	-2.8	-1.24	1.33	S20404	21.029	21.274	S25296		1	17	c17.loc8	S20551	19.45	1872.95	0.73	4.02	-2.34	-0.11	1.23	S30758	16.381	20.357	S20551
25	17	c17.loc14	S25296	21.52	1875.02	2.26	3.85	4.02	0.29	3.87	S25296	21.274	22.072	S14902		10	17	S25296	S25296	21.27	1874.77	2.14	3.89	-2.71	6.01	4.04	S16901	11.606	21.274	S25296
3	17	S14902	S14902	22.07	1875.57	0.68	4.15	1.35	-3.54	1.24	S25296	21.274	22.072	S14902		25	17	c17.loc14	S25296	21.52	1875.02	1.84	4.01	-4.93	-0.07	3.16	S25296	21.274	22.072	S14902
15	17	S21385	S21385	23	1876.5	1.59	3.88	1.27	-9.56	4.86	S21385	22.996	41.551	S21460		15	17	S21385	S21385	23	1876.5	1.17	4.76	-2.17	8.43	3.6	S21385	22.996	41.551	S21460
19	17	c17.loc32	S29350	40.16	1893.66	1.12	3.87	-0.94	3.88	2.15	S29350	39.48	41.551	S21460		36	17	c17.loc24	S25594	31.52	1885.02	2.21	5.62	-4.44	-3.91	4.64	S21385	22.996	37.998	S25594
24	17	S13739	S13739	41.59	1895.09	0.73	3.7	-1.48	-3.55	1.81	S13739	41.59	41.59	S13739		27	17	S25594	S25594	38	1891.5	1.12	3.84	-0.04	-4.1	2.07	S25594	37.998	38.553	S23107
33	17	S12878	S12878	42.45	1895.95	1.74	3.87	3.97	2.27	3.48	S12878	42.449	55.591	S17931		19	17	S29350	S29350	39.48	1892.98	0.85	3.82	-1.18	-4.28	1.64	S29350	39.48	39.48	S29350
27	17	c17.loc44	S29556	51.52	1905.02	1.79	3.84	0.2	4.47	3.3	S13739	41.59	57.33	S29556		23	17	c17.loc36	S13401	47.61	1901.11	1.16	3.95	-1.07	-3.47	2.19	S13401	44.739	59.916	S14703
9	17	c17.loc42	S15648	53.45	1906.95	1.25	3.98	0.47	-4.07	2.29	S13401	44.739	56.348	S14569		32	17	c17.loc36	S16628	51.9	1905.4	1.3	4.7	1.75	2.99	2.67	S16628	40.643	64.724	S21284
32	17	c17.loc38	S21284	53.9	1907.4	1.88	4.05	-2.61	-4.2	3.84	S16628	40.643	64.724	S21284		20	17	c17.loc46	S14785	54.16	1907.66	1.34	3.91	0.97	3.73	2.48	S13739	41.59	62.789	S14785
47	17	c17.loc48	S17931	55.52	1909.02	1.36	4.54	-2.66	5.29	4.26	S13401	44.739	55.591	S17931		43	17	c17.loc52	S14703	59.52	1913.02	1.71	4.31	-2.54	-5.88	3.56	S29556	57.33	59.916	S14703
31	17	S17931	S17931	55.59	1909.09	0.63	4.56	-1.38	-1.98	1.26	S16628	40.643	55.591	S17931		41	17	S14703	S14703	59.92	1913.42	1.26	4.18	-5.75	2.61	3.44	S14703	59.916	62.789	S14785
29	17	S15648	S15648	56.35	1909.85	2.45	3.9	4.61	8.02	6.04	S15648	56.348	59.916	S14703		30	17	S14785	S14785	62.79	1916.29	0.99	4.69	-4.7	-1.07	2.41	S14785	62.789	64.724	S21284
34	17	S15648	S15648	56.35	1909.85	0.78	3.79	-1.08	4.6	1.58	S15648	56.348	59.916	S14703		22	17	S14785	S14785	62.79	1916.29	0.85	3.89	-2.82	0.14	1.57	S14785	62.789	62.789	S14785
26	17	S25962	S25962	56.61	1910.11	1.11	3.88	-1.46	-4.07	1.97	S15648	56.348	56.614	S25962		39	17	S12801	S12801	64.32	1917.82	1.84	3.91	-1.38	5.19	4.38	S12801	64.319	64.734	S15590
43	17	c17.loc52	S14703	59.52	1913.02	1.45	3.94	1.72	4.86	3.03	S29556	57.33	59.916	S14703		18	17	c17.loc58	S14785	66.16	1919.66	2.64	3.92	3.48	-2.94	4.62	S14785	62.789	72.218	S16984
41	17	S14703	S14703	59.92	1913.42	2.05	3.99	5.05	-4.73	5.53	S14703	59.916	62.789	S14785		38	17	c17.loc48	S15590	69.03	1922.53	0.78	4.05	-1.94	-1.69	1.64	S15590	64.734	95.969	S21779
20	17	c17.loc56	S14785	64.16	1917.66	1.4	4.09	-1.2	-3.22	2.59	S14785	62.789	72.218	S16984		21	17	S16984	S16984	72.22	1925.72	1.38	3.88	-3.74	1.34	3.01	S16984	72.218	75.845	S28693
39	17	S12801	S12801	64.32	1917.82	1.53	3.8	2.33	-4.4	3.66	S12801	64.319	64.734	S15590		45	17	S27195	S27195	73.34	1926.84	0.62	3.83	-5.85	-1.65	2.45	S27195	73.339	74.476	S28878
44	17	c17.loc58	S15590	65.52	1919.02	0.97	4.02	-4.51	-0.2	2.28	S15590	64.734	72.631	S20159		26	17	c17.loc66	S27195	73.52	1927.02	1.18	4.22	-1.1	5.4	2.09	S27195	73.339	75.061	S27305
8	17	S28878	S28878	74.48	1927.98	1.42	3.67	3.54	-1.1	2.43	S28878	74.476	75.061	S27305		8	17	S28878	S28878	74.48	1927.98	1.87	4.03	-4.21	2.09	3.19	S28878	74.476	75.061	S27305
46	17	c17.loc68	S25353	75.52	1929.02	2.25	3.84	-5	0.11	6.09	S25353	73.669	86.022	S22989		5	17	S28310	S28310	77.39	1930.89	2.49	4.12	-4.04	4.47	4.41	S28310	77.388	95.969	S21779
36	17	S28693	S28693	75.84	1929.34	2.3	3.96	-4.96	4.15	4.83	S15590	64.734	75.845	S28693		33	17	c17.loc74	S17944	82.16	1935.66	1	3.77	-1.62	2.76	2.02	S14703	59.916	87.839	S17944
40	17	S27109	S27109	76.12	1929.62	0.68	3.97	-1.39	6.15	2.2	S29748	75.444	76.123	S27109		40	17	c17.loc76	S17944	84.16	1937.66	0.67	4.12	-1.56	-7.1	2.16	S28310	77.388	87.839	S17944
5	17	S28310	S28310	77.39	1930.89	2.16	4.19	3.91	-4.94	3.84	S28310	77.388	95.969	S21779		7	17	c17.loc68	S28310	84.38	1937.88	2.07	4.72	4.23	-0.51	3.59	S28310	77.388	99.549	S14356
18	17	c17.loc70	S12542	78.16	1931.66	2.95	3.96	-3.63	-2.44	5.15	S28693	75.845	78.523	S12542		2	17	c17.loc74	S28310	85.45	1938.95	1.24	3.91	-0.63	4.33	2.12	S28310	77.388	99.549	S14356
1	17	c17.loc68	S28310	79.45	1932.95	0.73	4.12	-2.96	1.25	1.32	S28310	77.388	99.549	S14356		29	17	c17.loc44	S17944	85.59	1939.09	1.43	3.85	2.03	-6.77	3.57	S20159	72.631	87.839	S17944
7	17	c17.loc66	S28310	82.38	1935.88	2.15	3.98	-4.84	0.69	3.72	S28310	77.388	99.549	S14356		16	17	S22989	S22989	86.02	1939.52	0.79	3.79	-1.36	-2.03	1.3	S28693	75.845	86.022	S22989
2	17	c17.loc72	S28310	83.45	1936.95	1.15	3.81	0.81	-4.17	1.97	S28310	77.388	99.549	S14356		11	17	S17944	S17944	87.84	1941.34	0.76	3.97	0.46	2.89	1.35	S17944	87.839	95.969	S21779
37	17	c17.loc86	S17944	93.52	1947.02	2.48	3.78	-0.74	-7.65	5.08	S17944	87.839	99.549	S14356		9	17	c17.loc82	S21779	93.45	1946.95	0.99	3.8	-0.82	-3.01	1.82	S17944	87.839	95.969	S21779
30	17	S21779	S21779	95.97	1949.47	0.81	3.89	3.19	3.32	1.97	S21779	95.969	95.969	S21779		37	17	c17.loc86	S17944	93.52	1947.02	2.25	3.67	1.54	6.77	4.62	S17944	87.839	99.549	S14356
16	17	c17.loc68	S14356	101.38	1954.88	1.21	3.89	2.15	-0.87	1.98	S14356	99.549	109.308	S21643		34	17	S21779	S21779	95.97	1949.47	0.72	3.64	3.25	2.56	1.46	S21779	95.969	99.549	S14356
12	17	c17.loc90	S14356	101.45	1954.95	0.55	3.88	-0.72	2.46	0.98	S14356	99.549	113.896	S27725		14	17	S14356	S14356	99.55	1953.05	1.42	3.86	0.85	-5.09	2.59	S14356	99.549	113.896	S27725
14	17	c17.loc90	S14356	101.45	1954.95	1.3	3.9	0.52	4.8	2.38	S14356	99.549	113.896	S27725		12	17	c17.loc92	S14356	103.45	1956.95	0.66	3.98	0.54	-2.91	1.17	S14356	99.549	113.896	S27725
6	17	c17.loc92	S14356	103.45	1956.95	1.7	4.17	-2.21	4.52	2.97	S14356	99.549	109.308	S21643		6	17	c17.loc92	S14356	103.45	1956.95	1.65	4.02	2.33	-4.86	2.88	S14356	99.549	109.308	S21643
23	17	S21643	S21643	109.31	1962.81	1.22	4.34	-2.78	2.06	2.3	S21643	109.308	110.801	S12998		44	17	c17.loc100	S27725	107.52	1961.02	0.63	4.04	2.72	2.05	1.48	S17944	87.839	113.896	S27725
48	17	c17.loc90	S27725	110.36	1963.86	1.39	4.05	-1.77	2.82	2.74	S14356	99.549	113.896	S27725		4	17	S21643	S21643	109.31	1962.81	1.19	3.71	-3.52	-0.38	2.19	S21643	109.308	109.308	S21643
22	17	S12998	S12998	110.8	1964.3	0.64	4	2.29	0.69	1.18	S12998	110.801	110.801	S12998		17	17	c17.loc72	S12998	110	1963.5	0.88	3.93	-1.6	-1.54	1.5	S14356	99.549	110.801	S12998
17	17	S16176	S16176	111.26	1964.76	1.3	4.07	2.5	1.16	2.2	S16176	111.257	111.257	S16176		48	17	c17.loc90	S27725	110.36	1963.86	1.17	3.64	1.36	-1.24	2.32	S14356	99.549	113.896	S27725
35	17	c17.loc106	S19494	113.52	1967.02	0.56	3.98	-2.61	-2.1	1.23	S12998	110.801	116.098	S19494		35	17	c17.loc106	S19494	113.52	1967.02	0.54	3.98	2.89	1.65	1.19	S12998	110.801	116.098	S19494
11	17	S27725	S27725	113.9	1967.4	0.77	3.97	-1.91	-1.76	1.37	S27725	113.896	116.098	S19494		24	17	S27725	S27725	113.9	1967.4	0.99	3.7	2.54	4.66	2.45	S27725	113.896	113.896	S27725
45	17	S19494	S19494	116.1	1969.6	0.72	3.82	-1.59	-6.64	2.84	S19494	116.098	116.098	S19494		46	17	S19494	S19494	116.1	1969.6	1.37	3.18	1.79	6.47	3.75	S19494	116.098	116.098	S19494
	End			119.186	1972.69												End			119.186	1972.69
10	18	S23378	S23378	0	1972.69	1.38	3.99	-1.72	5.84	2.62	S23378	0	0	S23378		10	18	S23378	S23378	0	1972.69	2.16	3.89	2.19	-5.47	4.08	S23378	0	0	S23378
38	18	S23378	S23378	0	1972.69	3.75	4.63	-6.65	0.68	7.65	S23378	0	0	S23378		33	18	S23378	S23378	0	1972.69	3.93	3.77	4.45	4.75	7.7	S23378	0	0	S23378
26	18	S29989	S29989	0.11	1972.8	2.07	3.88	3.21	3.16	3.64	S29989	0.112	0.112	S29989		45	18	S23378	S23378	0	1972.69	1.04	3.83	-5.32	4.91	4.08	S23378	0	0	S23378
33	18	S29989	S29989	0.11	1972.8	4.29	3.87	-4.49	-5.62	8.37	S23378	0	0.112	S29989		26	18	S29989	S29989	0.11	1972.8	2.16	4.22	-3.73	-4.31	3.8	S29989	0.112	0.112	S29989
34	18	S29989	S29989	0.11	1972.8	1.01	3.79	3.74	0.65	2.05	S23378	0	0.112	S29989		34	18	S29989	S29989	0.11	1972.8	1.17	3.64	-4.25	1.13	2.37	S23378	0	0.112	S29989
11	18	S18434	S18434	0.92	1973.61	2.28	3.97	2.78	-4.45	4	S18434	0.923	0.923	S18434		25	18	S20425	S20425	0.92	1973.61	0.91	4.01	3.84	1.46	1.57	S29989	0.112	0.923	S20425
25	18	S20425	S20425	0.92	1973.61	1.13	3.85	-1.41	-3.92	1.95	S29989	0.112	0.923	S20425		38	18	S27739	S27739	1.64	1974.33	2.8	4.05	5.21	-0.84	5.77	S27739	1.637	6.164	S20287
36	18	S27739	S27739	1.64	1974.33	1.3	3.96	-4.94	-0.99	2.76	S27739	1.637	6.164	S20287		20	18	c18.loc2	S18434	2	1974.69	1.11	3.91	-0.93	4.55	2.06	S18434	0.923	6.164	S20287
20	18	c18.loc4	S20287	4	1976.69	1.42	4.09	0.46	-3.67	2.62	S18434	0.923	6.164	S20287		16	18	c18.loc2	S20425	2	1974.69	1.22	3.79	2.41	-1.39	2	S20425	0.923	6.164	S20287
21	18	S24634	S24634	8.15	1980.84	1.83	4.1	0.88	5.54	3.97	S20287	6.164	8.153	S24634		11	18	c18.loc2	S18434	2.92	1975.61	1.81	3.97	-2.93	2.47	3.19	S18434	0.923	8.628	S15110
37	18	c18.loc10	S14436	10	1982.69	0.85	3.78	-3.5	0.58	1.77	S14436	9.957	10.432	S14420		21	18	c18.loc8	S24634	8	1980.69	1.77	3.88	-0.22	-6.06	3.84	S20287	6.164	8.153	S24634
2	18	c18.loc2	S23867	10.15	1982.84	1.56	3.81	1.82	-4	2.66	S23867	9.417	12.005	S15058		3	18	S24634	S24634	8.15	1980.84	0.5	3.94	1.59	3.27	0.91	S20425	0.923	8.153	S24634
19	18	c18.loc24	S15058	24	1996.69	0.65	3.87	1.19	2.73	1.26	S15058	12.005	38.962	S13876		37	18	c18.loc10	S14436	10	1982.69	0.71	3.67	2.72	-0.84	1.48	S14436	9.957	10.432	S14420
27	18	c18.loc30	S21067	30	2002.69	1.44	3.84	-1.05	3.58	2.66	S21067	26.922	39.861	S19731		22	18	c18.loc12	S15058	12.92	1985.61	0.64	3.89	-0.08	3.39	1.18	S15058	12.005	44.989	S15541
42	18	S31045	S31045	40.41	2013.1	2.74	4.12	-4.49	4.14	6.49	S13876	38.962	40.414	S31045		19	18	c18.loc24	S15058	24	1996.69	0.81	3.82	-1.05	-3.86	1.56	S15058	12.005	38.962	S13876
18	18	S15541	S15541	44.99	2017.68	0.82	3.96	-1.59	2.46	1.46	S15541	44.989	45.198	S20369		27	18	c18.loc34	S19731	34	2006.69	1.5	3.84	-0.6	-4.35	2.77	S21067	26.922	39.861	S19731
17	18	c18.loc46	S21048	46.92	2019.61	1.58	4.07	-1.52	-2.46	2.67	S29576	41.17	52.035	S21048		31	18	c18.loc34	S19731	34	2006.69	0.5	3.84	1.85	1.2	1	S14889	19.482	39.861	S19731
6	18	S21100	S21100	48.95	2021.64	0.6	4.17	1.48	-3.62	1.06	S21100	48.948	56.711	S26134		42	18	S13876	S13876	38.96	2011.65	3.74	4.51	4.06	-9.38	8.75	S14889	19.482	38.962	S13876
30	18	S21048	S21048	52.03	2024.72	0.88	3.89	3.54	2.4	2.14	S21249	48.948	52.035	S21048		35	18	c18.loc38	S13876	39.64	2012.33	1.8	3.98	2.95	-5.33	3.91	S13876	38.962	41.455	S27487
31	18	S26134	S26134	56.71	2029.4	0.81	4.56	1.15	2.79	1.62	S22691	47.933	56.711	S26134		7	18	c18.loc42	S29772	42.92	2015.61	1.26	4.72	-0.28	4.76	2.2	S29576	41.17	43.918	S29772
40	18	c18.loc60	S26134	60	2032.69	0.93	3.97	4.96	4.07	2.99	S26134	56.711	64.959	S16251		2	18	c18.loc38	S18765	46.15	2018.84	1.13	3.91	1.94	4.49	1.94	S29772	43.918	47.882	S18765
15	18	S28522	S28522	60.53	2033.22	1.58	3.88	3.51	-7.89	4.83	S28522	60.526	63.923	S25734		17	18	c18.loc46	S21048	46.92	2019.61	1.44	3.93	0.94	3.45	2.44	S29576	41.17	52.035	S21048
13	18	S12921	S12921	63.22	2035.91	0.89	3.88	-2.25	2.12	2.34	S12921	63.215	69.133	S19760		18	18	S22691	S22691	47.93	2020.62	1.05	3.92	-0.3	-4.34	1.86	S20369	45.198	47.933	S22691
35	18	S25734	S25734	63.92	2036.61	1.18	3.98	-3.52	3.78	2.58	S12921	63.215	63.923	S25734		24	18	c18.loc58	S30440	58	2030.69	1.63	3.7	1.69	5.73	4	S30440	56.711	60.526	S28522
1	18	c18.loc56	S26134	64.15	2036.84	4.09	4.12	4.5	-4.7	7.17	S26134	56.711	78.501	S12912		41	18	c18.loc60	S12921	60	2032.69	1.89	4.18	6.98	-2.26	5.11	S26134	56.711	63.215	S12921
41	18	S15182	S15182	64.25	2036.94	1.74	3.99	-5.62	-0.18	4.71	S25734	63.923	64.255	S15182		40	18	c18.loc62	S16251	62	2034.69	1.42	4.12	-6.03	-4.92	4.53	S26134	56.711	64.959	S16251
7	18	c18.loc66	S30440	66.92	2039.61	1.09	3.98	0.47	-2.81	1.9	S30440	56.711	78.501	S12912		13	18	c18.loc64	S12921	64.11	2036.8	0.43	3.91	1.3	-1.31	1.14	S12921	63.215	69.133	S19760
12	18	c18.loc70	S15182	70	2042.69	3.17	3.88	4.15	-2.93	5.5	S15182	64.255	78.501	S12912		1	18	c18.loc56	S26134	64.15	2036.84	4.09	4.02	-4.24	4.22	5.56	S26134	56.711	78.501	S12912
39	18	c18.loc70	S13405	70	2042.69	1.06	3.8	0.84	-4.01	2.55	S16251	64.959	70.624	S13405		36	18	c18.loc66	S16251	67.64	2040.33	1.23	5.62	1.26	5.44	2.61	S16251	64.959	72.842	S21608
43	18	S13405	S13405	70.62	2043.31	1.86	3.94	3.75	2.32	3.87	S16251	64.959	70.624	S13405		12	18	c18.loc70	S15182	70	2042.69	4.33	3.98	-4.44	0.99	7.44	S15182	64.255	78.501	S12912
44	18	S16174	S16174	76.25	2048.94	1.38	4.02	-3.53	4.28	3.22	S16174	76.246	78.278	S12619		43	18	S13405	S13405	70.62	2043.31	1.59	4.31	-4.77	-1.98	3.32	S16251	64.959	70.624	S13405
29	18	S12619	S12619	78.28	2050.97	0.94	3.9	4.01	-3.58	2.36	S12619	78.278	80.96	S19073		39	18	S21608	S21608	72.84	2045.53	1.22	3.91	-0.79	4.61	2.93	S13405	70.624	72.842	S21608
46	18	S12912	S12912	78.5	2051.19	0.7	3.84	1.75	3.12	1.93	S12664	75.325	78.501	S12912		30	18	c18.loc72	S13405	73.64	2046.33	1.84	4.69	6.11	0.89	4.43	S13405	70.624	77.373	S13148
28	18	c18.loc80	S23869	80	2052.69	1.35	3.9	1.27	-5.22	2.53	S23869	79.119	87.301	S19427		44	18	c18.loc76	S16174	76	2048.69	1.76	4.04	5.06	-6.32	4.09	S13405	70.624	76.246	S16174
48	18	c18.loc84	S21389	84	2056.69	2.74	4.05	3.71	-2.22	5.34	S19073	80.96	86.585	S21389		46	18	S26840	S26840	78.89	2051.58	0.86	3.18	-2.54	-4.41	2.37	S12912	78.501	78.894	S26840
5	18	c18.loc86	S21389	86.92	2059.61	0.82	4.19	2.95	2.61	1.48	S21389	86.585	90.462	S12608		28	18	S23869	S23869	79.12	2051.81	1.38	4.35	-3.24	5.44	2.58	S23869	79.119	87.301	S19427
16	18	S19427	S19427	87.3	2059.99	1.34	3.89	-2.23	0.08	2.2	S21389	86.585	87.301	S19427		48	18	c18.loc84	S21389	84	2056.69	2.62	3.64	-3.71	1.8	5.11	S19073	80.96	86.585	S21389
8	18	c18.loc88	S12608	88.92	2061.61	0.85	3.67	1.89	-2.94	1.46	S21389	86.585	90.462	S12608		5	18	c18.loc88	S12608	88.92	2061.61	1.42	4.12	-3.58	-5.23	2.54	S21389	86.585	90.462	S12608
45	18	S29216	S29216	100.16	2072.85	0.86	3.82	2.85	-6.49	3.39	S29216	100.159	101.849	S12598		8	18	c18.loc88	S12608	88.92	2061.61	0.85	4.03	-1.22	3.61	1.46	S21389	86.585	90.462	S12608
3	18	S20529	S20529	100.44	2073.13	0.68	4.15	2.26	0.96	1.24	S20529	100.44	100.44	S20529		6	18	S12608	S12608	90.46	2063.15	0.48	4.02	-1.75	-3.38	0.85	S21389	86.585	90.462	S12608
14	18	S20529	S20529	100.44	2073.13	1.96	3.9	3.31	-2.23	3.56	S20529	100.44	100.44	S20529		47	18	c18.loc96	S12598	96	2068.69	1.14	4.16	-5.18	-2.79	3.58	S12598	101.849	101.849	S12598
47	18	S12598	S12598	101.85	2074.54	1.01	4.54	4.26	1.5	3.18	S12598	101.849	101.849	S12598		15	18	S20529	S20529	100.44	2073.13	1.6	4.76	-2.16	9.35	4.89	S20529	100.44	100.44	S20529
24	18	c18.loc102	S12598	102	2074.69	1.85	3.7	0.79	-6.35	4.52	S12598	101.849	103.109	S26150		14	18	S20529	S20529	100.44	2073.13	1.29	3.86	-2.32	4.11	2.36	S20529	100.44	100.44	S20529
9	18	S26150	S26150	103.11	2075.8	1.88	3.98	3.75	0.18	3.43	S26150	103.109	103.109	S26150		4	18	S20529	S20529	100.44	2073.13	0.95	3.71	-1.05	4.17	1.76	S20529	100.44	100.44	S20529
4	18	S13323	S13323	104.22	2076.91	1.29	3.62	0.82	-5.5	2.38	S13323	104.215	104.215	S13323		9	18	S26150	S26150	103.11	2075.8	1.77	3.8	-3.52	2.41	3.23	S26150	103.109	103.109	S26150
22	18	S13323	S13323	104.22	2076.91	0.81	4	2.06	-1.94	1.49	S13323	104.215	104.215	S13323		29	18	S19550	S19550	103.55	2076.24	0.87	3.85	2.59	-5.53	2.19	S12598	101.849	103.553	S19550
32	18	S13323	S13323	104.22	2076.91	3.14	4.05	5.96	1.87	6.33	S13323	104.215	104.215	S13323		32	18	S13323	S13323	104.22	2076.91	1.93	4.7	-5.01	-0.68	3.94	S13323	104.215	104.215	S13323
23	18	S13146	S13146	107.09	2079.78	1.84	4.34	0.52	-5	3.45	S13146	107.09	107.09	S13146		23	18	S13146	S13146	107.09	2079.78	2.38	3.95	-0.72	6.23	4.45	S13146	107.09	107.09	S13146
	End			107.09	2079.78												End			107.09	2079.78
42	19	S27718	S27718	0.09	2079.87	1.95	4.12	-5.9	0.51	4.66	S27718	0.091	0.091	S27718		37	19	S27718	S27718	0.09	2079.87	0.61	3.67	-1.1	4.39	1.27	S27718	0.091	0.091	S27718
37	19	c19.loc8	S27718	8.09	2087.87	0.42	3.78	1.29	-1.59	0.88	S27718	0.091	27.382	S26142		42	19	c19.loc4	S27718	4.09	2083.87	0.82	4.51	3.58	1.99	1.99	S27718	0.091	18.162	S22594
14	19	c19.loc6	S19546	9.73	2089.51	2.29	3.9	-2.84	2.66	4.15	S19546	3.735	28.707	S28893		14	19	c19.loc4	S19546	7.73	2087.51	1.86	3.86	2.66	-2.87	3.38	S19546	3.735	28.707	S28893
13	19	c19.loc20	S29753	20.09	2099.87	1.34	3.88	-1.15	-3.86	3.5	S19546	3.735	34.396	S29753		28	19	c19.loc14	S27718	14.09	2093.87	0.78	4.35	-3.01	-3.12	1.47	S27718	0.091	28.707	S28893
38	19	c19.loc26	S26142	26	2105.78	0.95	4.63	-0.17	-4.54	2	S27865	0	27.382	S26142		13	19	c19.loc18	S19546	18.09	2097.87	1.23	3.91	1.27	2.54	3.22	S19546	3.735	34.396	S29753
18	19	S21193	S21193	29.32	2109.1	0.77	3.96	1.75	-1.88	1.37	S21193	29.32	29.32	S21193		38	19	S26142	S26142	27.38	2107.16	1.07	4.05	1.1	4.67	2.25	S27865	0	27.382	S26142
35	19	S21193	S21193	29.32	2109.1	1.11	3.98	3.63	1.35	2.43	S21193	29.32	29.32	S21193		16	19	c19.loc2	S20000	27.84	2107.62	0.57	3.79	-1.24	-0.86	0.94	S20000	25.845	34.003	S19958
31	19	S27075	S27075	30.41	2110.19	1.06	4.56	2.43	-0.64	2.11	S26142	27.382	30.414	S27075		39	19	S21193	S21193	29.32	2109.1	1.32	3.91	1.25	-4.38	3.17	S21193	29.32	29.32	S21193
27	19	S19958	S19958	34	2113.78	0.8	3.84	-1.62	-2.93	1.49	S12647	33.219	34.003	S19958		31	19	S27075	S27075	30.41	2110.19	2.47	3.84	-3.98	1.76	4.85	S26142	27.382	30.414	S27075
47	19	c19.loc34	S13281	34	2113.78	1.39	4.54	2	6.46	4.35	S26142	27.382	35.779	S13281		27	19	c19.loc6	S19958	34.71	2114.49	0.65	3.84	1.45	2.41	1.21	S19958	34.003	49.519	S17833
1	19	S13281	S13281	35.78	2115.56	2.12	4.12	-1.69	6.2	3.79	S13281	35.779	39.338	S12895		1	19	c19.loc32	S13281	35.73	2115.51	2.12	4.02	1.72	-5.37	3.01	S12647	33.219	35.779	S13281
28	19	S13281	S13281	35.78	2115.56	1.28	3.9	2.78	3.4	2.4	S13281	35.779	46.511	S15314		47	19	S13281	S13281	35.78	2115.56	2.26	4.16	-1.78	-10.38	6.97	S26142	27.382	35.779	S13281
32	19	S13281	S13281	35.78	2115.56	1.03	4.05	-3.44	2.67	2.12	S13281	35.779	54.933	S69683		32	19	c19.loc10	S13281	37.38	2117.16	1.25	4.7	2.91	-3.74	2.57	S13281	35.779	54.933	S12586
8	19	c19.loc24	S69683	52.71	2132.49	1.89	3.67	-2.97	-2.85	3.22	S15314	46.511	54.933	S69683		29	19	S15314	S15314	46.51	2126.29	0.51	3.85	-1.64	5.13	1.29	S19958	34.003	46.511	S15314
40	19	c19.loc50	S12586	53.73	2133.51	1.73	3.97	6.61	-4.76	5.49	S20213	50.678	54.933	S69683		40	19	c19.loc50	S12586	53.73	2133.51	1.16	4.12	-6.24	4.61	3.72	S20213	50.678	54.933	S12586
33	19	S12586	S12586	54.93	2134.71	1.85	3.87	0.86	6.33	3.7	S20213	50.678	54.933	S12586		33	19	S12586	S12586	54.93	2134.71	2.21	3.77	-1.38	-5.51	4.4	S20213	50.678	54.933	S12586
39	19	S69683	S69683	54.93	2134.71	1.13	3.8	-3.18	-2.36	2.72	S20213	50.678	54.933	S69683		6	19	S13933	S13933	55.88	2135.66	2.23	4.02	4.17	-4.27	3.87	S69683	54.933	55.881	S13933
48	19	S69683	S69683	54.93	2134.71	1.23	4.05	2.84	0.09	2.43	S12586	54.933	54.933	S69683		21	19	S13933	S13933	55.88	2135.66	1.2	3.88	1.89	-3.94	2.62	S69683	54.933	55.881	S13933
15	19	c19.loc22	S69683	55.22	2135	1.15	3.88	-4.83	-3.7	3.54	S69683	54.933	56.987	S28000		41	19	S27321	S27321	56.4	2136.18	0.65	4.18	1.79	5.85	1.79	S69683	54.933	56.404	S27321
6	19	S13933	S13933	55.88	2135.66	2.55	4.17	-4.51	4.08	4.42	S69683	54.933	55.881	S13933		36	19	S27236	S27236	56.99	2136.77	0.98	5.62	-3.47	-0.46	2.09	S27236	56.987	62.309	S20660
21	19	S13933	S13933	55.88	2135.66	1.26	4.1	-1.2	4.81	2.75	S69683	54.933	55.881	S13933		15	19	S24889	S24889	59.18	2138.96	1.4	4.76	3.55	8.58	4.29	S28000	56.987	59.183	S24889
44	19	S13933	S13933	55.88	2135.66	2.11	4.02	-5.65	2.12	4.89	S69683	54.933	55.881	S13933		17	19	S21208	S15007	61.48	2141.26	0.93	3.93	2.01	0.4	1.58	S21208	61.475	86.302	S29955
41	19	S27321	S27321	56.4	2136.18	0.85	3.99	-0.48	-5.69	2.33	S12586	54.933	56.404	S27321		45	19	S21208	S21208	61.48	2141.26	0.62	3.83	2.38	5.9	2.45	S21208	61.475	62.309	S20660
12	19	c19.loc54	S69683	57.73	2137.51	1.34	3.88	-2.25	-1.53	2.36	S69683	54.933	61.475	S15007		19	19	c19.loc64	S27236	64.09	2143.87	1.74	3.82	-0.33	-5.04	3.32	S27236	56.987	73.011	S30831
36	19	c19.loc32	S27236	59.38	2139.16	0.46	3.96	2.51	-0.58	0.99	S27236	56.987	62.309	S20660		9	19	c19.loc62	S20660	65.73	2145.51	2	3.8	3.66	-1.35	3.65	S20660	62.309	74.759	S19111
17	19	S15007	S21208	61.48	2141.26	1.41	4.07	-2.66	-0.74	2.38	S15007	61.475	86.302	S29955		44	19	c19.loc70	S30831	70.09	2149.87	1.64	4.04	5.01	-3.43	3.82	S20660	62.309	73.011	S30831
45	19	S21208	S21208	61.48	2141.26	0.5	3.82	-2.86	-3.57	1.98	S21208	61.475	62.309	S20660		8	19	c19.loc44	S13393	72.71	2152.49	1.81	4.03	4.23	-1.15	3.09	S13933	55.881	76.541	S13393
19	19	c19.loc64	S27236	64.09	2143.87	1.36	3.87	0.18	4.89	2.61	S27236	56.987	73.011	S30831		30	19	S30831	S30831	73.01	2152.79	1.95	4.69	-3.15	7.66	4.69	S20660	62.309	73.011	S30831
30	19	S30831	S30831	73.01	2152.79	1.29	3.89	2.15	-5.97	3.13	S20660	62.309	73.011	S30831		22	19	S30831	S30831	73.01	2152.79	0.84	3.89	1.78	3.24	1.55	S30831	73.011	73.011	S30831
4	19	S19111	S19111	74.76	2154.54	1.66	3.62	-3.89	1.28	3.05	S19111	74.759	76.541	S13393		4	19	c19.loc72	S13393	75.73	2155.51	1.41	3.71	3.73	-1.94	2.59	S19111	74.759	76.541	S13393
9	19	S13393	S13393	76.54	2156.32	1.64	3.98	-3.37	2.72	3	S19111	74.759	76.541	S13393		12	19	S13393	S13393	76.54	2156.32	1.45	3.98	2.91	0.21	2.55	S19111	74.759	76.541	S13393
29	19	S12574	S12574	76.79	2156.57	0.29	3.9	2.32	1.29	0.74	S12574	76.787	84.05	S18727		11	19	c19.loc76	S13330	79.73	2159.51	2.17	3.97	2.9	-1.61	3.81	S13393	76.541	80.749	S13330
43	19	c19.loc80	S13393	80.09	2159.87	0.35	3.94	-1.99	-0.42	0.74	S13393	76.541	86.302	S29955		35	19	c19.loc54	S18727	81.38	2161.16	1.38	3.98	-1.19	5.19	3.01	S13393	76.541	84.05	S18727
10	19	S18727	S18727	84.05	2163.83	3.11	3.99	0.57	7.47	5.82	S18727	84.05	84.05	S18727		24	19	c19.loc58	S29955	83.85	2163.63	1.97	3.7	-0.66	6.75	4.81	S13613	78.085	86.302	S29955
11	19	S18727	S18727	84.05	2163.83	3.24	3.97	-3.28	2.54	5.64	S18727	84.05	84.05	S18727		10	19	S18449	S18449	84.53	2164.31	2.15	3.89	0.69	-6.73	4.06	S18727	84.05	84.534	S18449
2	19	S18449	S18449	84.53	2164.31	2.95	3.81	-5.06	-0.6	4.98	S18727	84.05	84.534	S18449		26	19	S18449	S18449	84.53	2164.31	2.1	4.22	1.66	6.81	3.69	S18727	84.05	84.534	S18449
26	19	S18449	S18449	84.53	2164.31	1.59	3.88	-1.23	-5	2.81	S18727	84.05	84.534	S18449		48	19	S29955	S29955	86.3	2166.08	0.65	3.64	-1.01	-1.85	1.29	S29955	86.302	86.302	S29955
46	19	c19.loc86	S15850	86.09	2165.87	1.27	3.84	-1.38	4.59	3.48	S13393	76.541	88.791	S15850		7	19	S29955	S29955	86.3	2166.08	2.06	4.72	4.45	-0.1	3.57	S18449	84.534	86.302	S29955
7	19	S29955	S29955	86.3	2166.08	1.72	3.98	-4.05	-0.05	2.99	S18449	84.534	86.302	S29955		2	19	S15850	S15850	88.79	2168.57	3.57	3.91	5.38	-0.66	5.99	S29955	86.302	88.791	S15850
16	19	S29955	S29955	86.3	2166.08	0.35	3.89	1.1	-0.99	0.58	S28000	56.987	86.302	S29955		25	19	S15850	S15850	88.79	2168.57	1.42	4.01	-1.01	6.69	2.45	S29955	86.302	88.791	S15850
25	19	S15850	S15850	88.79	2168.57	2.1	3.85	1.25	-5.18	3.6	S29955	86.302	88.791	S15850		23	19	c19.loc86	S22893	89.73	2169.51	2.1	3.95	0.75	-4.42	3.93	S13330	80.749	94.042	S22893
24	19	c19.loc64	S24237	89.85	2169.63	2.62	3.7	1.43	-7.1	6.35	S24237	89.808	91.522	S69717		43	19	S24237	S24237	89.81	2169.59	1.29	4.31	3.75	-2.45	2.7	S24237	89.808	89.808	S24237
3	19	S14602	S14602	90.44	2170.22	1.73	4.15	-3.52	-0.88	3.12	S29955	86.302	90.442	S14602		3	19	S14602	S14602	90.44	2170.22	2.24	3.94	4.39	0.57	4.03	S29955	86.302	90.442	S14602
5	19	S14602	S14602	90.44	2170.22	3.59	4.19	-5.17	-5.06	6.3	S24237	89.808	90.442	S14602		5	19	S14602	S14602	90.44	2170.22	3.17	4.12	5.24	3.25	5.59	S24237	89.808	90.442	S14602
23	19	c19.loc92	S22893	95.73	2175.51	1.52	4.34	-0.66	4.11	2.86	S22893	94.042	100.692	S12964		46	19	c19.loc94	S19668	94.09	2173.87	1.59	3.18	-2.31	-8.38	4.34	S19668	91.133	100.692	S12964
34	19	c19.loc100	S12964	100.09	2179.87	0.66	3.79	-2.61	2.26	1.34	S69717	91.522	100.692	S12964		34	19	c19.loc100	S12964	100.09	2179.87	0.74	3.64	3.77	-2.25	1.5	S69717	91.522	100.692	S12964
22	19	S12964	S12964	100.69	2180.47	0.86	4	0.24	-3.17	1.58	S12964	100.692	100.692	S12964		18	19	S12964	S12964	100.69	2180.47	0.85	3.92	3.21	-0.2	1.51	S22893	94.042	100.692	S12964
20	19	S13748	S13748	100.82	2180.6	2.91	4.09	1.56	-5.28	5.3	S12964	100.692	100.822	S13748		20	19	S13748	S13748	100.82	2180.6	2.2	3.91	-0.86	6.64	4.03	S12964	100.692	100.822	S13748
	End			101.143	2180.92												End			101.143	2180.92
38	20	S20153	S20153	3.05	2183.97	1.63	4.63	0.28	6.18	3.4	S30146	1.029	3.052	S20153		38	20	S20153	S20153	3.05	2183.97	1.3	4.05	0.11	-4.81	2.72	S30146	1.029	3.052	S20153
48	20	c20.loc12	S25004	13.03	2193.95	1.71	4.05	-3.19	-0.97	3.37	S25004	11.353	17.031	S25746		30	20	S20153	S20153	3.05	2183.97	0.75	4.69	-2.1	-4.5	1.83	S20153	3.052	3.052	S20153
16	20	S13338	S13338	18.51	2199.43	2.44	3.89	3.02	-1.45	3.96	S13338	18.506	19.679	S13892		48	20	c20.loc6	S20153	7.03	2187.95	0.65	3.64	1.67	0.22	1.29	S20153	3.052	11.353	S18181
47	20	S13892	S13892	19.68	2200.6	3.45	4.54	6.29	4.88	10.45	S13892	19.679	19.679	S13892		32	20	c20.loc6	S30146	7.03	2187.95	1.77	4.7	-4.92	-2.84	3.62	S30146	1.029	18.908	S13479
17	20	c20.loc2	S13892	20.51	2201.43	10.14	4.07	5.87	0.86	15.94	S13892	19.679	44.336	S13138		44	20	S13479	S13479	18.91	2199.83	1.57	4.04	-1.29	-8.37	3.66	S13479	18.908	19.679	S13892
29	20	c20.loc18	S27666	21.05	2201.97	8.21	3.9	10.56	-1.9	18.85	S25004	11.353	29.561	S27666		22	20	c20.loc16	S25004	19.05	2199.97	1.75	3.89	-2.98	1.18	3.2	S25004	11.353	41.895	S15256
2	20	c20.loc12	S13608	23.35	2204.27	6.68	3.81	4.81	-4.22	10.92	S25004	11.353	29.561	S13608		16	20	S13892	S13892	19.68	2200.6	1.89	3.79	-2.51	-0.51	3.08	S13892	19.679	53.77	S17973
28	20	c20.loc24	S25758	25.03	2205.95	5.72	3.9	6.19	-0.4	10.27	S25758	17.135	41.895	S15256		47	20	S13892	S13892	19.68	2200.6	2.06	4.16	-4.54	-8.09	6.38	S13892	19.679	19.679	S13892
32	20	c20.loc26	S27666	27.03	2207.95	4.1	4.05	6.84	1.1	8.19	S13892	19.679	29.561	S13608		17	20	S13892	S13892	19.68	2200.6	9.02	3.93	-5.39	-0.94	14.31	S13892	19.679	44.336	S13138
24	20	c20.loc28	S26171	29.03	2209.95	3.22	3.7	5.54	0.25	7.74	S13892	19.679	29.164	S26171		29	20	c20.loc18	S27666	21.05	2201.97	5.58	3.85	-8.91	2.1	13.24	S25004	11.353	29.561	S27666
26	20	c20.loc26	S13892	29.05	2209.97	3.3	3.88	4.4	2.39	5.74	S13892	19.679	41.895	S15256		33	20	c20.loc24	S17070	25.03	2205.95	1.29	3.77	-3.08	1.6	2.59	S30146	1.029	30.002	S17070
7	20	c20.loc18	S13844	29.35	2210.27	4.42	3.98	5.15	0.53	7.5	S13479	18.908	33.207	S13844		23	20	c20.loc24	S13844	25.03	2205.95	4.4	3.95	-5.56	0.16	8.06	S25004	11.353	33.207	S13844
4	20	S13608	S13608	29.56	2210.48	4.09	3.62	6.27	-1.15	7.34	S25004	11.353	29.561	S13608		2	20	c20.loc14	S13608	25.35	2206.27	7.641	3.91	-5.461	4.81	2.39	S25004	11.353	29.561	S13608
42	20	S13608	S13608	29.56	2210.48	2.3	4.12	4.91	1.24	5.48	S13892	19.679	29.561	S13608		19	20	c20.loc26	S15256	27.03	2207.95	5.19	3.82	-5.81	1.64	9.59	S25004	11.353	41.895	S15256
40	20	S24192	S24192	29.6	2210.52	3.89	3.97	9.61	3.56	11.93	S24192	29.598	30.002	S17070		7	20	c20.loc18	S13844	29.35	2210.27	3.74	4.72	-5.26	-1.37	6.39	S13479	18.908	33.207	S13844
33	20	S17070	S17070	30	2210.92	1.19	3.87	2.01	-4.03	2.4	S30146	1.029	30.002	S17070		4	20	S13608	S13608	29.56	2210.48	4.94	3.71	-6.79	1.9	8.8	S25004	11.353	29.561	S13608
35	20	S17070	S17070	30	2210.92	6.39	3.98	7.93	-1.51	13.19	S27666	29.561	30.002	S17070		40	20	S24192	S24192	29.6	2210.52	2.66	4.12	-8.43	-4.3	8.32	S24192	29.598	30.002	S17070
44	20	S17070	S17070	30	2210.92	3.45	4.02	6.73	3.2	7.86	S27666	29.561	30.002	S17070		24	20	S17070	S17070	30	2210.92	2.23	3.7	-4.84	2.84	5.43	S17070	30.002	30.002	S17070
45	20	S17070	S17070	30	2210.92	2.07	3.82	7.8	3.29	7.96	S27666	29.561	30.002	S17070		26	20	c20.loc28	S15256	31.05	2211.97	3.58	4.22	-4.75	-1.42	6.21	S13892	19.679	41.895	S15256
19	20	c20.loc30	S15256	31.03	2211.95	4.78	3.87	5.3	-0.21	8.87	S25004	11.353	41.895	S15256		5	20	c20.loc20	S26125	31.35	2212.27	5.28	4.12	-6.94	0.5	9.13	S26125	30.239	33.207	S13844
27	20	c20.loc14	S13844	31.14	2212.06	6.46	3.84	5.35	-2.4	11.39	S13892	19.679	33.207	S13844		8	20	c20.loc20	S13608	31.35	2212.27	6.93	4.03	-6.81	0.63	1.31	S13608	29.561	33.207	S13844
5	20	c20.loc20	S26125	31.35	2212.27	5.61	4.19	7.34	1.73	9.67	S26125	30.239	33.207	S13844		34	20	c20.loc2	S17070	31.56	2212.48	4.86	3.64	-8.47	0.45	9.47	S17070	30.002	33.207	S13844
34	20	c20.loc2	S17070	31.56	2212.48	5.55	3.79	7.28	-0.01	10.74	S17070	30.002	33.207	S13844		27	20	c20.loc16	S13844	33.14	2214.06	5.16	3.84	-5.39	1.51	9.21	S13892	19.679	33.207	S13844
25	20	c20.loc32	S15256	33.03	2213.95	4.31	3.85	5.45	-0.78	7.24	S13892	19.679	41.895	S15256		6	20	S13844	S13844	33.21	2214.13	3.96	4.02	-6.22	-0.1	6.77	S13844	33.207	41.895	S15256
6	20	S13844	S13844	33.21	2214.13	4.56	4.17	6.68	0.95	7.76	S13844	33.207	41.895	S15256		9	20	S13844	S13844	33.21	2214.13	2.69	3.8	-4.16	-0.58	4.87	S13844	33.207	41.895	S15256
9	20	S13844	S13844	33.21	2214.13	3.57	3.98	4.5	1.16	6.41	S13844	33.207	41.895	S15256		10	20	S13844	S13844	33.21	2214.13	4.29	3.89	-5.81	0.31	7.93	S13844	33.207	41.895	S15256
10	20	S13844	S13844	33.21	2214.13	4.08	3.99	5.72	0.45	7.56	S13844	33.207	41.895	S15256		11	20	S13844	S13844	33.21	2214.13	5.46	3.97	-4.61	-2.39	9.32	S13844	33.207	41.895	S15256
11	20	S13844	S13844	33.21	2214.13	5.37	3.97	4.75	1.6	9.17	S13844	33.207	41.895	S15256		12	20	S13844	S13844	33.21	2214.13	4.2	3.98	-4.72	2.34	7.22	S13844	33.207	41.895	S15256
12	20	S13844	S13844	33.21	2214.13	6.02	3.88	5.01	-2.34	10.19	S13844	33.207	41.895	S15256		15	20	S13844	S13844	33.21	2214.13	5.66	4.76	-12.29	2.4	16.25	S13844	33.207	37.561	S26495
15	20	S13844	S13844	33.21	2214.13	9.21	3.88	13.55	2.52	25.06	S13844	33.207	37.561	S26495		14	20	c20.loc16	S13844	35.96	2216.88	5.19	3.86	-6.44	-2.39	9.15	S13844	33.207	41.895	S15256
41	20	S13844	S13844	33.21	2214.13	7.36	3.99	10.65	0.88	18.47	S13844	33.207	38.612	S16725		3	20	c20.loc26	S13844	37.35	2218.27	6.011	3.94	-7.081	-0.47	0.44	S13844	33.207	41.895	S15256
8	20	c20.loc24	S13844	35.35	2216.27	8.03	3.67	6.44	-0.63	12.98	S13844	33.207	41.895	S15256		20	20	c20.loc26	S15256	37.35	2218.27	2.54	3.91	-4.41	-0.59	4.64	S25004	11.353	41.895	S15256
23	20	c20.loc36	S13844	37.03	2217.95	5.49	4.34	5.28	-1.94	9.96	S13844	33.207	41.895	S15256		18	20	c20.loc38	S15256	39.03	2219.95	2.55	3.92	-4.6	-0.04	4.47	S25004	11.353	41.895	S15256
1	20	c20.loc26	S13844	37.35	2218.27	5.5	4.12	6.46	-2.52	9.53	S13844	33.207	41.895	S15256		1	20	c20.loc28	S15256	39.35	2220.27	4.5	4.02	-5.64	4.4	7.86	S13844	33.207	41.895	S15256
14	20	c20.loc18	S15256	37.96	2218.88	4.99	3.9	6.05	1.9	8.82	S13844	33.207	41.895	S15256		41	20	c20.loc40	S15256	41.03	2221.95	8.17	4.18	-11.85	-0.37	20.28	S13489	38.63	41.895	S15256
36	20	S13489	S13489	38.63	2219.55	5.4	3.96	8.81	0.82	10.97	S13489	38.63	38.63	S13489		36	20	c20.loc40	S13489	41.03	2221.95	4.79	5.62	-6.4	-3.41	9.79	S13489	38.63	43.562	S12548
22	20	c20.loc38	S15256	41.05	2221.97	2.34	4	3.66	-0.63	4.25	S25004	11.353	41.895	S15256		28	20	S13577	S13577	43.99	2224.91	2.68	4.35	-5.45	5.75	4.95	S13577	43.987	44.336	S13138
18	20	S15256	S15256	41.89	2222.81	3.29	3.96	4.03	0.9	5.72	S25004	11.353	41.895	S15256		37	20	S13138	S13138	44.34	2225.26	4.63	3.67	-5.38	4.91	9.28	S13138	44.336	49.925	S12790
37	20	S13138	S13138	44.34	2225.26	5.27	3.78	6.07	-7.31	10.49	S13138	44.336	49.925	S12790		25	20	c20.loc48	S13604	49.03	2229.95	3.53	4.01	-5.5	2.49	5.97	S13577	43.987	50.849	S13604
3	20	c20.loc44	S15256	55.35	2236.27	6.88	4.15	6.16	0.49	11.86	S15256	41.895	85.708	S20342		35	20	c20.loc52	S13604	53.03	2233.95	5.18	3.98	-6.26	-5.69	10.84	S13604	50.849	63.997	S13791
20	20	S19941	S19941	57.45	2238.37	5.05	4.09	4.67	-1.98	9.02	S15256	41.895	57.455	S19941		45	20	c20.loc60	S26495	61.03	2241.95	1.2	3.83	-5.54	-2.05	4.69	S26495	37.561	88.643	S20678
31	20	c20.loc68	S12555	69.03	2249.95	2.52	4.56	1.43	-3.95	4.94	S12555	67.424	97.406	S24319		46	20	c20.loc66	S13577	67.03	2247.95	3.56	3.18	-3	-0.26	9.46	S13577	43.987	97.406	S24319
30	20	S13931	S13931	85.38	2266.3	0.76	3.89	4.49	-0.55	1.85	S13604	50.849	85.381	S13931		43	20	S27898	S27898	92.03	2272.95	2.05	4.31	-2.66	-5.9	4.26	S27898	92.027	97.406	S24319
21	20	c20.loc94	S24319	95.03	2275.95	1.59	4.1	-0.97	4.66	3.46	S20249	90.454	97.406	S24319		21	20	c20.loc92	S20249	93.03	2273.95	0.98	3.88	0.42	-4.35	2.15	S20249	90.454	97.406	S24319
13	20	c20.loc96	S27898	97.03	2277.95	1.78	3.88	1.62	4.76	4.63	S27898	92.027	109.07	S29220		13	20	c20.loc94	S27898	95.03	2275.95	1.5	3.91	-0.81	-4.01	3.91	S27898	92.027	109.07	S29220
46	20	S27498	S27498	100.02	2280.94	0.46	3.84	2.04	-1.32	1.28	S27498	100.02	100.02	S27498		42	20	S27498	S27498	100.02	2280.94	1.26	4.51	0.09	-7.46	3.04	S27498	100.02	100.02	S27498
39	20	S14926	S14926	106.09	2287.01	1.24	3.8	0.83	4.91	2.98	S14926	106.088	106.93	S22783		39	20	S14926	S14926	106.09	2287.01	1.75	3.91	-1.16	-5.27	4.17	S14926	106.088	106.93	S22783
43	20	S22783	S22783	106.93	2287.85	1.45	3.94	1.12	4.4	3.03	S22783	106.93	106.93	S22783		31	20	S21381	S21381	111.28	2292.2	1.04	3.84	-1.97	-0.83	2.07	S21381	111.275	111.275	S21381
	End			112.773	2293.7												End			112.773	2293.7
SNP-Identical Combined Pops																SNP-Identical Combined Pops
A-000 B-00 C-0																A-000 B-00 C-0
	Beg			0	0												Beg			0	0
A-8	1	S27468	S27468	7.35	7.35	1.49	3.81	1.01	1.51	0.33	S27468	7.349	17.33	S21288		B-5	1	S24263	S24263	42.23	42.23	1.08	3.8	0.42	2.03	0.4	S24263	42.227	42.627	S27470
B-5	1	S27470	S27470	42.63	42.63	1.56	3.81	-0.59	-1.99	0.57	S27470	42.627	43.745	S28020		A-8	1	S30187	S30187	45.58	45.58	1.12	3.84	1.09	1.07	0.25	S30187	45.576	77.066	S12896
C-4	1	c1.loc58	S12682	70.82	70.82	2.91	3.83	-1.32	-2.55	1.35	S23857	64.675	71.117	S12682		C-4	1	c1.loc56	S12682	68.82	68.82	3.36	3.88	1.47	3.03	1.56	S23857	64.675	71.117	S12682
	End			98.412	98.412												End			98.412	98.412
C-4	2	S13191	S13191	27.01	125.422	1.73	3.83	1.28	-1.69	0.8	S13191	27.009	28.431	S30839		C-4	2	S13191	S13191	27.01	125.422	1.54	3.88	-0.87	2.18	0.72	S13191	27.009	28.431	S30839
B-5	2	S13058	S13058	28.45	126.862	5.16	3.81	2.23	-1.79	1.88	S13058	28.449	29.984	S15454		B-5	2	S13058	S13058	28.45	126.862	5.28	3.8	-2.36	1.88	1.93	S13058	28.449	29.984	S15454
A-8	2	c2.loc102	S16923	106.88	205.292	2.12	3.81	-1.5	0.35	0.47	S16923	103.895	116.494	S18197		A-8	2	c2.loc100	S16923	104.88	203.292	2.44	3.84	1.54	-0.7	0.55	S16923	103.895	116.494	S18197
	End			140.626	239.038												End			140.626	239.038
A-8	3	S14200	S14200	30.52	269.558	1.04	3.81	-0.3	-1.53	0.23	S14200	30.518	45.589	S16303		B-5	3	S29820	S29820	23.32	262.358	1.04	3.8	-0.73	1.56	0.38	S13533	22.033	23.323	S29820
C-4	3	S16303	S16303	45.59	284.628	2.45	3.83	1.96	-1.03	1.14	S16303	45.589	49.693	S13993		A-8	3	S14200	S14200	30.52	269.558	0.74	3.84	0.14	1.58	0.17	S14200	30.518	45.589	S16303
B-5	3	S12737	S12737	91.76	330.798	1.37	3.81	1.46	-0.31	0.5	S12737	91.756	94.686	S18806		C-4	3	S23384	S23384	92.06	331.098	1.23	3.88	-1.7	0.18	0.57	S23384	92.06	92.06	S23384
	End			99.513	338.551												End			99.513	338.551
C-4	4	c4.loc4	S13342	9.44	347.991	1.46	3.83	1.1	-1.69	0.68	S19653	6.745	10.513	S13342		C-4	4	c4.loc4	S13342	9.44	347.991	1.22	3.88	-1.32	2.02	0.57	S19653	6.745	10.513	S13342
B-5	4	c4.loc18	S12554	23.44	361.991	2.02	3.81	1.57	0.63	0.74	S12554	20.252	32.272	S20596		B-5	4	c4.loc12	S13694	17.44	355.991	1.89	3.8	-1.88	0.68	0.69	S13654	11.97	19.496	S13694
A-8	4	S29213	S29213	46.2	384.751	6.13	3.81	2.6	-0.32	1.37	S20596	32.272	46.203	S29213		A-8	4	S29213	S29213	46.2	384.751	4.32	3.84	-2.37	0.55	0.96	S20596	32.272	46.203	S29213
	End			112.315	450.866												End			112.315	450.866
A-8	5	S23021	S23021	21.71	472.576	0.86	3.81	-0.2	-1.52	0.19	S23021	21.708	22.524	S20554		C-4	5	S26859	S26859	55.16	506.026	1.19	3.88	0.47	-2.17	0.55	S26859	55.158	57.233	S13245
C-4	5	S26859	S26859	55.16	506.026	1.03	3.83	-0.51	1.91	0.48	S26859	55.158	57.233	S13245		A-8	5	c5.loc60	S19569	60	510.866	1.15	3.84	-1.06	1.27	0.26	S19569	57.945	65.734	S21315
B-5	5	S26601	S26601	80.46	531.326	2.03	3.81	-1.26	1.33	0.75	S13271	73.037	80.461	S26601		B-5	5	c5.loc78	S26601	80.45	531.316	1.89	3.8	1.17	-1.56	0.69	S13271	73.037	80.461	S26601
				86.746	537.612												End			86.746	537.612
A-8	6	c6.loc80	S30961	103.21	640.822	4.65	3.81	-2.3	-0.08	1.04	S30961	100.913	106.362	S26985		A-8	6	S17861	S17861	97.81	635.422	4.12	3.84	2.29	-0.46	0.92	S12558	90.88	97.811	S17861
B-5	6	S28665	S28665	106.58	644.192	1.34	3.81	0.3	-1.91	0.49	S26985	106.362	106.582	S28665		B-5	6	S28665	S28665	106.58	644.192	0.7	3.8	0.21	1.53	0.26	S26985	106.362	106.582	S28665
C-4	6	S25078	S25078	110.15	647.762	1.75	3.83	-1.65	-0.89	0.81	S29055	108.554	110.153	S25078		C-4	6	c6.loc106	S14184	112.11	649.722	2.18	3.88	1.8	1.32	1.01	S25078	110.153	113.054	S14184
	End			136.507	674.119												End			136.507	674.119
C-4	7	c7.loc8	S13049	32.46	706.579	3.78	3.83	-2.41	-0.45	1.75	S13049	32.183	38.048	S18251		C-4	7	c7.loc22	S12885	46.46	720.579	2.02	3.88	1.99	-0.71	0.94	S19497	41.372	47.379	S12885
A-8	7	c7.loc54	S14845	70.95	745.069	4.51	3.81	2.26	-0.43	1.01	S25475	70.761	71.022	S14845		A-8	7	S14845	S14845	71.02	745.139	3.8	3.84	-2.04	0.02	0.85	S25475	70.761	71.022	S14845
B-5	7	c7.loc58	S69737	89.48	763.599	2.01	3.81	1.14	1.65	0.74	S15334	64.684	89.837	S69737		B-5	7	S16515	S15334	64.68	738.799	2.16	3.8	-1.32	1.69	0.79	S28271	57.323	64.684	S15334
	End			135.146	809.265												End			135.146	809.265
B-5	8	S27408	S27408	48.04	857.305	2.26	3.81	-1.48	-1.45	0.83	S27408	48.04	48.04	S27408		B-5	8	S27408	S27408	48.04	857.305	1.49	3.8	1.12	1.92	0.55	S27408	48.04	48.04	S27408
C-4	8	S26089	S26089	99.8	909.065	0.81	3.83	-1.06	0.56	0.38	S16280	94.214	99.803	S26089		C-4	8	S25638	S25638	135.44	944.705	1.04	3.88	0.74	-1.69	0.48	S25080	102.181	135.442	S25638
A-8	8	c8.loc130	S22301	139.57	948.835	1.42	3.81	-1.06	-1.13	0.32	S22301	136.745	142.958	S23475		A-8	8	c8.loc132	S23475	141.57	950.835	1.07	3.84	0.76	1.41	0.24	S22301	136.745	142.958	S23475
	End			146.666	955.931												End			146.666	955.931
C-4	9	S13567	S13567	41.8	997.731	0.73	3.83	-1	0.35	0.34	S13567	41.798	41.87	S23621		B-5	9	S14945	S14945	34.03	989.961	1.02	3.8	-1.23	-0.8	0.38	S18132	23.81	34.032	S14945
A-8	9	c9.loc66	S22655	76.12	1032.05	1.78	3.81	0.82	-1.76	0.4	S30580	71.268	77.44	S22655		C-4	9	c9.loc36	S29311	45.34	1001.27	0.56	3.88	0.38	1.55	0.26	S29311	44.273	47.384	S13002
B-5	9	S22936	S22936	93.79	1049.72	1.44	3.81	1.4	0.72	0.53	S22936	93.79	93.79	S22936		A-8	9	c9.loc50	S24615	60.12	1016.05	1.43	3.84	0.63	1.65	0.32	S24615	54.522	69.64	S18120
	End			99.598	1055.53												End			99.598	1055.53
A-8	10	S30841	S30841	29.45	1084.98	1.12	3.81	-0.24	-1.86	0.25	S30841	29.449	43.739	S13117		A-8	10	S30841	S30841	29.45	1084.98	1.78	3.84	0.09	2.16	0.4	S30841	29.449	43.739	S13117
B-5	10	S12648	S12648	66.85	1122.38	1.66	3.81	1.49	1	0.61	S23829	66.821	66.854	S12648		B-5	10	S12648	S12648	66.85	1122.38	1.89	3.8	-1.55	-1.17	0.69	S23829	66.821	66.854	S12648
C-4	10	c10.loc78	S18469	83.6	1139.13	1.77	3.83	1.08	1.92	0.82	S18469	82.103	92.393	S69791		C-4	10	c10.loc82	S69791	87.6	1143.13	1.63	3.88	-0.77	-2.11	0.76	S18469	82.103	92.393	S69791
	End			132.887	1188.42												End			132.887	1188.42
B-5	11	S23581	S19887	23.86	1212.28	2.29	3.81	1.77	0.39	0.84	S19887	23.856	26.167	S12515		B-5	11	S19887	S19887	23.86	1212.28	2.14	3.8	-1.88	-0.19	0.79	S19887	23.856	26.167	S12515
A-8	11	S13072	S13072	61.61	1250.03	1.03	3.81	1.11	-0.85	0.23	S13072	61.609	66.695	S24081		A-8	11	S13072	S13072	61.61	1250.03	0.84	3.84	-1.11	0.45	0.19	S13072	61.609	66.695	S24081
C-4	11	S12663	S12663	92.47	1280.89	1.05	3.83	0.74	1.71	0.49	S12663	92.47	92.47	S12663		C-4	11	c11.loc58	S23830	104.25	1292.67	2.89	3.88	0.18	-3.23	1.34	S23830	101.754	109.913	S28908
	End			124.238	1312.65												End			124.238	1312.65
A-8	12	c12.loc2	S20499	7.17	1319.82	2.75	3.81	-0.78	-2.55	0.62	S20499	7.162	9.737	S17989		A-8	12	c12.loc2	S20499	7.17	1319.82	3.02	3.84	0.89	2.43	0.68	S20499	7.162	9.737	S17989
B-5	12	S13230	S13230	70.79	1383.44	3.28	3.81	2.08	1.1	1.2	S13230	70.79	70.79	S13230		C-4	12	c12.loc54	S25200	59.17	1371.82	1.4	3.88	-1.45	-0.69	0.65	S13706	52.74	60.962	S25200
C-4	12	c12.loc80	S14072	85.17	1397.82	1.12	3.83	0.59	1.63	0.52	S29977	81.355	87.327	S14072		B-5	12	S13230	S13230	70.79	1383.44	2.95	3.8	-2.04	-1.21	1.08	S13230	70.79	70.79	S13230
	End			120.498	1433.15												End			120.498	1433.15
B-5	13	S31019	S31019	5.14	1438.29	1.55	3.81	0.4	2.38	0.57	S31019	5.145	5.145	S31019		B-5	13	S31019	S31019	5.14	1438.29	1.45	3.8	-0.6	-2.08	0.53	S31019	5.145	5.145	S31019
A-8	13	c13.loc30	S28342	35.69	1468.84	1.56	3.81	-0.11	-2.06	0.35	S17146	34.581	36.67	S28342		A-8	13	c13.loc30	S28342	35.69	1468.84	2.08	3.84	0.12	2.34	0.47	S17146	34.581	36.67	S28342
C-4	13	c13.loc92	S20362	97.14	1530.29	1.63	3.83	0.52	2.35	0.76	S28583	91.631	102.161	S20362		C-4	13	c13.loc88	S28583	93.14	1526.29	1.75	3.88	-0.72	-2.52	0.81	S28583	91.631	102.161	S20362
	End			120.028	1553.18												End			120.028	1553.18
B-5	14	S14645	S14645	3.28	1556.46	1.73	3.81	0.69	2.18	0.64	S14645	3.28	3.28	S14645		C-4	14	S12950	S12950	4.94	1558.12	2.14	3.88	1.52	2.43	0.99	S12950	4.936	5.481	S28907
A-8	14	S23311	S23311	55.5	1608.68	1.32	3.81	-1.17	-0.93	0.3	S23311	55.5	55.5	S23311		B-5	14	c14.loc6	S14645	9.28	1562.46	2.15	3.8	-0.19	-2.12	0.79	S14645	3.28	35.521	S25149
C-4	14	S23278	S23278	64.72	1617.9	2.42	3.83	1.91	1.1	1.12	S23278	64.715	73.942	S29660		A-8	14	S23311	S23311	55.5	1608.68	1.46	3.84	1.24	1.32	0.33	S23311	55.5	55.5	S23311
	End			108.175	1661.36												End			108.175	1661.36
C-4	15	S30937	S30937	17.01	1678.37	6.43	3.83	3.06	0.73	2.96	S29319	14.796	17.013	S30937		C-4	15	S30937	S30937	17.01	1678.37	4.93	3.88	-2.98	0.52	2.28	S29319	14.796	17.013	S30937
A-8	15	S20329	S20329	20.04	1681.39	5.29	3.81	-2.09	-1.17	1.18	S20329	20.044	20.044	S20329		A-8	15	S20329	S20329	20.04	1681.39	4.13	3.84	1.91	0.81	0.92	S20329	20.044	20.044	S20329
B-5	15	S24165	S24165	75.94	1737.3	3.14	3.81	-2.15	0.52	1.15	S15603	73.169	75.942	S24165		B-5	15	S30960	S30960	66.03	1727.38	2.56	3.8	1.22	2.38	0.94	S13017	61.142	66.033	S30960
	End			99.883	1761.24												End			99.883	1761.24
C-4	16	S15281	S15281	2.34	1763.58	2.15	3.83	0.54	2.87	1	S15281	2.336	4.908	S13518		C-4	16	S15281	S15281	2.34	1763.58	1.89	3.88	-0.74	-2.64	0.88	S15281	2.336	4.908	S13518
A-8	16	S14327	S14327	47.27	1808.51	3.02	3.81	1.73	-1.68	0.68	S25110	46.675	47.273	S14327		A-8	16	S28839	S28839	46.66	1807.9	4.21	3.84	-1.68	2.04	0.94	S28839	46.657	46.675	S25110
B-5	16	c16.loc52	S13754	56.91	1818.15	11.68	3.81	3.53	-0.34	4.21	S21493	51.413	57.697	S13754		B-5	16	c16.loc52	S13754	56.91	1818.15	10.88	3.8	-3.43	-0.17	3.93	S21493	51.413	57.697	S13754
	End			92.266	1853.5												End			92.266	1853.5
A-8	17	S14902	S14902	22.07	1875.57	1.19	3.81	0.86	-1.5	0.27	S25296	21.274	22.072	S14902		A-8	17	S14902	S14902	22.07	1875.57	1.11	3.84	-0.65	1.42	0.25	S25296	21.274	22.072	S14902
B-5	17	c17.loc12	S25296	23.45	1876.95	1.54	3.81	0.59	-2.07	0.57	S25296	21.274	33.385	S23929		B-5	17	c17.loc14	S25296	25.45	1878.95	2.05	3.8	-1.19	1.84	0.75	S25296	21.274	33.385	S23929
C-4	17	c17.loc70	S12542	78.16	1931.66	0.83	3.83	-1.32	0.05	0.39	S28693	75.845	78.523	S12542		C-4	17	S21643	S21643	109.31	1962.81	0.4	3.88	-0.33	-1.98	0.19	S21643	109.308	110.801	S12998
	End			119.186	1972.69												End			119.186	1972.69
C-4	18	S22867	S22867	44.05	2016.74	0.99	3.83	-1.19	0.66	0.46	S13876	38.962	44.053	S22867		C-4	18	S22867	S22867	44.05	2016.74	0.86	3.88	1.23	-1.03	0.4	S13876	38.962	44.053	S22867
B-5	18	c18.loc70	S15182	70	2042.69	3.84	3.81	2.01	-0.65	1.4	S15182	64.255	78.501	S12912		A-8	18	c18.loc36	S29772	44.15	2016.84	1.16	3.84	-0.65	1.97	0.26	S29772	43.918	47.882	S18765
A-8	18	c18.loc88	S20529	96.15	2068.84	1.79	3.81	1.59	0.39	0.4	S12608	90.462	100.44	S20529		B-5	18	c18.loc68	S15182	68	2040.69	2.86	3.8	-1.9	0.8	1.05	S15182	64.255	78.501	S12912
	End			107.09	2079.78												End			107.09	2079.78
C-4	19	S12574	S12574	76.79	2156.57	1.4	3.83	-1.26	1.09	0.65	S12574	76.787	84.05	S18727		B-5	19	S13393	S13393	76.54	2156.32	5.94	3.8	2.7	-1.37	2.16	S19111	74.759	76.541	S13393
B-5	19	S18449	S18449	84.53	2164.31	5.09	3.81	-1.69	2.58	1.86	S18727	84.05	84.534	S18449		C-4	19	S12574	S12574	76.79	2156.57	1.83	3.88	1.83	-1.27	0.85	S12574	76.787	84.05	S18727
A-8	19	S69717	S69717	91.52	2171.3	12.22	3.81	-3.36	0.36	2.71	S14602	90.442	91.522	S69717		A-8	19	S69717	S69717	91.52	2171.3	13.62	3.84	3.5	-0.39	3.01	S14602	90.442	91.522	S69717
				101.143	2180.92												End			101.143	2180.92
A-8	20	c20.loc20	S26125	31.35	2212.27	37.4	3.81	5.08	0.12	8.05	S26125	30.239	33.207	S13844		C-4	20	c20.loc28	S15256	29.03	2209.95	10.85	3.88	-3.91	0.24	4.94	S25004	11.353	41.895	S15256
B-5	20	S13844	S13844	33.21	2214.13	22.08	3.81	4.83	-0.58	7.81	S13844	33.207	41.895	S15256		B-5	20	c20.loc10	S13844	29.96	2210.88	19.55	3.8	-4.48	-0.28	6.95	S23014	19.964	33.207	S13844
C-4	20	c20.loc34	S15256	35.03	2215.95	14.15	3.83	3.68	-0.1	6.4	S25004	11.353	41.895	S15256		A-8	20	c20.loc20	S26125	31.35	2212.27	34.13	3.84	-5.01	-0.29	7.37	S26125	30.239	33.207	S13844
	End			112.773	2293.7												End			112.773	2293.7
