# Supplementary material for: Multi-Population Selective Genotyping to Identify Soybean [Glycine max (L.) Merr.] Seed Protein and Oil QTLs
Source: G3 (Bethesda). 2016 Apr 1;6(6):1635–48. doi: 10.1534/g3.116.027656 (PMC4889660; doi:10.1534/g3.116.027656)
Supplement: Supplemental Material [file supp_g3.116.027656_TableS5.xlsx]

## Sheet: Table S5
Table S5. QTL analysis parameters for seed protein and oil in F2 populations of non-unique MG 000 SG matings of 1 to 8 (see Table 1).
For the eight individual and one combined matings, numerical data are provided only for MG 000 chromosomes 4, 6, 7, 15, 16, 18, 19,
& 20 (in Figure 4). QTL parameters are bold-faced for LOD score peaks exceeding a genome-wise alpha=0.05 significance LOD threshold
derived from trait- and population-specific SG-stratified permutation tests (n=1900). Same-chromosome (i.e., left vs. right) LOD score
peaks for protein and oil are underscored if their map postions are coincident, or are within ± 5 cM of each other.
	Seed Protein QTL Parameters								Seed Oil QTL Parameters
Mating	Nearest	QTL - cM	LOD	Perm	Additive	Dominance	R2		Nearest	QTL - cM	LOD	Perm	Additive	Dominance	R2
Number	SNP	position	score	LOD	g kg-1	g kg-1	%		SNP	position	score	LOD	g kg-1	g kg-1	%
	Chromosome 4								Chromosome 4
1	S20596	30.14	0.65	4.12	2.4	2.2	1.18		S14748	97.43	0.65	4.02	2.35	3.49	1.5
2	S20293	48.14	3.07	3.81	4.5	-1.84	5.18		S20293	50.77	2.86	3.91	-4.42	3.07	4.83
3	S20763	47.07	2.57	4.15	4.31	-3.57	4.61		S20293	50.77	2.47	3.94	-5.2	1.21	4.43
4	S28325	53.84	1.49	3.62	3.2	3.09	2.74		S18301	108.24	1.02	3.71	-1.29	4.71	1.88
5	S12844	53.33	1.6	4.19	4.1	-1.94	2.86		S12844	53.33	1.09	4.12	-3.61	0.88	1.96
6	S29213	40.14	0.9	4.17	3.58	0.82	1.58		S13240	28	0.68	4.02	-0.98	-3.84	1.2
7	S20763	47.07	1.11	3.98	3.14	-1.55	1.94		S28325	77.97	1.66	4.72	-1.38	1.27	2.89
8	S12554	20.25	0.54	3.67	2.09	1.73	0.93		S12554	20.25	0.7	4.03	-2.39	-2.21	1.2
All Eight	S29213	46.2	6.13	3.81	2.6	-0.32	1.37		S29213	46.2	4.32	3.84	-2.37	0.55	0.96
	Chromosome 6								Chromosome 6
1	S25078	111.21	2.03	4.12	-4.76	-0.95	3.63		S23919	113.28	2.03	4.02	4.06	-2.11	2.89
2	S17861	97.21	1.88	3.81	-4.31	-0.4	3.2		S17861	97.21	2.24	3.91	5.21	0.51	3.8
3	S17861	97.81	1.45	4.15	-3.87	-0.73	2.63		S17861	97.81	1.73	3.94	4.49	1.9	3.12
4	S29602	98.15	1.46	3.62	-3.85	1.22	2.69		S28288	106.69	1	3.71	3.26	-2.87	1.85
5	S13939	37.21	1.35	4.19	-3.69	1.79	2.42		S13939	36.77	1.23	4.12	3.96	0.35	2.21
6	S12558	90.88	1.27	4.17	-3.75	-0.14	2.22		S12558	90.88	1.22	4.02	3.76	-1.31	2.14
7	S13376	23.66	0.72	3.98	-2.15	2.03	1.26		S17776	133.66	0.79	4.72	-0.5	4.18	1.38
8	S28665	106.58	1.89	3.67	-3.01	-4.27	3.22		S28665	106.58	1.41	4.03	2.42	4.66	2.41
All Eight	S30961	103.21	4.65	3.81	-2.3	-0.08	1.04		S17861	97.81	4.12	3.84	2.29	-0.46	0.92
	Chromosome 7								Chromosome 7
1	S13100	50.25	0.73	4.12	1.81	3.22	1.32		S13100	50.25	0.73	4.02	-0.77	-3.74	1.18
2	S25475	70.76	4.61	3.81	6.23	-1.01	7.67		S25475	70.76	4.93	3.91	-6.88	0.7	8.18
3	S15510	61.44	0.95	4.15	2.72	1.12	1.73		S15510	61.44	0.79	3.94	-3.1	-0.86	1.44
4	S21357	68.69	3.07	3.62	3.49	-5.61	5.56		S12885	47.38	2.87	3.71	-3.79	5.41	5.21
5	S14845	71.02	0.8	4.19	3.24	1.52	1.44		S14845	71.02	0.86	4.12	-2.69	-2.63	1.55
6	S69737	89.84	0.91	4.17	-0.84	3.85	1.6		S69737	89.84	1.46	4.02	0.58	-5.88	2.55
7	S18678	26.95	1.99	3.98	2.45	4.76	3.45		S18251	28.95	1.46	4.72	-1.31	-4.57	2.54
8	S12885	46.95	1.11	3.67	-1.92	3.49	1.9		S12885	47.38	1.71	4.03	2.35	-4.67	2.92
All Eight	S14845	70.95	4.51	3.81	2.26	-0.43	1.01		S14845	71.02	3.8	3.84	-2.04	0.02	0.85
	Chromosome 15								Chromosome 15
1	S20329	20.04	2.41	4.12	-5.72	-1.63	4.29		S20329	20.04	2.41	4.02	5.5	1.18	4.74
2	S12757	52.77	0.98	3.81	-2.15	-3.27	1.68		S12757	52.77	1.4	3.91	1.68	4.82	2.39
3	S12757	54.94	0.5	4.15	-2.34	0.82	0.91		S18043	44.77	0.37	3.94	1.73	-2.85	0.68
4	S19601	18.77	2.45	3.62	-4.81	-1.22	4.47		S19601	18.77	2.62	3.71	4.82	1.72	4.77
5	S24664	81.62	2.19	4.19	5.39	1.56	3.89		S24664	81.62	2.97	4.12	-5.62	-2.01	5.24
6	S20329	22.77	2.51	4.17	-2.81	-6.98	4.35		S20329	24.77	2.21	4.02	3.02	5.84	3.84
7	S19601	18.77	2.43	3.98	-4.29	2.37	4.2		S19601	18.77	2.48	4.72	4.45	-4.24	4.28
8	S18043	30.77	0.59	3.67	-1.91	-2.02	1.02		S18043	32.77	0.53	4.03	1.61	1.79	0.91
All Eight	S20329	20.04	5.29	3.81	-2.09	-1.17	1.18		S20329	20.04	4.13	3.84	1.91	0.81	0.92
	Chromosome 16											Chromosome 16
1	S26978	44.52	1.96	4.12	3.87	-3.01	3.5		S26978	44.52	1.96	4.02	-3.28	4.53	3.61
2	S19964	23.8	0.61	3.81	-2.48	-0.29	1.05		S21405	86.82	0.84	3.91	1.9	3.22	1.44
3	S21493	51.41	3.27	4.15	3.03	-5.96	5.82		S21493	51.41	3.29	3.94	-2.59	7.01	5.86
4	S26978	44.52	0.93	3.62	2.14	-3.6	1.72		S26978	44.52	1.51	3.71	-3.12	4.21	2.78
5	S20273	72.18	2.39	4.19	-4.41	4.1	4.24		S20695	82.18	2.07	4.12	3.02	-5.61	3.68
6	S27390	58.39	1.46	4.17	4.29	-0.29	2.55		S27390	58.39	1.71	4.02	-4.96	0.19	2.98
7	S29884	71.56	3.91	3.98	1.83	-7.09	6.67		S29884	68.18	3.04	4.72	-1.84	6.72	5.22
8	S21493	51.41	1.56	3.67	3.94	0.79	2.66		S15042	47.3	1.85	4.03	-4.09	3.02	3.15
All Eight	S14327	47.27	3.02	3.81	1.73	-1.68	0.68		S28839	46.66	4.21	3.84	-1.68	2.04	0.94
	Chromosome 18								Chromosome 18
1	S26134	64.15	4.09	4.12	4.5	-4.7	7.17		S26134	64.15	4.09	4.02	-4.24	4.22	5.56
2	S23867	10.15	1.56	3.81	1.82	-4	2.66		S18765	46.15	1.13	3.91	1.94	4.49	1.94
3	S20529	100.44	0.68	4.15	2.26	0.96	1.24		S24634	8.15	0.5	3.94	1.59	3.27	0.91
4	S13323	104.22	1.29	3.62	0.82	-5.5	2.38		S20529	100.44	0.95	3.71	-1.05	4.17	1.76
5	S21389	86.92	0.82	4.19	2.95	2.61	1.48		S12608	88.92	1.42	4.12	-3.58	-5.23	2.54
6	S21100	48.95	0.6	4.17	1.48	-3.62	1.06		S12608	90.46	0.48	4.02	-1.75	-3.38	0.85
7	S30440	66.92	1.09	3.98	0.47	-2.81	1.9		S29772	42.92	1.26	4.72	-0.28	4.76	2.2
8	S12608	88.92	0.85	3.67	1.89	-2.94	1.46		S12608	88.92	0.85	4.03	-1.22	3.61	1.46
All Eight	S20529	96.15	1.79	3.81	1.59	0.39	0.4		S29772	44.15	1.16	3.84	-0.65	1.97	0.26
	Chromosome 19								Chromosome 19
1	S13281	35.78	2.12	4.12	-1.69	6.2	3.79		S13281	35.73	2.12	4.02	1.72	-5.37	3.01
2	S18449	84.53	2.95	3.81	-5.06	-0.6	4.98		S15850	88.79	3.57	3.91	5.38	-0.66	5.99
3	S14602	90.44	1.73	4.15	-3.52	-0.88	3.12		S14602	90.44	2.24	3.94	4.39	0.57	4.03
4	S19111	74.76	1.66	3.62	-3.89	1.28	3.05		S13393	75.73	1.41	3.71	3.73	-1.94	2.59
5	S14602	90.44	3.59	4.19	-5.17	-5.06	6.3		S14602	90.44	3.17	4.12	5.24	3.25	5.59
6	S13933	55.88	2.55	4.17	-4.51	4.08	4.42		S13933	55.88	2.23	4.02	4.17	-4.27	3.87
7	S29955	86.3	1.72	3.98	-4.05	-0.05	2.99		S29955	86.3	2.06	4.72	4.45	-0.1	3.57
8	S69683	52.71	1.89	3.67	-2.97	-2.85	3.22		S13393	72.71	1.81	4.03	4.23	-1.15	3.09
All Eight	S69717	91.52	12.22	3.81	-3.36	0.36	2.71		S69717	91.52	13.62	3.84	3.5	-0.39	3.01
	Chromosome 20								Chromosome 20
1	S13844	37.35	5.5	4.12	6.46	-2.52	9.53		S15256	39.35	4.5	4.02	-5.64	4.4	7.86
2	S13608	23.35	6.68	3.81	4.81	-4.22	10.92		S13608	25.35	7.641	3.91	-5.461	4.81	2.39
3	S15256	55.35	6.88	4.15	6.16	0.49	11.86		S13844	37.35	6.011	3.94	-7.081	-0.47	0.44
4	S13608	29.56	4.09	3.62	6.27	-1.15	7.34		S13608	29.56	4.94	3.71	-6.79	1.9	8.8
5	S26125	31.35	5.61	4.19	7.34	1.73	9.67		S26125	31.35	5.28	4.12	-6.94	0.5	9.13
6	S13844	33.21	4.56	4.17	6.68	0.95	7.76		S13844	33.21	3.96	4.02	-6.22	-0.1	6.77
7	S13844	29.35	4.42	3.98	5.15	0.53	7.5		S13844	29.35	3.74	4.72	-5.26	-1.37	6.39
8	S13844	35.35	8.03	3.67	6.44	-0.63	12.98		S13608	31.35	6.93	4.03	-6.81	0.63	1.31
All Eight	S26125	31.35	37.4	3.81	5.08	0.12	8.05		S26125	31.35	34.13	3.84	-5.01	-0.29	7.37
