# Supplementary material for: Multi-Population Selective Genotyping to Identify Soybean [Glycine max (L.) Merr.] Seed Protein and Oil QTLs
Source: G3 (Bethesda). 2016 Apr 1;6(6):1635–48. doi: 10.1534/g3.116.027656 (PMC4889660; doi:10.1534/g3.116.027656)
Supplement: Supplemental Material [file supp_g3.116.027656_TableS6.xlsx]

## Sheet: Table S6
Table S6. QTL analysis parameters for seed protein and oil in F2 populations of non-unique MG 00 SG matings of 9 to 12 & 14 (Table 1).
For the five individual and one combined matings, numerical data are provided only for MG 00 chromosomes 2, 16, 18, 19, and 20 (in
Figure 4). QTL parameters are bold-faced for LOD score peaks exceeding a genome-wise alpha=0.05 significance threshold derived
from trait- and population-specific SG-stratified permutation tests (n=1900). Same-chromosome (i.e., left vs. right) LOD score peaks
for protein and oil are underscored if their map postions are coincident, or are within ± 5 cM of each other.
	Seed Protein QTL Parameters								Seed Oil QTL Parameters
Mating	Nearest	QTL - cM	LOD	Perm	Additive	Dominance	R2		Nearest	QTL - cM	LOD	Perm	Additive	Dominance	R2
Number	SNP	position	score	LOD	g kg-1	g kg-1	%		SNP	position	score	LOD	g kg-1	g kg-1	%
	Chromosome 2								Chromosome 2
9	S30839	28.43	1.34	3.98	3.49	-0.47	2.46		S20031	3.54	1.14	3.8	-3.07	1.03	2.09
10	S13160	114.69	1.31	3.99	-2.66	-3.22	2.49		S18743	85.83	1.29	3.89	3.05	-3.86	2.45
11	S18197	116.49	1.53	3.97	-1.48	3.95	2.7		S18197	116.49	1.95	3.97	2.14	-4.56	3.43
12	S69738	33.54	2.98	3.88	2.9	-4.15	5.18		S69738	33.54	3.08	3.98	-3.48	3.84	5.35
14	S69738	36.12	2.17	3.9	4.22	-0.54	3.93		S13651	55.19	1.76	3.86	-3.83	2.75	3.2
All 5	S13058	28.45	5.16	3.81	2.23	-1.79	1.88		S13058	28.45	5.28	3.8	-2.36	1.88	1.93
	Chromosome 16								Chromosome 16
9	S13754	57.7	3.25	3.98	4.49	0.27	5.86		S13908	66	3.34	3.8	-4.81	0.34	6.01
10	S21493	51.41	2.25	3.99	5.12	-0.15	4.24		S21493	51.41	2.12	3.89	-4.85	-0.43	4
11	S25499	48.98	2.71	3.97	3.72	-2.4	4.74		S21493	50.91	3.26	3.97	-3.42	3.32	5.67
12	S13910	67.48	3.91	3.88	4.5	0.43	6.74		S13910	67.48	3.36	3.98	-4.67	0.34	5.82
14	S13754	54.91	3.2	3.9	4.7	-2.79	5.75		S21493	51.41	2	3.86	-4.23	0.55	3.63
All 5	S13754	56.91	11.68	3.81	3.53	-0.34	4.21		S13754	56.91	10.88	3.8	-3.43	-0.17	3.93
	Chromosome 18								Chromosome 18
9	S26150	103.11	1.88	3.98	3.75	0.18	3.43		S26150	103.11	1.77	3.8	-3.52	2.41	3.23
10	S23378	0	1.38	3.99	-1.72	5.84	2.62		S23378	0	2.16	3.89	2.19	-5.47	4.08
11	S18434	0.92	2.28	3.97	2.78	-4.45	4		S18434	2.92	1.81	3.97	-2.93	2.47	3.19
12	S15182	70	3.17	3.88	4.15	-2.93	5.5		S15182	70	4.33	3.98	-4.44	0.99	7.44
14	S20529	100.44	1.96	3.9	3.31	-2.23	3.56		S20529	100.44	1.29	3.86	-2.32	4.11	2.36
All 5	S15182	70	3.84	3.81	2.01	-0.65	1.4		S15182	68	2.86	3.8	-1.9	0.8	1.05
	Chromosome 19								Chromosome 19
9	S13393	76.54	1.64	3.98	-3.37	2.72	3		S20660	65.73	2	3.8	3.66	-1.35	3.65
10	S18727	84.05	3.11	3.99	0.57	7.47	5.82		S18449	84.53	2.15	3.89	0.69	-6.73	4.06
11	S18727	84.05	3.24	3.97	-3.28	2.54	5.64		S13330	79.73	2.17	3.97	2.9	-1.61	3.81
12	S69683	57.73	1.34	3.88	-2.25	-1.53	2.36		S13393	76.54	1.45	3.98	2.91	0.21	2.55
14	S19546	9.73	2.29	3.9	-2.84	2.66	4.15		S19546	7.73	1.86	3.86	2.66	-2.87	3.38
All 5	S18449	84.53	5.09	3.81	-1.69	2.58	1.86		S13393	76.54	5.94	3.8	2.7	-1.37	2.16
	Chromosome 20								Chromosome 20
9	S13844	33.21	3.57	3.98	4.5	1.16	6.41		S13844	33.21	2.69	3.8	-4.16	-0.58	4.87
10	S13844	33.21	4.08	3.99	5.72	0.45	7.56		S13844	33.21	4.29	3.89	-5.81	0.31	7.93
11	S13844	33.21	5.37	3.97	4.75	1.6	9.17		S13844	33.21	5.46	3.97	-4.61	-2.39	9.32
12	S13844	33.21	6.02	3.88	5.01	-2.34	10.19		S13844	33.21	4.2	3.98	-4.72	2.34	7.22
14	S15256	37.96	4.99	3.9	6.05	1.9	8.82		S13844	35.96	5.19	3.86	-6.44	-2.39	9.15
All 5	S13844	33.21	22.08	3.81	4.83	-0.58	7.81		S13844	29.96	19.55	3.8	-4.48	-0.28	6.95
