# Supplementary material for: Multi-Population Selective Genotyping to Identify Soybean [Glycine max (L.) Merr.] Seed Protein and Oil QTLs
Source: G3 (Bethesda). 2016 Apr 1;6(6):1635–48. doi: 10.1534/g3.116.027656 (PMC4889660; doi:10.1534/g3.116.027656)
Supplement: Supplemental Material [file supp_g3.116.027656_TableS7.xlsx]

## Sheet: Table S7
Table S7. QTL analysis parameters for seed protein and oil in F2 populations of non-unique MG 0 SG matings of 18 to 20 & 22 (Table 1).
For the four individual and one combined matings, numerical data are provided only for MG 0 chromosomes 6, 15, and 20 (in Figure 4).
QTL parameters are bold-faced for LOD score peaks exceeding a genome-wise alpha=0.05 significance threshold derived from trait-
and population-specific SG-stratified permutation tests (n=1900). Same-chromosome (i.e., left vs. right) LOD score peaks for protein
and oil are underscored if their map postions are coincident, or are within ± 5 cM of each other.
	Seed Protein QTL Parameters								Seed Oil QTL Parameters
Mating	Nearest	QTL - cM	LOD	Perm	Additive	Dominance	R2		Nearest	QTL - cM	LOD	Perm	Additive	Dominance	R2
Number	SNP	position	score	LOD	g kg-1	g kg-1	%		SNP	position	score	LOD	g kg-1	g kg-1	%
	Chromosome 6								Chromosome 6
18	S25078	110.15	3.98	3.96	-4.8	0.67	6.88		S29055	108.55	3.45	3.92	4.76	0.34	5.99
19	S21568	76.11	1.31	3.87	3.12	-1.9	2.51		S12865	108.11	1.43	3.82	2.92	4.08	2.74
20	S13110	26.08	2.25	4.09	2.53	3.6	4.12		S13110	26.08	1.28	3.91	-2.15	-2.7	2.37
22	S13110	37.81	1.98	4	0.08	-3.94	3.61		S13110	26.08	1.4	3.89	0.27	5.11	2.57
All 4	S25078	110.15	1.75	3.83	-1.65	-0.89	0.81		S14184	112.11	2.18	3.88	1.8	1.32	1.01
	Chromosome 15								Chromosome 15
18	S30937	17.01	3.78	3.96	4.08	-2.41	6.55		S30937	17.01	2.7	3.92	-4.55	1.88	4.72
19	S30937	17.01	2.75	3.87	3.72	3.55	5.2		S30937	17.01	1.8	3.82	-3.38	-3.52	3.44
20	S20164	19.8	3.79	4.09	3.51	-4.35	6.85		S20164	19.66	2.28	3.91	-3.48	3.82	4.18
22	S20164	19.8	1.15	4	2.22	2.86	2.11		S13236	7.66	0.79	3.89	2.42	-1.12	1.46
All 4	S30937	17.01	6.43	3.83	3.06	0.73	2.96		S30937	17.01	4.93	3.88	-2.98	0.52	2.28
	Chromosome 20								Chromosome 20
18	S15256	41.89	3.29	3.96	4.03	0.9	5.72		S15256	39.03	2.55	3.92	-4.6	-0.04	4.47
19	S15256	31.03	4.78	3.87	5.3	-0.21	8.87		S15256	27.03	5.19	3.82	-5.81	1.64	9.59
20	S19941	57.45	5.05	4.09	4.67	-1.98	9.02		S15256	37.35	2.54	3.91	-4.41	-0.59	4.64
22	S15256	41.05	2.34	4	3.66	-0.63	4.25		S25004	19.05	1.75	3.89	-2.98	1.18	3.2
All 4	S15256	35.03	14.15	3.83	3.68	-0.1	6.4		S15256	29.03	10.85	3.88	-3.91	0.24	4.94
